# Supplementary material for: Genetic Variation in Reproductive Investment Across an Ephemerality Gradient in Daphnia pulex
Source: Mol Biol Evol. 2022 Jun 1;39(6):msac121. doi: 10.1093/molbev/msac121 (PMC9198359; doi:10.1093/molbev/msac121)
Supplement: msac121_Supplementary_Data [file msac121_supplementary_data.zip]

Archive with 9 entries (9 files):
- SupplementalFigures.docx
- SuppTable1.docx
- SuppTable2.docx
- SuppTable3.csv
- SuppTable3Legend.docx
- SuppTable4.xls
- SuppTable4Legend.docx
- SuppTable5.docx
- SuppTable6.docx
