# Supplementary material for: Genetic Variation in Reproductive Investment Across an Ephemerality Gradient in Daphnia pulex
Source: Mol Biol Evol. 2022 Jun 1;39(6):msac121. doi: 10.1093/molbev/msac121 (PMC9198359; doi:10.1093/molbev/msac121)
Supplement: msac121_Supplementary_Data [file msac121_supplementary_data.zip › SuppTable3.csv]

Clone	NCBISampAccession	SC	population	year	month	medrd	WildSequenced	Sex	Species	AxCF1Hybrid	LabGenerated	OneLiterPheno	LowReadDepth
April5_2018_D8_18108	SAMN19102357	AL	D8	2018	April	5	0	female	pulex	1	0	1	0
April5_2018_D8_18122	SAMN19102360	S	D8	2018	April	6	0	female	pulex	1	0	1	0
March20_2018_D8_18025	SAMN19021188	Q	D8	2018	March	9	0	female	pulex	1	0	1	0
March20_2018_D8_18028	SAMN19021189	U	D8	2018	March	9	0	female	pulex	1	0	1	0
April5_2018_D8_18105	SAMN19102355	S	D8	2018	April	11	0	female	pulex	1	0	1	0
April5_2018_D8_18109	SAMN19102358	S	D8	2018	April	11	0	female	pulex	1	0	1	0
April5_2018_D8_18111	SAMN19102359	T	D8	2018	April	11	0	female	pulex	1	0	1	0
March20_2018_D8_18010	SAMN19021187	AL	D8	2018	March	11	0	female	pulex	1	0	1	0
April5_2018_D8_18106	SAMN19102356	S	D8	2018	April	13	0	female	pulex	1	0	1	0
March20_2018_D8_18030	SAMN19021190	OO	D8	2018	March	16	0	female	pulex	1	0	1	0
AxB_R2_P121_A	SAMN18927645	AxCF1	NA	NA	NA	3	0	female	pulex	1	1	1	0
AxB_R4_P17_A	SAMN18927651	AxCF1	NA	NA	NA	4	0	female	pulex	1	1	1	0
AxB_R4_P17_B	SAMN18927652	AxCF1	NA	NA	NA	5	0	female	pulex	1	1	1	0
AxB_R1_136_A	SAMN18927638	AxCF1	NA	NA	NA	6	0	female	pulex	1	1	1	0
AxB_R1_P50_A	SAMN18927639	AxCF1	NA	NA	NA	7	0	female	pulex	1	1	1	0
AxB_R2_P103_B	SAMN18927643	AxCF1	NA	NA	NA	7	0	female	pulex	1	1	1	0
AxB_R4_P119_A	SAMN18927650	AxCF1	NA	NA	NA	7	0	female	pulex	1	1	1	0
AxB_R1_P56_A	SAMN18927640	AxCF1	NA	NA	NA	9	0	female	pulex	1	1	1	0
AxB_R2_P107_A	SAMN18927644	AxCF1	NA	NA	NA	9	0	female	pulex	1	1	1	0
AxB_R2_P176_A	SAMN18927646	AxCF1	NA	NA	NA	9	0	female	pulex	1	1	1	0
AxB_R2_P203_A	SAMN18927647	AxCF1	NA	NA	NA	9	0	female	pulex	1	1	1	0
AxB_R2_P52_B	SAMN18927648	AxCF1	NA	NA	NA	9	0	female	pulex	1	1	1	0
AxB_R4_P51_A	SAMN18927653	AxCF1	NA	NA	NA	9	0	female	pulex	1	1	1	0
AxB_R3_431_A	SAMN18927649	AxCF1	NA	NA	NA	12	0	female	pulex	1	1	1	0
AxB_R1_P87_B	SAMN18927641	AxCF1	NA	NA	NA	13	0	female	pulex	1	1	1	0
AxB_R2_P102_A	SAMN18927642	AxCF1	NA	NA	NA	15	0	female	pulex	1	1	1	0
AxB_R4_P55_A	SAMN18927654	AxCF1	NA	NA	NA	15	0	female	pulex	1	1	1	0
March20_2018_DCat_18033	SAMN19021265	B	DCat	2018	March	4	0	female	pulex	0	0	1	0
March20_2018_DCat_18017	SAMN19021263	B	DCat	2018	March	6	0	female	pulex	0	0	1	0
March20_2018_DCat_18040	SAMN19021266	B	DCat	2018	March	6	0	female	pulex	0	0	1	0
March20_2018_DCat_18042	SAMN19021267	B	DCat	2018	March	6	0	female	pulex	0	0	1	0
April_2017_D8_179	SAMN19067441	A	D8	2017	April	7	0	female	pulex	0	0	1	0
March20_2018_DCat_18048	SAMN19021269	B	DCat	2018	March	7	0	female	pulex	0	0	1	0
March20_2018_DCat_18031	SAMN19021264	OO	DCat	2018	March	9	0	female	pulex	0	0	1	0
March20_2018_D8_18031	SAMN19021191	A	D8	2018	March	10	0	female	pulex	0	0	1	0
March20_2018_DCat_18006	SAMN19021262	B	DCat	2018	March	11	0	female	pulex	0	0	1	0
March20_2018_DCat_18047	SAMN19021268	B	DCat	2018	March	12	0	female	pulex	0	0	1	0
March20_2018_DCat_18004	SAMN19021261	OO	Dcat	2018	March	14	0	female	pulex	0	0	1	0
April_2017_D8_349	SAMN19067475	A	D8	2017	April	16	0	female	pulex	0	0	1	0
March20_2018_DBunk_18005	SAMN19021237	AR	DBunk	2018	March	18	0	female	pulex	0	0	1	0
May_2017_D8_515	SAMN19067600	C	D8	2017	May	19	0	female	pulex	0	0	1	0
April_2017_D8_222	SAMN19067456	C	D8	2017	April	22	0	female	pulex	0	0	1	0
D8222_R1_P631_A	SAMN18927675	selfedC	NA	NA	NA	1	0	female	pulex	0	1	1	1
AxB_R2_P87_B	SAMN18927664	selfedC	NA	NA	NA	5	0	female	pulex	0	1	1	0
AxB_R4_P185_A	SAMN18927669	selfedC	NA	NA	NA	5	0	female	pulex	0	1	1	0
AxB_R2_P378_A	SAMN18927663	selfedC	NA	NA	NA	6	0	female	pulex	0	1	1	0
AxB_R2_P30_A	SAMN18927662	selfedC	NA	NA	NA	7	0	female	pulex	0	1	1	0
D8222_R1_P541_A	SAMN18927674	selfedC	NA	NA	NA	7	0	female	pulex	0	1	1	0
D8222_R2_P156_A	SAMN18927678	selfedC	NA	NA	NA	8	0	female	pulex	0	1	1	0
AxB_R1_188_A	SAMN18927657	selfedC	NA	NA	NA	9	0	female	pulex	0	1	1	0
D8222_R1_P213_B	SAMN18927672	selfedC	NA	NA	NA	9	0	female	pulex	0	1	1	0
D8222_R1_P472_A	SAMN18927673	selfedC	NA	NA	NA	9	0	female	pulex	0	1	1	0
D8222_R1_P701_A	SAMN18927676	selfedC	NA	NA	NA	9	0	female	pulex	0	1	1	0
AxB_R2_P150_B	SAMN18927659	selfedC	NA	NA	NA	10	0	female	pulex	0	1	1	0
AxB_R4_P93_A	SAMN18927670	selfedC	NA	NA	NA	11	0	female	pulex	0	1	1	0
D8222_R1_P169_B	SAMN18927671	selfedC	NA	NA	NA	11	0	female	pulex	0	1	1	0
D8222_R1_P716_A	SAMN18927677	selfedC	NA	NA	NA	11	0	female	pulex	0	1	1	0
AxB_R1_P110_A	SAMN18927655	A	NA	NA	NA	12	0	female	pulex	0	1	1	0
AxB_R2_P133_A	SAMN18927658	selfedC	NA	NA	NA	12	0	female	pulex	0	1	1	0
D8179_R1_P58_A	SAMN18927656	A	NA	NA	NA	12	0	female	pulex	0	1	1	0
AxB_R2_P227_A	SAMN18927661	selfedC	NA	NA	NA	13	0	female	pulex	0	1	1	0
AxB_R2_P91_A	SAMN18927665	selfedC	NA	NA	NA	13	0	female	pulex	0	1	1	0
AxB_R2_P192_B	SAMN18927660	selfedC	NA	NA	NA	14	0	female	pulex	0	1	1	0
D8515_R2_P220_B	SAMN18927679	selfedC	NA	NA	NA	14	0	female	pulex	0	1	1	0
D8515_R2_P337_B	SAMN18927680	selfedC	NA	NA	NA	14	0	female	pulex	0	1	1	0
AxB_R4_P169_A	SAMN18927668	selfedC	NA	NA	NA	15	0	female	pulex	0	1	1	0
AxB_R4_P160_A	SAMN18927666	selfedC	NA	NA	NA	16	0	female	pulex	0	1	1	0
AxB_R4_P161_A	SAMN18927667	selfedC	NA	NA	NA	19	0	female	pulex	0	1	1	0
March20_2018_D8_Male2	SAMN19021227	O	D8	2018	March	2	1	male	pulex	1	0	0	1
April17_2018_D8_Male5	SAMN19088636	Q	D8	2018	April	3	1	male	pulex	1	0	0	1
March20_2018_D8_8	SAMN19021224	AM	D8	2018	March	4	1	female	pulex	1	0	0	0
April29_2018_D8_MomPE1	SAMN19088637	OO	D8	2018	April	5	1	female	pulex	1	0	0	0
March20_2018_D8_3	SAMN19021203	AL	D8	2018	March	5	1	female	pulex	1	0	0	0
March20_2018_D8_5	SAMN19021221	OO	D8	2018	March	5	1	female	pulex	1	0	0	0
March15_2019_D8_MomPE3	SAMN19088676	OO	D8	2019	March	6	1	female	pulex	1	0	0	0
March20_2018_D8_29	SAMN19021202	S	D8	2018	March	6	1	female	pulex	1	0	0	0
March20_2018_D8_28	SAMN19021201	Q	D8	2018	March	7	1	female	pulex	1	0	0	0
March20_2018_D8_35	SAMN19021209	S	D8	2018	March	7	1	female	pulex	1	0	0	0
March20_2018_D8_44	SAMN19021218	O	D8	2018	March	7	1	female	pulex	1	0	0	0
March20_2018_D8_45	SAMN19021219	OO	D8	2018	March	7	1	female	pulex	1	0	0	0
April17_2018_D8_Male3	SAMN19088634	X	D8	2018	April	8	1	male	pulex	1	0	0	0
April17_2018_D8_Male4	SAMN19088635	AB	D8	2018	April	8	1	male	pulex	1	0	0	0
April29_2018_D8_MomPE2	SAMN19088638	AB	D8	2018	April	8	1	female	pulex	1	0	0	0
April29_2018_D8_MomPE5	SAMN19088641	U	D8	2018	April	8	1	female	pulex	1	0	0	0
April29_2018_DBunk_Male3	SAMN19088644	U	DBunk	2018	April	8	1	male	pulex	1	0	0	0
April29_2018_DBunk_MomPE3	SAMN19088649	OO	DBunk	2018	April	8	1	female	pulex	1	0	0	0
March15_2019_D8_MomPE5	SAMN19088678	OO	D8	2019	March	8	1	female	pulex	1	0	0	0
March20_2018_D8_Male1	SAMN19021226	O	D8	2018	March	8	1	male	pulex	1	0	0	0
April29_2018_D8_MomPE3	SAMN19088639	U	D8	2018	April	9	1	female	pulex	1	0	0	0
April29_2018_D8_MomPE4	SAMN19088640	OO	D8	2018	April	9	1	female	pulex	1	0	0	0
April29_2018_DBunk_MomPE5	SAMN19088651	Q	DBunk	2018	April	9	1	female	pulex	1	0	0	0
March20_2018_D8_23	SAMN19021196	AL	D8	2018	March	9	1	female	pulex	1	0	0	0
March20_2018_D8_41	SAMN19021216	OO	D8	2018	March	9	1	female	pulex	1	0	0	0
April17_2018_D8_Male1	SAMN19088632	OO	D8	2018	April	10	1	male	pulex	1	0	0	0
March20_2018_D8_25	SAMN19021198	OO	D8	2018	March	10	1	female	pulex	1	0	0	0
March20_2018_D8_31	SAMN19021205	T	D8	2018	March	10	1	female	pulex	1	0	0	0
March20_2018_D8_36	SAMN19021210	X	D8	2018	March	10	1	female	pulex	1	0	0	0
March20_2018_D8_Male3	SAMN19021228	O	D8	2018	March	10	1	male	pulex	1	0	0	0
April17_2018_D8_Male2	SAMN19088633	T	D8	2018	April	11	1	male	pulex	1	0	0	0
March20_2018_D8_21	SAMN19021194	OO	D8	2018	March	11	1	female	pulex	1	0	0	0
March20_2018_D8_15	SAMN19021183	OO	D8	2018	March	12	1	female	pulex	1	0	0	0
March20_2018_D8_17	SAMN19021185	U	D8	2018	March	14	1	female	pulex	1	0	0	0
March20_2018_D8_22	SAMN19021195	T	D8	2018	March	14	1	female	pulex	1	0	0	0
March20_2018_D8_14	SAMN19021182	S	D8	2018	March	17	1	female	pulex	1	0	0	0
March20_2018_D8_30	SAMN19021204	X	D8	2018	March	17	1	female	pulex	1	0	0	0
March20_2018_D8_39	SAMN19021213	OO	D8	2018	March	17	1	female	pulex	1	0	0	0
March20_2018_D8_7	SAMN19021223	S	D8	2018	March	17	1	female	pulex	1	0	0	0
March20_2018_D8_2	SAMN19021192	Q	D8	2018	March	18	1	female	pulex	1	0	0	0
March20_2018_D8_12	SAMN19021180	T	D8	2018	March	19	1	female	pulex	1	0	0	0
March20_2018_D8_34	SAMN19021208	O	D8	2018	March	19	1	female	pulex	1	0	0	0
March20_2018_D8_9	SAMN19021225	S	D8	2018	March	19	1	female	pulex	1	0	0	0
March20_2018_D8_38	SAMN19021212	AM	D8	2018	March	20	1	female	pulex	1	0	0	0
March20_2018_D8_11	SAMN19021179	OO	D8	2018	March	21	1	female	pulex	1	0	0	0
March20_2018_D8_13	SAMN19021181	OO	D8	2018	March	22	1	female	pulex	1	0	0	0
March20_2018_D8_27	SAMN19021200	O	D8	2018	March	25	1	female	pulex	1	0	0	0
March20_2018_D8_4	SAMN19021214	Q	D8	2018	March	27	1	female	pulex	1	0	0	0
April_2017_DBunk_23	SAMN19067523	M	DBunk	2017	April	1	0	female	pulex	0	0	0	1
March15_2019_D8_MomPE18	SAMN19088671	AH	D8	2019	March	1	1	female	pulex	0	0	0	1
April29_2018_DCat_Male1	SAMN19088652	B	DCat	2018	April	2	1	male	pulex	0	0	0	1
March15_2019_D8_MomPE10	SAMN19088663	OO	D8	2019	March	2	1	female	pulex	0	0	0	1
March20_2018_DBunk_21	SAMN18938162	G	DBunk	2018	March	3	1	female	obtusa	0	0	0	1
March15_2019_D8_MomPE15	SAMN19088668	AH	D8	2019	March	4	1	female	pulex	0	0	0	0
April_2017_D8_147	SAMN19067433	A	D8	2017	April	5	0	female	pulex	0	0	0	0
April_2017_D8_305	SAMN19067470	A	D8	2017	April	5	0	female	pulex	0	0	0	0
April_2017_D8_338	SAMN19067473	A	D8	2017	April	5	0	female	pulex	0	0	0	0
May_2017_D8_521	SAMN19067602	A	D8	2017	May	5	0	female	pulex	0	0	0	0
March20_2018_DBunk_37	SAMN18938166	G	DBunk	2018	March	5	1	female	obtusa	0	0	0	0
December17_2018_D8_1	SAMN19021176	OO	D8	2018	December	5	1	female	pulex	0	0	0	0
March20_2018_D8_16	SAMN19021184	AK	D8	2018	March	5	1	female	pulex	0	0	0	0
March20_2018_DBunk_1	SAMN19021229	J	DBunk	2018	March	5	1	female	pulex	0	0	0	0
April_2017_D8_223	SAMN19067457	A	D8	2017	April	6	0	female	pulex	0	0	0	0
April_2017_D8_249	SAMN19067462	A	D8	2017	April	6	0	female	pulex	0	0	0	0
April_2017_D8_256	SAMN19067465	A	D8	2017	April	6	0	female	pulex	0	0	0	0
April_2017_D8_359	SAMN19067477	A	D8	2017	April	6	0	female	pulex	0	0	0	0
April_2017_D8_60	SAMN19067485	A	D8	2017	April	6	0	female	pulex	0	0	0	0
May_2017_D8_532	SAMN19067603	A	D8	2017	May	6	0	female	pulex	0	0	0	0
May_2017_DBunk_509	SAMN19067626	OO	DBunk	2017	May	6	0	female	pulex	0	0	0	0
Spring_2016_D8_8.25	SAMN19067667	A	D8	2016	April	6	0	female	pulex	0	0	0	0
Spring_2017_DBunk_222	SAMN19067710	AP	DBunk	2017	April	6	0	female	pulex	0	0	0	0
March20_2018_DBunk_22	SAMN18938163	G	DBunk	2018	March	6	1	female	obtusa	0	0	0	0
April29_2018_DBunk_MomPE4	SAMN19088650	AC	DBunk	2018	April	6	1	female	pulex	0	0	0	0
March15_2019_D8_MomPE1	SAMN19088662	OO	D8	2019	March	6	1	female	pulex	0	0	0	0
March15_2019_DCat_MomPE16	SAMN19088708	B	DCat	2019	March	6	1	female	pulex	0	0	0	0
March20_2018_DBunk_5	SAMN19021255	J	DBunk	2018	March	6	1	female	pulex	0	0	0	0
April_2017_D8_157	SAMN19067436	A	D8	2017	April	7	0	female	pulex	0	0	0	0
April_2017_D8_230	SAMN19067459	A	D8	2017	April	7	0	female	pulex	0	0	0	0
April_2017_D8_239	SAMN19067460	A	D8	2017	April	7	0	female	pulex	0	0	0	0
April_2017_D8_360	SAMN19067478	A	D8	2017	April	7	0	female	pulex	0	0	0	0
April_2017_DBunk_253	SAMN19067529	L	DBunk	2017	April	7	0	female	pulex	0	0	0	0
April_2017_DBunk_38	SAMN19067542	M	DBunk	2017	April	7	0	female	pulex	0	0	0	0
April_2017_DBunk_96	SAMN19067556	K	DBunk	2017	April	7	0	female	pulex	0	0	0	0
Spring_2017_DBunk_198	SAMN19067706	AO	DBunk	2017	April	7	0	female	pulex	0	0	0	0
Spring_2017_DBunk_209	SAMN19067707	E	DBunk	2017	April	7	0	female	pulex	0	0	0	0
Spring_2017_DBunk_315	SAMN19067719	OO	DBunk	2017	April	7	0	female	pulex	0	0	0	0
April29_2018_DCat_Male5	SAMN19088656	B	DCat	2018	April	7	1	male	pulex	0	0	0	0
April29_2018_DCat_MomPE4	SAMN19088660	B	DCat	2018	April	7	1	female	pulex	0	0	0	0
March15_2019_D8_MomPE11	SAMN19088664	OO	D8	2019	March	7	1	female	pulex	0	0	0	0
March15_2019_DCat_MomPE14	SAMN19088706	B	DCat	2019	March	7	1	female	pulex	0	0	0	0
March15_2019_DCat_MomPE17	SAMN19088709	B	DCat	2019	March	7	1	female	pulex	0	0	0	0
March15_2019_DCat_MomPE7	SAMN19088718	B	DCat	2019	March	7	1	female	pulex	0	0	0	0
March20_2018_D8_40	SAMN19021215	OO	D8	2018	March	7	1	female	pulex	0	0	0	0
March20_2018_D8_43	SAMN19021217	A	D8	2018	March	7	1	female	pulex	0	0	0	0
March20_2018_DBunk_33	SAMN19021250	I	DBunk	2018	March	7	1	female	pulex	0	0	0	0
April_2017_D8_141	SAMN19067430	A	D8	2017	April	8	0	female	pulex	0	0	0	0
April_2017_D8_183	SAMN19067443	A	D8	2017	April	8	0	female	pulex	0	0	0	0
April_2017_D8_304	SAMN19067469	A	D8	2017	April	8	0	female	pulex	0	0	0	0
April_2017_D8_355	SAMN19067476	A	D8	2017	April	8	0	female	pulex	0	0	0	0
April_2017_DBunk_133	SAMN19067504	OO	DBunk	2017	April	8	0	female	pulex	0	0	0	0
April_2017_DBunk_151	SAMN19067512	L	DBunk	2017	April	8	0	female	pulex	0	0	0	0
April_2017_DBunk_203	SAMN19067520	OO	DBunk	2017	April	8	0	female	pulex	0	0	0	0
April_2017_DBunk_314	SAMN19067540	L	DBunk	2017	April	8	0	female	pulex	0	0	0	0
Spring_2016_D8_8.10	SAMN19067657	H	D8	2016	April	8	0	female	pulex	0	0	0	0
Spring_2017_DBunk_125	SAMN19067703	OO	DBunk	2017	April	8	0	female	pulex	0	0	0	0
Spring_2017_DBunk_317	SAMN19067720	Y	DBunk	2017	April	8	0	female	pulex	0	0	0	0
March20_2018_DBunk_42	SAMN18938170	G	DBunk	2018	March	8	1	female	obtusa	0	0	0	0
April29_2018_DBunk_Male4	SAMN19088645	N	DBunk	2018	April	8	1	male	pulex	0	0	0	0
April29_2018_DBunk_Male5	SAMN19088646	J	DBunk	2018	April	8	1	male	pulex	0	0	0	0
April29_2018_DBunk_MomPE1	SAMN19088647	I	DBunk	2018	April	8	1	female	pulex	0	0	0	0
April29_2018_DCat_Male2	SAMN19088653	B	DCat	2018	April	8	1	male	pulex	0	0	0	0
April29_2018_DCat_MomPE2	SAMN19088658	B	DCat	2018	April	8	1	female	pulex	0	0	0	0
March15_2019_D8_MomPE19	SAMN19088672	OO	D8	2019	March	8	1	female	pulex	0	0	0	0
March15_2019_DBunk_MomPE19	SAMN19088692	AA	DBunk	2019	March	8	1	female	pulex	0	0	0	0
March15_2019_DBunk_MomPE5	SAMN19088696	AA	DBunk	2019	March	8	1	female	pulex	0	0	0	0
March15_2019_DCat_MomPE11	SAMN19088703	B	DCat	2019	March	8	1	female	pulex	0	0	0	0
March15_2019_DCat_MomPE12	SAMN19088704	B	DCat	2019	March	8	1	female	pulex	0	0	0	0
March20_2018_D8_32	SAMN19021206	A	D8	2018	March	8	1	female	pulex	0	0	0	0
April_2017_D8_142	SAMN19067431	A	D8	2017	April	9	0	female	pulex	0	0	0	0
April_2017_DBunk_185	SAMN19067518	OO	DBunk	2017	April	9	0	female	pulex	0	0	0	0
April_2017_DOil_1	SAMN19067564	OO	DOil	2017	April	9	0	female	pulex	0	0	0	0
May_2017_D8_520	SAMN19067601	A	D8	2017	May	9	0	female	pulex	0	0	0	0
May_2017_DBunk_536	SAMN19067634	F	DBunk	2017	May	9	0	female	pulex	0	0	0	0
Spring_2016_D10_10.5	SAMN19067655	D	D10	2016	April	9	0	female	pulex	0	0	0	0
Spring_2016_W6_6.1	SAMN19067679	OO	W6	2016	April	9	0	female	pulex	0	0	0	0
Spring_2017_DBunk_242	SAMN19067712	OO	DBunk	2017	April	9	0	female	pulex	0	0	0	0
Spring_2017_DBunk_34	SAMN19067725	E	DBunk	2017	April	9	0	female	pulex	0	0	0	0
Spring_2017_DBunk_99	SAMN19067740	AQ	DBunk	2017	April	9	0	female	pulex	0	0	0	0
March15_2019_DBunk_MomPE20	SAMN18938159	G	DBunk	2019	March	9	1	female	obtusa	0	0	0	0
March20_2018_DBunk_23	SAMN18938164	G	DBunk	2018	March	9	1	female	obtusa	0	0	0	0
April29_2018_DBunk_Male1	SAMN19088642	OO	DBunk	2018	April	9	1	male	pulex	0	0	0	0
April29_2018_DCat_Male3	SAMN19088654	B	DCat	2018	April	9	1	male	pulex	0	0	0	0
April29_2018_DCat_Male4	SAMN19088655	B	DCat	2018	April	9	1	male	pulex	0	0	0	0
April29_2018_DCat_MomPE1	SAMN19088657	B	DCat	2018	April	9	1	female	pulex	0	0	0	0
April29_2018_DCat_MomPE3	SAMN19088659	B	DCat	2018	April	9	1	female	pulex	0	0	0	0
March15_2019_D8_MomPE8	SAMN19088681	OO	D8	2019	March	9	1	female	pulex	0	0	0	0
March15_2019_D8_MomPE9	SAMN19088682	OO	D8	2019	March	9	1	female	pulex	0	0	0	0
March15_2019_DCat_MomPE5	SAMN19088716	B	DCat	2019	March	9	1	female	pulex	0	0	0	0
March20_2018_D8_1	SAMN19021177	A	D8	2018	March	9	1	female	pulex	0	0	0	0
March20_2018_D8_26	SAMN19021199	AR	D8	2018	March	9	1	female	pulex	0	0	0	0
March20_2018_D8_37	SAMN19021211	OO	D8	2018	March	9	1	female	pulex	0	0	0	0
April_2017_D8_202	SAMN19067446	A	D8	2017	April	10	0	female	pulex	0	0	0	0
April_2017_D8_227	SAMN19067458	A	D8	2017	April	10	0	female	pulex	0	0	0	0
April_2017_D8_342	SAMN19067474	A	D8	2017	April	10	0	female	pulex	0	0	0	0
April_2017_D8_399	SAMN19067480	A	D8	2017	April	10	0	female	pulex	0	0	0	0
April_2017_DBunk_160	SAMN19067516	OO	DBunk	2017	April	10	0	female	pulex	0	0	0	0
April_2017_DBunk_268	SAMN19067534	AE	DBunk	2017	April	10	0	female	pulex	0	0	0	0
April_2017_DBunk_76	SAMN19067552	OO	DBunk	2017	April	10	0	female	pulex	0	0	0	0
Fall_2016_D10_63	SAMN19067581	D	D10	2016	October	10	0	female	pulex	0	0	0	0
Fall_2016_D10_A12	SAMN19067590	D	D10	2016	October	10	0	female	pulex	0	0	0	0
Fall_2016_D10_A13	SAMN19067591	D	D10	2016	October	10	0	female	pulex	0	0	0	0
Fall_2016_D10_A21	SAMN19067594	D	D10	2016	October	10	0	female	pulex	0	0	0	0
Spring_2016_D8_8.21	SAMN19067664	H	D8	2016	April	10	0	female	pulex	0	0	0	0
Spring_2017_DBunk_277	SAMN19067715	L	DBunk	2017	April	10	0	female	pulex	0	0	0	0
March20_2018_DBunk_41	SAMN18938169	G	DBunk	2018	March	10	1	female	obtusa	0	0	0	0
March15_2019_D8_MomPE12	SAMN19088665	AG	D8	2019	March	10	1	female	pulex	0	0	0	0
March15_2019_DBunk_MomPE15	SAMN19088688	AA	DBunk	2019	March	10	1	female	pulex	0	0	0	0
March15_2019_DCat_MomPE10	SAMN19088702	B	DCat	2019	March	10	1	female	pulex	0	0	0	0
March15_2019_DCat_MomPE15	SAMN19088707	B	DCat	2019	March	10	1	female	pulex	0	0	0	0
March15_2019_DCat_MomPE19	SAMN19088711	B	DCat	2019	March	10	1	female	pulex	0	0	0	0
March15_2019_DCat_MomPE9	SAMN19088720	B	DCat	2019	March	10	1	female	pulex	0	0	0	0
April_2017_D8_205	SAMN19067448	A	D8	2017	April	11	0	female	pulex	0	0	0	0
April_2017_D8_248	SAMN19067461	A	D8	2017	April	11	0	female	pulex	0	0	0	0
April_2017_D8_251	SAMN19067463	A	D8	2017	April	11	0	female	pulex	0	0	0	0
April_2017_D8_298	SAMN19067468	A	D8	2017	April	11	0	female	pulex	0	0	0	0
April_2017_DBunk_121	SAMN19067498	OO	DBunk	2017	April	11	0	female	pulex	0	0	0	0
April_2017_DBunk_26	SAMN19067531	A	DBunk	2017	April	11	0	female	pulex	0	0	0	0
April_2017_DBunk_27	SAMN19067535	M	DBunk	2017	April	11	0	female	pulex	0	0	0	0
Fall_2016_D10_49	SAMN19067577	D	D10	2016	October	11	0	female	pulex	0	0	0	0
Fall_2016_D10_A6	SAMN19067596	D	D10	2016	October	11	0	female	pulex	0	0	0	0
May_2017_D8_731	SAMN19067616	OO	D8	2017	May	11	0	female	pulex	0	0	0	0
May_2017_D8_773	SAMN19067623	C	D8	2017	May	11	0	female	pulex	0	0	0	0
May_2017_DBunk_585	SAMN19067647	E	DBunk	2017	May	11	0	female	pulex	0	0	0	0
May_2017_DBunk_591	SAMN19067650	OO	DBunk	2017	May	11	0	female	pulex	0	0	0	0
Spring_2016_D8_8.17	SAMN19067661	C	D8	2016	April	11	0	female	pulex	0	0	0	0
Spring_2016_D8_8.3	SAMN19067671	H	D8	2016	April	11	0	female	pulex	0	0	0	0
Spring_2017_DBunk_353	SAMN19067727	OO	DBunk	2017	April	11	0	female	pulex	0	0	0	0
Spring_2017_DBunk_363	SAMN19067730	AQ	DBunk	2017	April	11	0	female	pulex	0	0	0	0
April29_2018_DBunk_MomPE2	SAMN19088648	N	DBunk	2018	April	11	1	female	pulex	0	0	0	0
March15_2019_D8_MomPE14	SAMN19088667	OO	D8	2019	March	11	1	female	pulex	0	0	0	0
March15_2019_D8_MomPE21	SAMN19088675	OO	D8	2019	March	11	1	female	pulex	0	0	0	0
March15_2019_DBunk_MomPE13	SAMN19088686	Z	DBunk	2019	March	11	1	female	pulex	0	0	0	0
March15_2019_DBunk_MomPE7	SAMN19088698	OO	DBunk	2019	March	11	1	female	pulex	0	0	0	0
March15_2019_DBunk_MomPE8	SAMN19088699	OO	DBunk	2019	March	11	1	female	pulex	0	0	0	0
March15_2019_DCat_MomPE6	SAMN19088717	B	DCat	2019	March	11	1	female	pulex	0	0	0	0
March20_2018_D8_18	SAMN19021186	AC	D8	2018	March	11	1	female	pulex	0	0	0	0
April_2017_D8_175	SAMN19067440	A	D8	2017	April	12	0	female	pulex	0	0	0	0
April_2017_D8_214	SAMN19067454	roC	D8	2017	April	12	0	female	pulex	0	0	0	0
April_2017_D8_47	SAMN19067481	C	D8	2017	April	12	0	female	pulex	0	0	0	0
April_2017_D8_48	SAMN19067482	C	D8	2017	April	12	0	female	pulex	0	0	0	0
April_2017_D8_79	SAMN19067489	C	D8	2017	April	12	0	female	pulex	0	0	0	0
April_2017_D8_9	SAMN19067490	R	D8	2017	April	12	0	female	pulex	0	0	0	0
April_2017_DBunk_119	SAMN19067497	AD	DBunk	2017	April	12	0	female	pulex	0	0	0	0
April_2017_DBunk_154	SAMN19067515	E	DBunk	2017	April	12	0	female	pulex	0	0	0	0
April_2017_DBunk_263	SAMN19067532	F	DBunk	2017	April	12	0	female	pulex	0	0	0	0
April_2017_DBunk_50	SAMN19067545	K	DBunk	2017	April	12	0	female	pulex	0	0	0	0
April_2017_DOil_7	SAMN19067568	OO	DOil	2017	April	12	0	female	pulex	0	0	0	0
May_2017_D8_632	SAMN19067610	C	D8	2017	May	12	0	female	pulex	0	0	0	0
May_2017_D8_770	SAMN19067621	A	D8	2017	May	12	0	female	pulex	0	0	0	0
May_2017_DBunk_515	SAMN19067628	AD	DBunk	2017	May	12	0	female	pulex	0	0	0	0
May_2017_DBunk_558	SAMN19067641	OO	DBunk	2017	May	12	0	female	pulex	0	0	0	0
Spring_2017_D8_329	SAMN19067689	A	D8	2017	April	12	0	female	pulex	0	0	0	0
Spring_2017_DBunk_143	SAMN19067704	OO	DBunk	2017	April	12	0	female	pulex	0	0	0	0
Spring_2017_DBunk_190	SAMN19067705	E	DBunk	2017	April	12	0	female	pulex	0	0	0	0
Spring_2017_DBunk_399	SAMN19067736	K	DBunk	2017	April	12	0	female	pulex	0	0	0	0
2018_Pulicaria_Pond21_22	SAMN18940763	P	Pond21	2018	April	12	0	female	pulicaria	0	0	0	0
March20_2018_DBunk_10	SAMN18938160	G	DBunk	2018	March	12	1	female	obtusa	0	0	0	0
March20_2018_DBunk_18	SAMN18938161	G	DBunk	2018	March	12	1	female	obtusa	0	0	0	0
March20_2018_DBunk_43	SAMN18938171	G	DBunk	2018	March	12	1	female	obtusa	0	0	0	0
April29_2018_DBunk_Male2	SAMN19088643	I	DBunk	2018	April	12	1	male	pulex	0	0	0	0
March15_2019_D8_MomPE17	SAMN19088670	OO	D8	2019	March	12	1	female	pulex	0	0	0	0
March15_2019_D8_MomPE20	SAMN19088674	OO	D8	2019	March	12	1	female	pulex	0	0	0	0
March15_2019_DBunk_MomPE12	SAMN19088685	AJ	DBunk	2019	March	12	1	female	pulex	0	0	0	0
March15_2019_DCat_MomPE18	SAMN19088710	B	DCat	2019	March	12	1	female	pulex	0	0	0	0
March15_2019_DCat_MomPE2	SAMN19088712	B	DCat	2019	March	12	1	female	pulex	0	0	0	0
March15_2019_DCat_MomPE8	SAMN19088719	B	DCat	2019	March	12	1	female	pulex	0	0	0	0
March20_2018_DBunk_12	SAMN19021231	J	DBunk	2018	March	12	1	female	pulex	0	0	0	0
March20_2018_DBunk_7	SAMN19021257	I	DBunk	2018	March	12	1	female	pulex	0	0	0	0
April_2017_Dbarb_11	SAMN18938157	G	Dbarb	2017	April	13	0	female	obtusa	0	0	0	0
April_2017_D8_167	SAMN19067438	A	D8	2017	April	13	0	female	pulex	0	0	0	0
April_2017_D8_210	SAMN19067450	C	D8	2017	April	13	0	female	pulex	0	0	0	0
April_2017_D8_55	SAMN19067483	R	D8	2017	April	13	0	female	pulex	0	0	0	0
April_2017_D8_58	SAMN19067484	C	D8	2017	April	13	0	female	pulex	0	0	0	0
April_2017_DBunk_103	SAMN19067492	OO	DBunk	2017	April	13	0	female	pulex	0	0	0	0
April_2017_DBunk_149	SAMN19067511	L	DBunk	2017	April	13	0	female	pulex	0	0	0	0
April_2017_DBunk_213	SAMN19067522	OO	DBunk	2017	April	13	0	female	pulex	0	0	0	0
April_2017_DBunk_230	SAMN19067524	F	DBunk	2017	April	13	0	female	pulex	0	0	0	0
April_2017_DBunk_52	SAMN19067546	K	DBunk	2017	April	13	0	female	pulex	0	0	0	0
April_2017_DBunk_71	SAMN19067551	F	DBunk	2017	April	13	0	female	pulex	0	0	0	0
April_2017_DCat_4	SAMN19067560	OO	DCat	2017	April	13	0	female	pulex	0	0	0	0
Fall_2016_D10_46	SAMN19067576	D	D10	2016	October	13	0	female	pulex	0	0	0	0
Fall_2016_D10_74	SAMN19067584	D	D10	2016	October	13	0	female	pulex	0	0	0	0
Fall_2016_D10_A20	SAMN19067593	D	D10	2016	October	13	0	female	pulex	0	0	0	0
May_2017_DBunk_514	SAMN19067627	OO	DBunk	2017	May	13	0	female	pulex	0	0	0	0
May_2017_DBunk_523	SAMN19067631	OO	DBunk	2017	May	13	0	female	pulex	0	0	0	0
Spring_2016_D10_10.3	SAMN19067653	D	D10	2016	April	13	0	female	pulex	0	0	0	0
Spring_2016_D8_8.20	SAMN19067663	W	D8	2016	April	13	0	female	pulex	0	0	0	0
Spring_2016_D8_8.32	SAMN19067673	H	D8	2016	April	13	0	female	pulex	0	0	0	0
Spring_2016_D8_8.36	SAMN19067675	H	D8	2016	April	13	0	female	pulex	0	0	0	0
Spring_2017_D8_204	SAMN19067682	C	D8	2017	April	13	0	female	pulex	0	0	0	0
Spring_2017_D8_294	SAMN19067687	A	D8	2017	April	13	0	female	pulex	0	0	0	0
Spring_2017_D8_343	SAMN19067693	A	D8	2017	April	13	0	female	pulex	0	0	0	0
Spring_2017_D8_366	SAMN19067696	A	D8	2017	April	13	0	female	pulex	0	0	0	0
Spring_2017_DBunk_359	SAMN19067728	E	DBunk	2017	April	13	0	female	pulex	0	0	0	0
Spring_2017_DBunk_380	SAMN19067734	F	DBunk	2017	April	13	0	female	pulex	0	0	0	0
Spring_2017_DBunk_83	SAMN19067739	F	DBunk	2017	April	13	0	female	pulex	0	0	0	0
2018_Pulicaria_Pond22_21	SAMN18940764	P	Pond22	2018	April	13	0	female	pulicaria	0	0	0	0
March15_2019_DBunk_MomPE1	SAMN18938158	G	DBunk	2019	March	13	1	female	obtusa	0	0	0	0
March20_2018_DBunk_40	SAMN18938168	G	DBunk	2018	March	13	1	female	obtusa	0	0	0	0
April29_2018_DCat_MomPE5	SAMN19088661	B	DCat	2018	April	13	1	female	pulex	0	0	0	0
March15_2019_D8_MomPE13	SAMN19088666	AG	D8	2019	March	13	1	female	pulex	0	0	0	0
March15_2019_D8_MomPE2	SAMN19088673	OO	D8	2019	March	13	1	female	pulex	0	0	0	0
March15_2019_DBunk_MomPE11	SAMN19088684	OO	DBunk	2019	March	13	1	female	pulex	0	0	0	0
March15_2019_DBunk_MomPE17	SAMN19088690	Z	DBunk	2019	March	13	1	female	pulex	0	0	0	0
March15_2019_DBunk_MomPE6	SAMN19088697	OO	DBunk	2019	March	13	1	female	pulex	0	0	0	0
March15_2019_DCat_MomPE13	SAMN19088705	B	DCat	2019	March	13	1	female	pulex	0	0	0	0
March20_2018_DBunk_20	SAMN19021240	J	DBunk	2018	March	13	1	female	pulex	0	0	0	0
April_2017_D8_130	SAMN19067422	C	D8	2017	April	14	0	female	pulex	0	0	0	0
April_2017_D8_285	SAMN19067467	A	D8	2017	April	14	0	female	pulex	0	0	0	0
April_2017_D8_73	SAMN19067487	A	D8	2017	April	14	0	female	pulex	0	0	0	0
April_2017_DBunk_128	SAMN19067499	OO	DBunk	2017	April	14	0	female	pulex	0	0	0	0
April_2017_DBunk_232	SAMN19067525	OO	DBunk	2017	April	14	0	female	pulex	0	0	0	0
April_2017_DBunk_45	SAMN19067543	F	DBunk	2017	April	14	0	female	pulex	0	0	0	0
April_2017_DBunk_5	SAMN19067544	OO	DBunk	2017	April	14	0	female	pulex	0	0	0	0
Fall_2016_D10_50	SAMN19067578	D	D10	2016	October	14	0	female	pulex	0	0	0	0
Fall_2016_D10_81	SAMN19067587	D	D10	2016	October	14	0	female	pulex	0	0	0	0
May_2017_D8_634	SAMN19067611	A	D8	2017	May	14	0	female	pulex	0	0	0	0
May_2017_D8_735	SAMN19067617	R	D8	2017	May	14	0	female	pulex	0	0	0	0
May_2017_DBunk_575	SAMN19067645	E	DBunk	2017	May	14	0	female	pulex	0	0	0	0
Spring_2016_D8_8.16	SAMN19067660	W	D8	2016	April	14	0	female	pulex	0	0	0	0
Spring_2017_D8_340	SAMN19067692	A	D8	2017	April	14	0	female	pulex	0	0	0	0
Spring_2017_DBunk_295	SAMN19067717	E	DBunk	2017	April	14	0	female	pulex	0	0	0	0
Spring_2017_DBunk_320	SAMN19067721	E	DBunk	2017	April	14	0	female	pulex	0	0	0	0
Spring_2017_DBunk_64	SAMN19067737	E	DBunk	2017	April	14	0	female	pulex	0	0	0	0
Spring_2017_DBunk_73	SAMN19067738	AP	DBunk	2017	April	14	0	female	pulex	0	0	0	0
2018_Pulicaria_Pond22_53	SAMN18940765	P	Pond22	2018	April	14	0	female	pulicaria	0	0	0	0
2018_Pulicaria_Pond22_72	SAMN18940767	P	Pond22	2018	April	14	0	female	pulicaria	0	0	0	0
March15_2019_D8_MomPE6	SAMN19088679	OO	D8	2019	March	14	1	female	pulex	0	0	0	0
March15_2019_D8_MomPE7	SAMN19088680	OO	D8	2019	March	14	1	female	pulex	0	0	0	0
March15_2019_DBunk_MomPE4	SAMN19088695	OO	DBunk	2019	March	14	1	female	pulex	0	0	0	0
March15_2019_DCat_MomPE20	SAMN19088713	B	DCat	2019	March	14	1	female	pulex	0	0	0	0
March20_2018_D8_20	SAMN19021193	A	D8	2018	March	14	1	female	pulex	0	0	0	0
April_2017_D8_131	SAMN19067423	A	D8	2017	April	15	0	female	pulex	0	0	0	0
April_2017_D8_136	SAMN19067428	A	D8	2017	April	15	0	female	pulex	0	0	0	0
April_2017_D8_17	SAMN19067439	C	D8	2017	April	15	0	female	pulex	0	0	0	0
April_2017_D8_211	SAMN19067451	A	D8	2017	April	15	0	female	pulex	0	0	0	0
April_2017_D8_326	SAMN19067472	C	D8	2017	April	15	0	female	pulex	0	0	0	0
April_2017_DBunk_21	SAMN19067521	Y	DBunk	2017	April	15	0	female	pulex	0	0	0	0
April_2017_DBunk_9	SAMN19067553	OO	DBunk	2017	April	15	0	female	pulex	0	0	0	0
April_2017_DBunk_91	SAMN19067555	OO	DBunk	2017	April	15	0	female	pulex	0	0	0	0
April_2017_DCat_3	SAMN19067559	B	DCat	2017	April	15	0	female	pulex	0	0	0	0
April_2017_DMud_78	SAMN19067563	C	DMud	2017	April	15	0	female	pulex	0	0	0	0
Fall_2016_D10_67	SAMN19067582	D	D10	2016	October	15	0	female	pulex	0	0	0	0
May_2017_D8_539	SAMN19067605	A	D8	2017	May	15	0	female	pulex	0	0	0	0
May_2017_D8_548	SAMN19067608	R	D8	2017	May	15	0	female	pulex	0	0	0	0
May_2017_DBunk_549B	SAMN19067637	OO	DBunk	2017	May	15	0	female	pulex	0	0	0	0
May_2017_DBunk_554	SAMN19067639	OO	DBunk	2017	May	15	0	female	pulex	0	0	0	0
May_2017_DBunk_567	SAMN19067643	K	DBunk	2017	May	15	0	female	pulex	0	0	0	0
Spring_2016_D8_8.35	SAMN19067674	H	D8	2016	April	15	0	female	pulex	0	0	0	0
Spring_2017_D8_224	SAMN19067683	C	D8	2017	April	15	0	female	pulex	0	0	0	0
Spring_2017_DBunk_252	SAMN19067713	OO	DBunk	2017	April	15	0	female	pulex	0	0	0	0
Spring_2017_DBunk_281	SAMN19067716	M	DBunk	2017	April	15	0	female	pulex	0	0	0	0
March20_2018_DBunk_26	SAMN18938165	G	DBunk	2018	March	15	1	female	obtusa	0	0	0	0
March15_2019_D8_MomPE16	SAMN19088669	OO	D8	2019	March	15	1	female	pulex	0	0	0	0
March15_2019_DBunk_MomPE10	SAMN19088683	AI	DBunk	2019	March	15	1	female	pulex	0	0	0	0
March15_2019_DBunk_MomPE16	SAMN19088689	OO	DBunk	2019	March	15	1	female	pulex	0	0	0	0
March15_2019_DBunk_MomPE2	SAMN19088693	AJ	DBunk	2019	March	15	1	female	pulex	0	0	0	0
March15_2019_DBunk_MomPE3	SAMN19088694	AI	DBunk	2019	March	15	1	female	pulex	0	0	0	0
March15_2019_DCat_MomPE4	SAMN19088715	B	DCat	2019	March	15	1	female	pulex	0	0	0	0
March20_2018_DBunk_16	SAMN19021235	I	DBunk	2018	March	15	1	female	pulex	0	0	0	0
March20_2018_DBunk_17	SAMN19021236	J	DBunk	2018	March	15	1	female	pulex	0	0	0	0
March20_2018_Dcat_1	SAMN19021260	B	Dcat	2018	March	15	1	female	pulex	0	0	0	0
April_2017_D8_137	SAMN19067429	OO	D8	2017	April	16	0	female	pulex	0	0	0	0
April_2017_D8_203	SAMN19067447	A	D8	2017	April	16	0	female	pulex	0	0	0	0
April_2017_D8_209	SAMN19067449	A	D8	2017	April	16	0	female	pulex	0	0	0	0
April_2017_D8_32	SAMN19067471	C	D8	2017	April	16	0	female	pulex	0	0	0	0
April_2017_DBunk_131	SAMN19067502	OO	DBunk	2017	April	16	0	female	pulex	0	0	0	0
April_2017_DBunk_148	SAMN19067510	E	DBunk	2017	April	16	0	female	pulex	0	0	0	0
April_2017_DBunk_233	SAMN19067526	Y	DBunk	2017	April	16	0	female	pulex	0	0	0	0
April_2017_DBunk_297	SAMN19067537	OO	DBunk	2017	April	16	0	female	pulex	0	0	0	0
April_2017_DLily_1	SAMN19067562	V	DLily	2017	April	16	0	female	pulex	0	0	0	0
Fall_2016_D10_45	SAMN19067575	AF	D10	2016	October	16	0	female	pulex	0	0	0	0
Fall_2016_D10_79	SAMN19067586	D	D10	2016	October	16	0	female	pulex	0	0	0	0
Fall_2016_D10_85	SAMN19067589	D	D10	2016	October	16	0	female	pulex	0	0	0	0
Fall_2016_D10_A14	SAMN19067592	D	D10	2016	October	16	0	female	pulex	0	0	0	0
May_2017_D8_663	SAMN19067612	A	D8	2017	May	16	0	female	pulex	0	0	0	0
May_2017_D8_752	SAMN19067618	C	D8	2017	May	16	0	female	pulex	0	0	0	0
May_2017_D8_756	SAMN19067619	A	D8	2017	May	16	0	female	pulex	0	0	0	0
May_2017_D8_758	SAMN19067620	C	D8	2017	May	16	0	female	pulex	0	0	0	0
May_2017_DBunk_540	SAMN19067635	E	DBunk	2017	May	16	0	female	pulex	0	0	0	0
May_2017_DBunk_547	SAMN19067636	OO	DBunk	2017	May	16	0	female	pulex	0	0	0	0
May_2017_DBunk_550	SAMN19067638	F	DBunk	2017	May	16	0	female	pulex	0	0	0	0
May_2017_DBunk_590	SAMN19067649	OO	DBunk	2017	May	16	0	female	pulex	0	0	0	0
Spring_2016_D10_10.1	SAMN19067652	D	D10	2016	April	16	0	female	pulex	0	0	0	0
Spring_2017_D8_327	SAMN19067688	A	D8	2017	April	16	0	female	pulex	0	0	0	0
Spring_2017_DBunk_113	SAMN19067700	OO	DBunk	2017	April	16	0	female	pulex	0	0	0	0
Spring_2017_DBunk_116	SAMN19067701	E	DBunk	2017	April	16	0	female	pulex	0	0	0	0
Spring_2017_DBunk_260	SAMN19067714	OO	DBunk	2017	April	16	0	female	pulex	0	0	0	0
Spring_2017_DBunk_298	SAMN19067718	L	DBunk	2017	April	16	0	female	pulex	0	0	0	0
Spring_2017_DBunk_321	SAMN19067722	OO	DBunk	2017	April	16	0	female	pulex	0	0	0	0
Spring_2017_DBunk_333	SAMN19067723	F	DBunk	2017	April	16	0	female	pulex	0	0	0	0
Spring_2017_DBunk_360	SAMN19067729	OO	DBunk	2017	April	16	0	female	pulex	0	0	0	0
Spring_2017_DBunk_378	SAMN19067733	OO	DBunk	2017	April	16	0	female	pulex	0	0	0	0
Spring_2017_DBunk_387	SAMN19067735	OO	DBunk	2017	April	16	0	female	pulex	0	0	0	0
March15_2019_D8_MomPE4	SAMN19088677	OO	D8	2019	March	16	1	female	pulex	0	0	0	0
March15_2019_DBunk_MomPE14	SAMN19088687	OO	DBunk	2019	March	16	1	female	pulex	0	0	0	0
March15_2019_DCat_MomPE1	SAMN19088701	B	DCat	2019	March	16	1	female	pulex	0	0	0	0
March20_2018_D8_33	SAMN19021207	AK	D8	2018	March	16	1	female	pulex	0	0	0	0
March20_2018_D8_6	SAMN19021222	A	D8	2018	March	16	1	female	pulex	0	0	0	0
March20_2018_DBunk_8	SAMN19021258	N	DBunk	2018	March	16	1	female	pulex	0	0	0	0
April_2017_D8_150	SAMN19067434	A	D8	2017	April	17	0	female	pulex	0	0	0	0
April_2017_D8_27	SAMN19067466	C	D8	2017	April	17	0	female	pulex	0	0	0	0
April_2017_DBunk_11	SAMN19067494	K	DBunk	2017	April	17	0	female	pulex	0	0	0	0
April_2017_DBunk_111	SAMN19067495	OO	DBunk	2017	April	17	0	female	pulex	0	0	0	0
April_2017_DBunk_13	SAMN19067501	OO	DBunk	2017	April	17	0	female	pulex	0	0	0	0
April_2017_DBunk_142	SAMN19067507	OO	DBunk	2017	April	17	0	female	pulex	0	0	0	0
April_2017_DBunk_145	SAMN19067508	K	DBunk	2017	April	17	0	female	pulex	0	0	0	0
April_2017_DBunk_147	SAMN19067509	E	DBunk	2017	April	17	0	female	pulex	0	0	0	0
April_2017_DBunk_19	SAMN19067519	F	DBunk	2017	April	17	0	female	pulex	0	0	0	0
April_2017_DBunk_254	SAMN19067530	OO	DBunk	2017	April	17	0	female	pulex	0	0	0	0
April_2017_DBunk_28	SAMN19067536	M	DBunk	2017	April	17	0	female	pulex	0	0	0	0
April_2017_DBunk_302	SAMN19067539	OO	DBunk	2017	April	17	0	female	pulex	0	0	0	0
April_2017_DCat_2	SAMN19067558	B	DCat	2017	April	17	0	female	pulex	0	0	0	0
April_2017_DOil_5	SAMN19067567	OO	DOil	2017	April	17	0	female	pulex	0	0	0	0
April_2017_Dramp_14	SAMN19067570	V	Dramp	2017	April	17	0	female	pulex	0	0	0	0
Fall_2016_D10_57	SAMN19067579	D	D10	2016	October	17	0	female	pulex	0	0	0	0
Fall_2016_D10_70	SAMN19067583	D	D10	2016	October	17	0	female	pulex	0	0	0	0
Fall_2016_D10_A7	SAMN19067597	D	D10	2016	October	17	0	female	pulex	0	0	0	0
May_2017_D8_544	SAMN19067607	OO	D8	2017	May	17	0	female	pulex	0	0	0	0
May_2017_D8_726	SAMN19067615	A	D8	2017	May	17	0	female	pulex	0	0	0	0
May_2017_D8_771	SAMN19067622	A	D8	2017	May	17	0	female	pulex	0	0	0	0
May_2017_D8_776	SAMN19067624	A	D8	2017	May	17	0	female	pulex	0	0	0	0
May_2017_D8_780	SAMN19067625	C	D8	2017	May	17	0	female	pulex	0	0	0	0
May_2017_DBunk_519	SAMN19067629	E	DBunk	2017	May	17	0	female	pulex	0	0	0	0
May_2017_DBunk_535	SAMN19067633	E	DBunk	2017	May	17	0	female	pulex	0	0	0	0
May_2017_DBunk_561	SAMN19067642	K	DBunk	2017	May	17	0	female	pulex	0	0	0	0
May_2017_DBunk_594	SAMN19067651	A	DBunk	2017	May	17	0	female	pulex	0	0	0	0
Spring_2016_D8_8.8	SAMN19067676	H	D8	2016	April	17	0	female	pulex	0	0	0	0
Spring_2017_D8_262	SAMN19067685	A	D8	2017	April	17	0	female	pulex	0	0	0	0
Spring_2017_D8_362	SAMN19067695	A	D8	2017	April	17	0	female	pulex	0	0	0	0
Spring_2017_DBunk_122	SAMN19067702	OO	DBunk	2017	April	17	0	female	pulex	0	0	0	0
Spring_2017_DBunk_215	SAMN19067708	K	DBunk	2017	April	17	0	female	pulex	0	0	0	0
Spring_2017_DBunk_373	SAMN19067732	OO	DBunk	2017	April	17	0	female	pulex	0	0	0	0
March15_2019_DBunk_MomPE18	SAMN19088691	OO	DBunk	2019	March	17	1	female	pulex	0	0	0	0
March15_2019_DBunk_MomPE9	SAMN19088700	Z	DBunk	2019	March	17	1	female	pulex	0	0	0	0
March20_2018_DBunk_31	SAMN19021248	N	DBunk	2018	March	17	1	female	pulex	0	0	0	0
March20_2018_DBunk_36	SAMN19021253	I	DBunk	2018	March	17	1	female	pulex	0	0	0	0
April_2017_D8_101	SAMN19067418	R	D8	2017	April	18	0	female	pulex	0	0	0	0
April_2017_D8_119	SAMN19067420	A	D8	2017	April	18	0	female	pulex	0	0	0	0
April_2017_D8_135	SAMN19067427	A	D8	2017	April	18	0	female	pulex	0	0	0	0
April_2017_D8_165	SAMN19067437	C	D8	2017	April	18	0	female	pulex	0	0	0	0
April_2017_D8_254	SAMN19067464	A	D8	2017	April	18	0	female	pulex	0	0	0	0
April_2017_D8_373	SAMN19067479	A	D8	2017	April	18	0	female	pulex	0	0	0	0
April_2017_D8_65	SAMN19067486	A	D8	2017	April	18	0	female	pulex	0	0	0	0
April_2017_D8_77	SAMN19067488	A	D8	2017	April	18	0	female	pulex	0	0	0	0
April_2017_DBunk_266	SAMN19067533	M	DBunk	2017	April	18	0	female	pulex	0	0	0	0
April_2017_DBunk_3	SAMN19067538	OO	DBunk	2017	April	18	0	female	pulex	0	0	0	0
April_2017_DBunk_36	SAMN19067541	OO	DBunk	2017	April	18	0	female	pulex	0	0	0	0
April_2017_DBunk_7	SAMN19067550	F	DBunk	2017	April	18	0	female	pulex	0	0	0	0
April_2017_DCat_10	SAMN19067557	poB	DCat	2017	April	18	0	female	pulex	0	0	0	0
April_2017_Dramp_17	SAMN19067571	OO	Dramp	2017	April	18	0	female	pulex	0	0	0	0
April_2017_Dramp_6	SAMN19067572	V	Dramp	2017	April	18	0	female	pulex	0	0	0	0
April_2017_Dramp_9	SAMN19067573	OO	Dramp	2017	April	18	0	female	pulex	0	0	0	0
Fall_2016_D10_62	SAMN19067580	D	D10	2016	October	18	0	female	pulex	0	0	0	0
Fall_2016_D10_76	SAMN19067585	D	D10	2016	October	18	0	female	pulex	0	0	0	0
Fall_2016_D10_A9	SAMN19067598	D	D10	2016	October	18	0	female	pulex	0	0	0	0
May_2017_D8_503	SAMN19067599	C	D8	2017	May	18	0	female	pulex	0	0	0	0
May_2017_DBunk_525	SAMN19067632	OO	DBunk	2017	May	18	0	female	pulex	0	0	0	0
Spring_2016_D10_10.6	SAMN19067656	D	D10	2016	April	18	0	female	pulex	0	0	0	0
Spring_2016_D8_8.18	SAMN19067662	H	D8	2016	April	18	0	female	pulex	0	0	0	0
Spring_2017_D8_350	SAMN19067694	A	D8	2017	April	18	0	female	pulex	0	0	0	0
Spring_2017_DBunk_106	SAMN19067698	L	DBunk	2017	April	18	0	female	pulex	0	0	0	0
Spring_2017_DBunk_217	SAMN19067709	OO	DBunk	2017	April	18	0	female	pulex	0	0	0	0
Spring_2017_DBunk_228	SAMN19067711	E	DBunk	2017	April	18	0	female	pulex	0	0	0	0
March15_2019_DCat_MomPE3	SAMN19088714	B	DCat	2019	March	18	1	female	pulex	0	0	0	0
March20_2018_D8_46	SAMN19021220	J	D8	2018	March	18	1	female	pulex	0	0	0	0
March20_2018_DBunk_25	SAMN19021242	AN	DBunk	2018	March	18	1	female	pulex	0	0	0	0
March20_2018_DBunk_35	SAMN19021252	OO	DBunk	2018	March	18	1	female	pulex	0	0	0	0
March20_2018_DBunk_4	SAMN19021254	I	DBunk	2018	March	18	1	female	pulex	0	0	0	0
March20_2018_Dcat_2	SAMN19021270	B	Dcat	2018	March	18	1	female	pulex	0	0	0	0
April_2017_D8_134	SAMN19067426	OO	D8	2017	April	19	0	female	pulex	0	0	0	0
April_2017_D8_91	SAMN19067491	C	D8	2017	April	19	0	female	pulex	0	0	0	0
April_2017_DBunk_237	SAMN19067527	F	DBunk	2017	April	19	0	female	pulex	0	0	0	0
April_2017_DBunk_63	SAMN19067548	OO	DBunk	2017	April	19	0	female	pulex	0	0	0	0
April_2017_DCat_5	SAMN19067561	roB	DCat	2017	April	19	0	female	pulex	0	0	0	0
April_2017_DOil_2	SAMN19067565	OO	DOil	2017	April	19	0	female	pulex	0	0	0	0
May_2017_D8_668	SAMN19067613	A	D8	2017	May	19	0	female	pulex	0	0	0	0
May_2017_DBunk_520	SAMN19067630	K	DBunk	2017	May	19	0	female	pulex	0	0	0	0
May_2017_DBunk_557	SAMN19067640	AO	DBunk	2017	May	19	0	female	pulex	0	0	0	0
May_2017_DBunk_569	SAMN19067644	F	DBunk	2017	May	19	0	female	pulex	0	0	0	0
May_2017_DBunk_579	SAMN19067646	OO	DBunk	2017	May	19	0	female	pulex	0	0	0	0
Spring_2016_D10_10.4	SAMN19067654	D	D10	2016	April	19	0	female	pulex	0	0	0	0
Spring_2016_D8_8.26	SAMN19067668	OO	D8	2016	April	19	0	female	pulex	0	0	0	0
Spring_2017_D8_187	SAMN19067681	A	D8	2017	April	19	0	female	pulex	0	0	0	0
Spring_2017_D8_282	SAMN19067686	A	D8	2017	April	19	0	female	pulex	0	0	0	0
Spring_2017_DBunk_101	SAMN19067697	F	DBunk	2017	April	19	0	female	pulex	0	0	0	0
Spring_2017_DBunk_367	SAMN19067731	OO	DBunk	2017	April	19	0	female	pulex	0	0	0	0
March20_2018_DBunk_2	SAMN19021239	N	DBunk	2018	March	19	1	female	pulex	0	0	0	0
March20_2018_DBunk_28	SAMN19021244	J	DBunk	2018	March	19	1	female	pulex	0	0	0	0
March20_2018_DBunk_34	SAMN19021251	N	DBunk	2018	March	19	1	female	pulex	0	0	0	0
April_2017_D8_132	SAMN19067424	A	D8	2017	April	20	0	female	pulex	0	0	0	0
April_2017_DBunk_108	SAMN19067493	L	DBunk	2017	April	20	0	female	pulex	0	0	0	0
April_2017_DBunk_153	SAMN19067514	E	DBunk	2017	April	20	0	female	pulex	0	0	0	0
April_2017_DBunk_162	SAMN19067517	F	DBunk	2017	April	20	0	female	pulex	0	0	0	0
April_2017_DBunk_248	SAMN19067528	AE	DBunk	2017	April	20	0	female	pulex	0	0	0	0
April_2017_DBunk_65	SAMN19067549	K	DBunk	2017	April	20	0	female	pulex	0	0	0	0
May_2017_D8_542	SAMN19067606	A	D8	2017	May	20	0	female	pulex	0	0	0	0
May_2017_D8_673	SAMN19067614	A	D8	2017	May	20	0	female	pulex	0	0	0	0
Spring_2016_D8_8.12	SAMN19067658	H	D8	2016	April	20	0	female	pulex	0	0	0	0
Spring_2016_D8_8.14	SAMN19067659	H	D8	2016	April	20	0	female	pulex	0	0	0	0
Spring_2016_D8_8.28	SAMN19067669	H	D8	2016	April	20	0	female	pulex	0	0	0	0
Spring_2017_D8_336	SAMN19067690	OO	D8	2017	April	20	0	female	pulex	0	0	0	0
Spring_2017_DBunk_347	SAMN19067726	F	DBunk	2017	April	20	0	female	pulex	0	0	0	0
March20_2018_DBunk_38	SAMN18938167	G	DBunk	2018	March	20	1	female	obtusa	0	0	0	0
April_2017_D8_125	SAMN19067421	C	D8	2017	April	21	0	female	pulex	0	0	0	0
April_2017_D8_143	SAMN19067432	C	D8	2017	April	21	0	female	pulex	0	0	0	0
April_2017_D8_18	SAMN19067442	C	D8	2017	April	21	0	female	pulex	0	0	0	0
April_2017_D8_212	SAMN19067452	A	D8	2017	April	21	0	female	pulex	0	0	0	0
April_2017_DBunk_112	SAMN19067496	M	DBunk	2017	April	21	0	female	pulex	0	0	0	0
April_2017_DBunk_137	SAMN19067505	OO	DBunk	2017	April	21	0	female	pulex	0	0	0	0
Fall_2016_D10_84	SAMN19067588	AF	D10	2016	October	21	0	female	pulex	0	0	0	0
Fall_2016_D10_A4	SAMN19067595	D	D10	2016	October	21	0	female	pulex	0	0	0	0
May_2017_D8_538	SAMN19067604	OO	D8	2017	May	21	0	female	pulex	0	0	0	0
Spring_2017_DBunk_110	SAMN19067699	M	DBunk	2017	April	21	0	female	pulex	0	0	0	0
March20_2018_D8_10	SAMN19021178	A	D8	2018	March	21	1	female	pulex	0	0	0	0
March20_2018_DBunk_11	SAMN19021230	I	DBunk	2018	March	21	1	female	pulex	0	0	0	0
March20_2018_DBunk_32	SAMN19021249	I	DBunk	2018	March	21	1	female	pulex	0	0	0	0
March20_2018_DBunk_9	SAMN19021259	J	DBunk	2018	March	21	1	female	pulex	0	0	0	0
April_2017_DOil_3	SAMN19067566	OO	DOil	2017	April	22	0	female	pulex	0	0	0	0
April_2017_Dramp_10	SAMN19067569	V	Dramp	2017	April	22	0	female	pulex	0	0	0	0
Spring_2016_D8_8.23	SAMN19067665	poC	D8	2016	April	22	0	female	pulex	0	0	0	0
Spring_2016_D8_8.24	SAMN19067666	poH	D8	2016	April	22	0	female	pulex	0	0	0	0
Spring_2017_D8_339	SAMN19067691	A	D8	2017	April	22	0	female	pulex	0	0	0	0
March20_2018_DBunk_13	SAMN19021232	J	DBunk	2018	March	22	1	female	pulex	0	0	0	0
March20_2018_DBunk_27	SAMN19021243	OO	DBunk	2018	March	22	1	female	pulex	0	0	0	0
March20_2018_DBunk_6	SAMN19021256	OO	DBunk	2018	March	22	1	female	pulex	0	0	0	0
April_2017_D8_133	SAMN19067425	A	D8	2017	April	23	0	female	pulex	0	0	0	0
Spring_2016_D8_8.29	SAMN19067670	H	D8	2016	April	23	0	female	pulex	0	0	0	0
Spring_2017_D8_225	SAMN19067684	A	D8	2017	April	23	0	female	pulex	0	0	0	0
Spring_2017_DBunk_338	SAMN19067724	E	DBunk	2017	April	23	0	female	pulex	0	0	0	0
2018_Pulicaria_Pond22_62	SAMN18940766	P	Pond22	2018	April	23	0	female	pulicaria	0	0	0	0
April_2017_D8_103	SAMN19067419	A	D8	2017	April	24	0	female	pulex	0	0	0	0
April_2017_DBunk_132	SAMN19067503	OO	DBunk	2017	April	24	0	female	pulex	0	0	0	0
Spring_2016_W6_6.3	SAMN19067680	OO	W6	2016	April	24	0	female	pulex	0	0	0	0
Fall_2016_D10_41	SAMN19067574	OO	D10	2016	October	25	0	female	pulex	0	0	0	0
Spring_2016_D8_8.31	SAMN19067672	poW	D8	2016	April	25	0	female	pulex	0	0	0	0
Spring_2016_D8_8.9	SAMN19067677	H	D8	2016	April	25	0	female	pulex	0	0	0	0
March20_2018_DBunk_3	SAMN19021246	OO	DBunk	2018	March	25	1	female	pulex	0	0	0	0
March20_2018_DBunk_15	SAMN19021234	J	DBunk	2018	March	26	1	female	pulex	0	0	0	0
March20_2018_DBunk_19	SAMN19021238	I	DBunk	2018	March	26	1	female	pulex	0	0	0	0
March20_2018_DBunk_30	SAMN19021247	J	DBunk	2018	March	26	1	female	pulex	0	0	0	0
April_2017_DBunk_152	SAMN19067513	OO	DBunk	2017	April	27	0	female	pulex	0	0	0	0
May_2017_D8_612	SAMN19067609	A	D8	2017	May	27	0	female	pulex	0	0	0	0
Spring_2016_W1_1.1	SAMN19067678	OO	W1	2016	April	27	0	female	pulex	0	0	0	0
April_2017_D8_191	SAMN19067444	A	D8	2017	April	28	0	female	pulex	0	0	0	0
April_2017_D8_215	SAMN19067455	A	D8	2017	April	28	0	female	pulex	0	0	0	0
March20_2018_D8_24	SAMN19021197	A	D8	2018	March	28	1	female	pulex	0	0	0	0
March20_2018_DBunk_29	SAMN19021245	I	DBunk	2018	March	28	1	female	pulex	0	0	0	0
April_2017_D8_201	SAMN19067445	A	D8	2017	April	29	0	female	pulex	0	0	0	0
May_2017_DBunk_589	SAMN19067648	OO	DBunk	2017	May	30	0	female	pulex	0	0	0	0
April_2017_DBunk_139	SAMN19067506	OO	DBunk	2017	April	31	0	female	pulex	0	0	0	0
April_2017_DBunk_129	SAMN19067500	OO	DBunk	2017	April	32	0	female	pulex	0	0	0	0
March20_2018_DBunk_14	SAMN19021233	I	DBunk	2018	March	33	1	female	pulex	0	0	0	0
April_2017_D8_151	SAMN19067435	C	D8	2017	April	35	0	female	pulex	0	0	0	0
April_2017_DBunk_6	SAMN19067547	L	DBunk	2017	April	36	0	female	pulex	0	0	0	0
April_2017_D8_213	SAMN19067453	A	D8	2017	April	37	0	female	pulex	0	0	0	0
March20_2018_DBunk_24	SAMN19021241	AN	DBunk	2018	March	37	1	female	pulex	0	0	0	0
April_2017_DBunk_90	SAMN19067554	K	DBunk	2017	April	38	0	female	pulex	0	0	0	0
