# Supplementary material for: Genetic Variation in Reproductive Investment Across an Ephemerality Gradient in Daphnia pulex
Source: Mol Biol Evol. 2022 Jun 1;39(6):msac121. doi: 10.1093/molbev/msac121 (PMC9198359; doi:10.1093/molbev/msac121)
Supplement: msac121_Supplementary_Data [file msac121_supplementary_data.zip › SuppTable4.xls]

## Sheet: daphnia_uniprot
	qseqid	sseqid	pident	length	mismatch	gapopen	qstart	qend	sstart	send	evalue	bitscore	qcovhsp	organism	gene_name	gene_description	ncbi_taxid	name	id	protein_name	description	GO	PDB	KEGG	InterPro	RefSeq	eggNOG	OrthoDB	Pfam	PROSITE	BioCyc	UniPathway	PANTHER	TIGRFAMs	GeneID	biological process	molecular function	cellular component
	Daphnia00001-RA	tr|E9HD92|E9HD92_DAPPU	96.6	440	15	0	1	440	1	440	1.9e-249	870.9	100	Daphnia pulex (Water flea)	DAPPUDRAFT_328210	ORFNames=DAPPUDRAFT_328210 {ECO:0000313|EMBL:EFX70324.1};	6669	E9HD92_DAPPU	E9HD92	Uncharacterized protein	SubName: Full=Uncharacterized protein {ECO:0000313|EMBL:EFX70324.1};			dpx:DAPPUDRAFT_328210				681770at2759
	Daphnia00002-RA	tr|E9HD53|E9HD53_DAPPU	62.3	236	78	4	1	235	1	226	1.2e-66	263.1	81.9	Daphnia pulex (Water flea)	DAPPUDRAFT_300528	ORFNames=DAPPUDRAFT_300528 {ECO:0000313|EMBL:EFX70346.1};	6669	E9HD53_DAPPU	E9HD53	Uncharacterized protein	SubName: Full=Uncharacterized protein {ECO:0000313|EMBL:EFX70346.1};			dpx:DAPPUDRAFT_300528				1818185at2759
	Daphnia00003-RA	tr|E9HD92|E9HD92_DAPPU	91	466	29	1	1	466	1	453	3.3e-246	861.3	47.6	Daphnia pulex (Water flea)	DAPPUDRAFT_328210	ORFNames=DAPPUDRAFT_328210 {ECO:0000313|EMBL:EFX70324.1};	6669	E9HD92_DAPPU	E9HD92	Uncharacterized protein	SubName: Full=Uncharacterized protein {ECO:0000313|EMBL:EFX70324.1};			dpx:DAPPUDRAFT_328210				681770at2759
	Daphnia00004-RA	tr|E9GLP2|E9GLP2_DAPPU	61.6	550	116	6	1	476	8	536	1.1e-165	592.8	100	Daphnia pulex (Water flea)	DAPPUDRAFT_319423	ORFNames=DAPPUDRAFT_319423 {ECO:0000313|EMBL:EFX79539.1};	6669	E9GLP2_DAPPU	E9GLP2	C1q domain-containing protein	RecName: Full=C1q domain-containing protein {ECO:0000259|PROSITE:PS50871};			dpx:DAPPUDRAFT_319423	IPR001073;IPR008983		ENOG410YB5V	1414318at2759	PF00386	PS50871
	Daphnia00005-RA	tr|E9HD85|E9HD85_DAPPU	46.3	95	44	3	1	90	1	93	7.8e-10	73.2	68.2	Daphnia pulex (Water flea)	DAPPUDRAFT_257277	ORFNames=DAPPUDRAFT_257277 {ECO:0000313|EMBL:EFX70320.1};	6669	E9HD85_DAPPU	E9HD85	Uncharacterized protein	SubName: Full=Uncharacterized protein {ECO:0000313|EMBL:EFX70320.1};			dpx:DAPPUDRAFT_257277				134050at6656
	Daphnia00006-RA	tr|E9GLE6|E9GLE6_DAPPU	72	801	191	9	1	797	1	772	1.7e-301	1044.6	100	Daphnia pulex (Water flea)	DAPPUDRAFT_319334	ORFNames=DAPPUDRAFT_319334 {ECO:0000313|EMBL:EFX79499.1};	6669	E9GLE6_DAPPU	E9GLE6	Uncharacterized protein	SubName: Full=Uncharacterized protein {ECO:0000313|EMBL:EFX79499.1};			dpx:DAPPUDRAFT_319334			ENOG410IKMC;ENOG410ZSJD	370059at2759
	Daphnia00007-RA	tr|A0A0P5K0Z4|A0A0P5K0Z4_9CRUS	83.5	237	25	5	1	234	247	472	2.5e-62	248.4	95.9	Daphnia magna			35525	A0A0P5K0Z4_9CRUS	A0A0P5K0Z4	RIMS-binding protein	SubName: Full=RIMS-binding protein {ECO:0000313|EMBL:JAK55440.1};				IPR003961;IPR036116;IPR013783;IPR035753;IPR035755;IPR040325;IPR036028;IPR001452				PF07653;PF14604	PS50853;PS50002			PTHR14234
	Daphnia00008-RA	tr|A0A0P5K0Z4|A0A0P5K0Z4_9CRUS	61.8	668	103	11	3	657	605	1133	1.3e-159	573.5	72.9	Daphnia magna			35525	A0A0P5K0Z4_9CRUS	A0A0P5K0Z4	RIMS-binding protein	SubName: Full=RIMS-binding protein {ECO:0000313|EMBL:JAK55440.1};				IPR003961;IPR036116;IPR013783;IPR035753;IPR035755;IPR040325;IPR036028;IPR001452				PF07653;PF14604	PS50853;PS50002			PTHR14234
	Daphnia00009-RA	tr|E9GLE6|E9GLE6_DAPPU	69.1	799	226	11	1	785	1	792	1.2e-283	985.3	100	Daphnia pulex (Water flea)	DAPPUDRAFT_319334	ORFNames=DAPPUDRAFT_319334 {ECO:0000313|EMBL:EFX79499.1};	6669	E9GLE6_DAPPU	E9GLE6	Uncharacterized protein	SubName: Full=Uncharacterized protein {ECO:0000313|EMBL:EFX79499.1};			dpx:DAPPUDRAFT_319334			ENOG410IKMC;ENOG410ZSJD	370059at2759
	Daphnia00010-RA	tr|E9I443|E9I443_DAPPU	90.6	277	21	1	12	288	66	337	3.7e-137	497.3	94.5	Daphnia pulex (Water flea)	DAPPUDRAFT_340396	ORFNames=DAPPUDRAFT_340396 {ECO:0000313|EMBL:EFX61237.1};	6669	E9I443_DAPPU	E9I443	ABC protein, subfamily ABCH	SubName: Full=ABC protein, subfamily ABCH {ECO:0000313|EMBL:EFX61237.1}; Flags: Fragment;	GO:0016021;GO:0005524;GO:0016887		dpx:DAPPUDRAFT_340396	IPR003593;IPR003439;IPR017871;IPR027417		KOG0059;COG1131	803978at2759	PF00005	PS00211;PS50893							ATP binding [GO:0005524];ATPase activity [GO:0016887]	integral component of membrane [GO:0016021]
	Daphnia00011-RA	tr|E9HD02|E9HD02_DAPPU	50.6	271	129	1	4	269	506	776	1.6e-70	275.8	98.2	Daphnia pulex (Water flea)	DAPPUDRAFT_328125	ORFNames=DAPPUDRAFT_328125 {ECO:0000313|EMBL:EFX70382.1};	6669	E9HD02_DAPPU	E9HD02	ABC protein, subfamily ABCH	SubName: Full=ABC protein, subfamily ABCH {ECO:0000313|EMBL:EFX70382.1};	GO:0043190;GO:0005524;GO:0016887;GO:0055085		dpx:DAPPUDRAFT_328125	IPR003593;IPR013525;IPR000412;IPR003439;IPR017871;IPR027417		KOG0059;COG1131	1127273at2759	PF01061;PF00005	PS51012;PS00211;PS50893						transmembrane transport [GO:0055085]	ATP binding [GO:0005524];ATPase activity [GO:0016887]	ATP-binding cassette (ABC) transporter complex [GO:0043190]
	Daphnia00011-RB	tr|E9I443|E9I443_DAPPU	87.1	348	40	1	103	450	1	343	4.4e-170	607.4	68.6	Daphnia pulex (Water flea)	DAPPUDRAFT_340396	ORFNames=DAPPUDRAFT_340396 {ECO:0000313|EMBL:EFX61237.1};	6669	E9I443_DAPPU	E9I443	ABC protein, subfamily ABCH	SubName: Full=ABC protein, subfamily ABCH {ECO:0000313|EMBL:EFX61237.1}; Flags: Fragment;	GO:0016021;GO:0005524;GO:0016887		dpx:DAPPUDRAFT_340396	IPR003593;IPR003439;IPR017871;IPR027417		KOG0059;COG1131	803978at2759	PF00005	PS00211;PS50893							ATP binding [GO:0005524];ATPase activity [GO:0016887]	integral component of membrane [GO:0016021]
	Daphnia00011-RC	tr|E9I443|E9I443_DAPPU	86.1	330	41	1	18	347	6	330	6.9e-158	566.6	81.3	Daphnia pulex (Water flea)	DAPPUDRAFT_340396	ORFNames=DAPPUDRAFT_340396 {ECO:0000313|EMBL:EFX61237.1};	6669	E9I443_DAPPU	E9I443	ABC protein, subfamily ABCH	SubName: Full=ABC protein, subfamily ABCH {ECO:0000313|EMBL:EFX61237.1}; Flags: Fragment;	GO:0016021;GO:0005524;GO:0016887		dpx:DAPPUDRAFT_340396	IPR003593;IPR003439;IPR017871;IPR027417		KOG0059;COG1131	803978at2759	PF00005	PS00211;PS50893							ATP binding [GO:0005524];ATPase activity [GO:0016887]	integral component of membrane [GO:0016021]
	Daphnia00011-RD	tr|E9HP70|E9HP70_DAPPU	53.7	354	146	3	10	345	447	800	6e-102	380.6	97.4	Daphnia pulex (Water flea)	DAPPUDRAFT_332183	ORFNames=DAPPUDRAFT_332183 {ECO:0000313|EMBL:EFX66472.1};	6669	E9HP70_DAPPU	E9HP70	ABC protein, subfamily ABCH	SubName: Full=ABC protein, subfamily ABCH {ECO:0000313|EMBL:EFX66472.1};	GO:0043190;GO:0005524;GO:0016887;GO:0055085		dpx:DAPPUDRAFT_332183	IPR003593;IPR013525;IPR000412;IPR003439;IPR017871;IPR027417			1127273at2759	PF01061;PF00005	PS51012;PS00211;PS50893						transmembrane transport [GO:0055085]	ATP binding [GO:0005524];ATPase activity [GO:0016887]	ATP-binding cassette (ABC) transporter complex [GO:0043190]
	Daphnia00011-RE	tr|E9HP70|E9HP70_DAPPU	54.5	354	153	3	10	355	447	800	8.6e-104	386.7	97.5	Daphnia pulex (Water flea)	DAPPUDRAFT_332183	ORFNames=DAPPUDRAFT_332183 {ECO:0000313|EMBL:EFX66472.1};	6669	E9HP70_DAPPU	E9HP70	ABC protein, subfamily ABCH	SubName: Full=ABC protein, subfamily ABCH {ECO:0000313|EMBL:EFX66472.1};	GO:0043190;GO:0005524;GO:0016887;GO:0055085		dpx:DAPPUDRAFT_332183	IPR003593;IPR013525;IPR000412;IPR003439;IPR017871;IPR027417			1127273at2759	PF01061;PF00005	PS51012;PS00211;PS50893						transmembrane transport [GO:0055085]	ATP binding [GO:0005524];ATPase activity [GO:0016887]	ATP-binding cassette (ABC) transporter complex [GO:0043190]
	Daphnia00014-RF	tr|E9H7T1|E9H7T1_DAPPU	92.3	522	29	1	1	511	1	522	3.4e-277	964.9	32.2	Daphnia pulex (Water flea)	DAPPUDRAFT_227614	ORFNames=DAPPUDRAFT_227614 {ECO:0000313|EMBL:EFX72232.1};	6669	E9H7T1_DAPPU	E9H7T1	Contactin associated protein-like protein	SubName: Full=Contactin associated protein-like protein {ECO:0000313|EMBL:EFX72232.1};	GO:0005201		dpx:DAPPUDRAFT_227614	IPR001073;IPR000885;IPR008983		KOG3516;ENOG410XPHG		PF00386;PF01410	PS50871							extracellular matrix structural constituent [GO:0005201]
	Daphnia00014-RG	tr|E9H7T1|E9H7T1_DAPPU	92.5	530	29	1	1	519	1	530	6e-282	980.7	32.6	Daphnia pulex (Water flea)	DAPPUDRAFT_227614	ORFNames=DAPPUDRAFT_227614 {ECO:0000313|EMBL:EFX72232.1};	6669	E9H7T1_DAPPU	E9H7T1	Contactin associated protein-like protein	SubName: Full=Contactin associated protein-like protein {ECO:0000313|EMBL:EFX72232.1};	GO:0005201		dpx:DAPPUDRAFT_227614	IPR001073;IPR000885;IPR008983		KOG3516;ENOG410XPHG		PF00386;PF01410	PS50871							extracellular matrix structural constituent [GO:0005201]
	Daphnia00015-RA	tr|E9H7T2|E9H7T2_DAPPU	85.1	866	48	12	12	870	1	792	0	1420.6	98.7	Daphnia pulex (Water flea)	DAPPUDRAFT_227615	ORFNames=DAPPUDRAFT_227615 {ECO:0000313|EMBL:EFX72247.1};	6669	E9H7T2_DAPPU	E9H7T2	CUB domain-containing protein	RecName: Full=CUB domain-containing protein {ECO:0000259|PROSITE:PS01180};			dpx:DAPPUDRAFT_227615	IPR000859;IPR036055;IPR023415;IPR002172;IPR035914		KOG3714;ENOG410ZPX7	1095487at2759	PF00431;PF00057	PS01180;PS01209;PS50068
	Daphnia00015-RB	tr|E9H7T2|E9H7T2_DAPPU	93.2	796	43	10	12	800	1	792	0	1464.9	98.6	Daphnia pulex (Water flea)	DAPPUDRAFT_227615	ORFNames=DAPPUDRAFT_227615 {ECO:0000313|EMBL:EFX72247.1};	6669	E9H7T2_DAPPU	E9H7T2	CUB domain-containing protein	RecName: Full=CUB domain-containing protein {ECO:0000259|PROSITE:PS01180};			dpx:DAPPUDRAFT_227615	IPR000859;IPR036055;IPR023415;IPR002172;IPR035914		KOG3714;ENOG410ZPX7	1095487at2759	PF00431;PF00057	PS01180;PS01209;PS50068
	Daphnia00016-RA	tr|A0A4Y7MXN1|A0A4Y7MXN1_9CRUS	94.1	85	5	0	1	85	1	85	2.4e-36	161	75.9	Daphnia pulicaria	EOG090X02Z1	Name=EOG090X02Z1 {ECO:0000313|EMBL:SVE85387.1};	35523	A0A4Y7MXN1_9CRUS	A0A4Y7MXN1	FACT complex subunit SSRP1	RecName: Full=FACT complex subunit SSRP1 {ECO:0000256|RuleBase:RU364013};	GO:0005694;GO:0005634;GO:0003677;GO:0006281;GO:0006260			IPR013719;IPR009071;IPR036910;IPR011993;IPR035417;IPR000969;IPR024954;IPR038167				PF00505;PF17292;PF08512;PF03531	PS50118						DNA repair [GO:0006281];DNA replication [GO:0006260]	DNA binding [GO:0003677]	chromosome [GO:0005694];nucleus [GO:0005634]
	Daphnia00017-RA	tr|E9H7T4|E9H7T4_DAPPU	59.4	101	27	1	3	103	1	87	1.4e-07	65.5	90.2	Daphnia pulex (Water flea)	DAPPUDRAFT_326454	ORFNames=DAPPUDRAFT_326454 {ECO:0000313|EMBL:EFX72234.1};	6669	E9H7T4_DAPPU	E9H7T4	C1q domain-containing protein	RecName: Full=C1q domain-containing protein {ECO:0000259|PROSITE:PS50871};	GO:0005201		dpx:DAPPUDRAFT_326454	IPR001073;IPR000885;IPR008983		KOG3516;ENOG410XPHG	1258047at2759	PF00386;PF01410	PS50871							extracellular matrix structural constituent [GO:0005201]
	Daphnia00018-RA	tr|E9H7T4|E9H7T4_DAPPU	54.9	113	25	1	3	115	1	87	4.2e-10	73.9	92.6	Daphnia pulex (Water flea)	DAPPUDRAFT_326454	ORFNames=DAPPUDRAFT_326454 {ECO:0000313|EMBL:EFX72234.1};	6669	E9H7T4_DAPPU	E9H7T4	C1q domain-containing protein	RecName: Full=C1q domain-containing protein {ECO:0000259|PROSITE:PS50871};	GO:0005201		dpx:DAPPUDRAFT_326454	IPR001073;IPR000885;IPR008983		KOG3516;ENOG410XPHG	1258047at2759	PF00386;PF01410	PS50871							extracellular matrix structural constituent [GO:0005201]
	Daphnia00019-RA	tr|E9H7U0|E9H7U0_DAPPU	88.4	43	5	0	6	48	8	50	1.8e-09	70.9	70.5	Daphnia pulex (Water flea)	MED20 DAPPUDRAFT_59294	Name=MED20 {ECO:0000256|RuleBase:RU364152}; ORFNames=DAPPUDRAFT_59294 {ECO:0000313|EMBL:EFX72244.1};	6669	E9H7U0_DAPPU	E9H7U0	Mediator of RNA polymerase II transcription subunit 20; Mediator complex subunit 20	RecName: Full=Mediator of RNA polymerase II transcription subunit 20 {ECO:0000256|RuleBase:RU364152}; AltName: Full=Mediator complex subunit 20 {ECO:0000256|RuleBase:RU364152};	GO:0016592;GO:0003713;GO:0006357		dpx:DAPPUDRAFT_59294	IPR013921		KOG4309;ENOG410XT23	1112080at2759	PF08612				PTHR12465			regulation of transcription by RNA polymerase II [GO:0006357]	transcription coactivator activity [GO:0003713]	mediator complex [GO:0016592]
	Daphnia00020-RA	tr|E9HD91|E9HD91_DAPPU	77.3	163	17	1	1	143	1	163	2.1e-36	162.9	38.1	Daphnia pulex (Water flea)	DAPPUDRAFT_112859	ORFNames=DAPPUDRAFT_112859 {ECO:0000313|EMBL:EFX70323.1};	6669	E9HD91_DAPPU	E9HD91	Uncharacterized protein	SubName: Full=Uncharacterized protein {ECO:0000313|EMBL:EFX70323.1};			dpx:DAPPUDRAFT_112859				1879265at2759
	Daphnia00021-RA	tr|E9HD92|E9HD92_DAPPU	97.5	275	7	0	1	275	655	929	2.2e-150	541.2	97.5	Daphnia pulex (Water flea)	DAPPUDRAFT_328210	ORFNames=DAPPUDRAFT_328210 {ECO:0000313|EMBL:EFX70324.1};	6669	E9HD92_DAPPU	E9HD92	Uncharacterized protein	SubName: Full=Uncharacterized protein {ECO:0000313|EMBL:EFX70324.1};			dpx:DAPPUDRAFT_328210				681770at2759
	Daphnia00022-RA	tr|E9H7P4|E9H7P4_DAPPU	90.6	235	22	0	117	351	513	747	8.7e-116	426.8	56.6	Daphnia pulex (Water flea)	DAPPUDRAFT_254702	ORFNames=DAPPUDRAFT_254702 {ECO:0000313|EMBL:EFX72270.1};	6669	E9H7P4_DAPPU	E9H7P4	Uncharacterized protein	SubName: Full=Uncharacterized protein {ECO:0000313|EMBL:EFX72270.1};	GO:0031012;GO:0042302		dpx:DAPPUDRAFT_254702	IPR031311;IPR000618		ENOG410J3PT;ENOG41128ZS	1194521at2759	PF00379	PS00233;PS51155							structural constituent of cuticle [GO:0042302]	extracellular matrix [GO:0031012]
	Daphnia00023-RA	tr|E9H7P6|E9H7P6_DAPPU	95.6	504	20	2	78	580	1	503	1.2e-106	397.9	44.6	Daphnia pulex (Water flea)	DAPPUDRAFT_308348	ORFNames=DAPPUDRAFT_308348 {ECO:0000313|EMBL:EFX72268.1};	6669	E9H7P6_DAPPU	E9H7P6	Uncharacterized protein	SubName: Full=Uncharacterized protein {ECO:0000313|EMBL:EFX72268.1};	GO:0031012;GO:0042302		dpx:DAPPUDRAFT_308348	IPR000618			1583175at2759	PF00379	PS51155							structural constituent of cuticle [GO:0042302]	extracellular matrix [GO:0031012]
	Daphnia00024-RA	tr|E9H7P8|E9H7P8_DAPPU	97.1	345	9	1	1	345	1	344	3.2e-188	667.2	100	Daphnia pulex (Water flea)	DAPPUDRAFT_110954	ORFNames=DAPPUDRAFT_110954 {ECO:0000313|EMBL:EFX72266.1};	6669	E9H7P8_DAPPU	E9H7P8	Uncharacterized protein	SubName: Full=Uncharacterized protein {ECO:0000313|EMBL:EFX72266.1};	GO:0016021		dpx:DAPPUDRAFT_110954														integral component of membrane [GO:0016021]
	Daphnia00025-RA	tr|E9H7P9|E9H7P9_DAPPU	94.7	545	13	2	3	547	18	546	1.7e-308	1067.4	97.3	Daphnia pulex (Water flea)	DAPPUDRAFT_59219	ORFNames=DAPPUDRAFT_59219 {ECO:0000313|EMBL:EFX72265.1};	6669	E9H7P9_DAPPU	E9H7P9	F-box domain-containing protein	RecName: Full=F-box domain-containing protein {ECO:0000259|PROSITE:PS50181};	GO:0019005;GO:0016567;GO:0031146;GO:0006511		dpx:DAPPUDRAFT_59219	IPR001810;IPR006553;IPR032675		KOG1947;ENOG410XQ54	672780at2759	PF00646	PS50181						protein ubiquitination [GO:0016567];SCF-dependent proteasomal ubiquitin-dependent protein catabolic process [GO:0031146];ubiquitin-dependent protein catabolic process [GO:0006511]		SCF ubiquitin ligase complex [GO:0019005]
	Daphnia00026-RA	tr|E9H7Q1|E9H7Q1_DAPPU	100	305	0	0	1	305	1	305	6.5e-177	629.4	100	Daphnia pulex (Water flea)	DAPPUDRAFT_299546	ORFNames=DAPPUDRAFT_299546 {ECO:0000313|EMBL:EFX72219.1};	6669	E9H7Q1_DAPPU	E9H7Q1	Cdk1/cdc2-like protein	SubName: Full=Cdk1/cdc2-like protein {ECO:0000313|EMBL:EFX72219.1};	GO:0005634;GO:0005524;GO:0004693;GO:0008353;GO:0006468		dpx:DAPPUDRAFT_299546	IPR011009;IPR000719;IPR017441;IPR008271		KOG0594;ENOG410XPP3	1010560at2759	PF00069	PS00107;PS50011;PS00108						protein phosphorylation [GO:0006468]	ATP binding [GO:0005524];cyclin-dependent protein serine/threonine kinase activity [GO:0004693];RNA polymerase II CTD heptapeptide repeat kinase activity [GO:0008353]	nucleus [GO:0005634]
	Daphnia00027-RA	tr|E9H7Q2|E9H7Q2_DAPPU	99.6	274	1	0	1	274	1	274	3e-149	537.3	100	Daphnia pulex (Water flea)	DAPPUDRAFT_189030	ORFNames=DAPPUDRAFT_189030 {ECO:0000313|EMBL:EFX72264.1};	6669	E9H7Q2_DAPPU	E9H7Q2	Eukaryotic translation initiation factor 3 subunit F; eIF3f; Eukaryotic translation initiation factor 3 subunit 5	RecName: Full=Eukaryotic translation initiation factor 3 subunit F {ECO:0000256|HAMAP-Rule:MF_03005}; Short=eIF3f {ECO:0000256|HAMAP-Rule:MF_03005}; AltName: Full=Eukaryotic translation initiation factor 3 subunit 5 {ECO:0000256|HAMAP-Rule:MF_03005};	GO:0016282;GO:0033290;GO:0071541;GO:0003743;GO:0031369;GO:0001732;GO:0006413		dpx:DAPPUDRAFT_189030	IPR027531;IPR000555;IPR037518;IPR024969		KOG2975;COG1310	1038775at2759	PF01398;PF13012	PS50249			PTHR10540:SF6			formation of cytoplasmic translation initiation complex [GO:0001732];translational initiation [GO:0006413]	translation initiation factor activity [GO:0003743];translation initiation factor binding [GO:0031369]	eukaryotic 43S preinitiation complex [GO:0016282];eukaryotic 48S preinitiation complex [GO:0033290];eukaryotic translation initiation factor 3 complex, eIF3m [GO:0071541]
	Daphnia00028-RA	tr|E9H7Q3|E9H7Q3_DAPPU	95	499	3	2	1	477	1	499	1.3e-259	904.8	100	Daphnia pulex (Water flea)	DAPPUDRAFT_227604	ORFNames=DAPPUDRAFT_227604 {ECO:0000313|EMBL:EFX72220.1};	6669	E9H7Q3_DAPPU	E9H7Q3	Transcriptional adapter	RecName: Full=Transcriptional adapter {ECO:0000256|PIRNR:PIRNR025024};	GO:0005634;GO:0070461;GO:0003682;GO:0003677;GO:0003713;GO:0008270;GO:0006338;GO:0035066;GO:0006357		dpx:DAPPUDRAFT_227604	IPR041983;IPR016827;IPR009057;IPR001005;IPR017884;IPR000433;IPR043145		KOG0457;COG5114	812864at2759	PF00249;PF00569	PS51293;PS01357;PS50135						chromatin remodeling [GO:0006338];positive regulation of histone acetylation [GO:0035066];regulation of transcription by RNA polymerase II [GO:0006357]	chromatin binding [GO:0003682];DNA binding [GO:0003677];transcription coactivator activity [GO:0003713];zinc ion binding [GO:0008270]	nucleus [GO:0005634];SAGA-type complex [GO:0070461]
	Daphnia00028-RB	tr|E9H7Q3|E9H7Q3_DAPPU	90.2	499	2	2	1	452	1	499	2.9e-242	847	100	Daphnia pulex (Water flea)	DAPPUDRAFT_227604	ORFNames=DAPPUDRAFT_227604 {ECO:0000313|EMBL:EFX72220.1};	6669	E9H7Q3_DAPPU	E9H7Q3	Transcriptional adapter	RecName: Full=Transcriptional adapter {ECO:0000256|PIRNR:PIRNR025024};	GO:0005634;GO:0070461;GO:0003682;GO:0003677;GO:0003713;GO:0008270;GO:0006338;GO:0035066;GO:0006357		dpx:DAPPUDRAFT_227604	IPR041983;IPR016827;IPR009057;IPR001005;IPR017884;IPR000433;IPR043145		KOG0457;COG5114	812864at2759	PF00249;PF00569	PS51293;PS01357;PS50135						chromatin remodeling [GO:0006338];positive regulation of histone acetylation [GO:0035066];regulation of transcription by RNA polymerase II [GO:0006357]	chromatin binding [GO:0003682];DNA binding [GO:0003677];transcription coactivator activity [GO:0003713];zinc ion binding [GO:0008270]	nucleus [GO:0005634];SAGA-type complex [GO:0070461]
	Daphnia00029-RA	tr|E9H7R1|E9H7R1_DAPPU	100	77	0	0	1	77	1	77	2.6e-34	153.7	100	Daphnia pulex (Water flea)	DAPPUDRAFT_189031	ORFNames=DAPPUDRAFT_189031 {ECO:0000313|EMBL:EFX72260.1};	6669	E9H7R1_DAPPU	E9H7R1	Small nuclear ribonucleoprotein G; snRNP-G	RecName: Full=Small nuclear ribonucleoprotein G {ECO:0000256|RuleBase:RU365052}; Short=snRNP-G {ECO:0000256|RuleBase:RU365052};	GO:0071013;GO:0043186;GO:0071011;GO:1990904;GO:0034719;GO:0097526;GO:0005685;GO:0005689;GO:0005686;GO:0071004;GO:0005687;GO:0005682;GO:0003723;GO:0000398;GO:0000387		dpx:DAPPUDRAFT_189031	IPR001163;IPR010920;IPR034098		KOG1780;ENOG41122Q1	1593201at2759	PF01423							mRNA splicing, via spliceosome [GO:0000398];spliceosomal snRNP assembly [GO:0000387]	RNA binding [GO:0003723]	catalytic step 2 spliceosome [GO:0071013];P granule [GO:0043186];precatalytic spliceosome [GO:0071011];ribonucleoprotein complex [GO:1990904];SMN-Sm protein complex [GO:0034719];spliceosomal tri-snRNP complex [GO:0097526];U1 snRNP [GO:0005685];U12-type spliceosomal complex [GO:0005689];U2 snRNP [GO:0005686];U2-type prespliceosome [GO:0071004];U4 snRNP [GO:0005687];U5 snRNP [GO:0005682]
	Daphnia00030-RA	tr|E9H7R2|E9H7R2_DAPPU	100	317	0	0	365	681	1	317	1.3e-180	642.9	46.5	Daphnia pulex (Water flea)	DAPPUDRAFT_201196	ORFNames=DAPPUDRAFT_201196 {ECO:0000313|EMBL:EFX72259.1};	6669	E9H7R2_DAPPU	E9H7R2	Sidoreflexin	RecName: Full=Sidoreflexin {ECO:0000256|RuleBase:RU362000};	GO:0031305;GO:0015075;GO:0022857;GO:1990542		dpx:DAPPUDRAFT_201196	IPR004686		KOG3767;ENOG410YU8V	881974at2759	PF03820				PTHR11153	TIGR00798		mitochondrial transmembrane transport [GO:1990542]	ion transmembrane transporter activity [GO:0015075];transmembrane transporter activity [GO:0022857]	integral component of mitochondrial inner membrane [GO:0031305]
	Daphnia00031-RA	tr|E9H7R7|E9H7R7_DAPPU	98.9	92	1	0	1	92	1	92	1.7e-43	184.5	100	Daphnia pulex (Water flea)	DAPPUDRAFT_59258	ORFNames=DAPPUDRAFT_59258 {ECO:0000313|EMBL:EFX72226.1};	6669	E9H7R7_DAPPU	E9H7R7	Mitochondrial import inner membrane translocase subunit	RecName: Full=Mitochondrial import inner membrane translocase subunit {ECO:0000256|RuleBase:RU367043};	GO:0005758;GO:0046872;GO:0072321		dpx:DAPPUDRAFT_59258	IPR004217;IPR035427;IPR039238		KOG3489;ENOG41126D5	1593287at2759	PF02953				PTHR19338			chaperone-mediated protein transport [GO:0072321]	metal ion binding [GO:0046872]	mitochondrial intermembrane space [GO:0005758]
	Daphnia00032-RA	tr|E9H7R9|E9H7R9_DAPPU	77.8	540	2	3	1	540	1	422	6.2e-210	740	98	Daphnia pulex (Water flea)	DAPPUDRAFT_254730	ORFNames=DAPPUDRAFT_254730 {ECO:0000313|EMBL:EFX72228.1};	6669	E9H7R9_DAPPU	E9H7R9	Ubiquitin carboxyl-terminal hydrolase	RecName: Full=Ubiquitin carboxyl-terminal hydrolase {ECO:0000256|RuleBase:RU366025}; EC=3.4.19.12 {ECO:0000256|RuleBase:RU366025};	GO:0004197;GO:0004843;GO:0016579;GO:0006511		dpx:DAPPUDRAFT_254730	IPR038765;IPR001394;IPR018200;IPR028889		KOG1864;ENOG410XQ81	802596at2759	PF00443	PS00972;PS00973;PS50235						protein deubiquitination [GO:0016579];ubiquitin-dependent protein catabolic process [GO:0006511]	cysteine-type endopeptidase activity [GO:0004197];thiol-dependent ubiquitin-specific protease activity [GO:0004843]
	Daphnia00033-RA	tr|A0A0P5FHP0|A0A0P5FHP0_9CRUS	55.8	403	161	5	11	397	7	408	1.4e-100	377.1	52.7	Daphnia magna	APZ42_013604	ORFNames=APZ42_013604 {ECO:0000313|EMBL:KZS19795.1};	35525	A0A0P5FHP0_9CRUS	A0A0P5FHP0	DNA-directed RNA polymerase I subunit RPA43	SubName: Full=DNA-directed RNA polymerase I subunit RPA43 {ECO:0000313|EMBL:JAJ75484.1};	GO:0003899															DNA-directed 5'-3' RNA polymerase activity [GO:0003899]
	Daphnia00034-RA	tr|E9GMS6|E9GMS6_DAPPU	57.7	366	94	9	1	356	1	315	2.1e-81	312.4	100	Daphnia pulex (Water flea)	DAPPUDRAFT_104617	ORFNames=DAPPUDRAFT_104617 {ECO:0000313|EMBL:EFX79145.1};	6669	E9GMS6_DAPPU	E9GMS6	Uncharacterized protein	SubName: Full=Uncharacterized protein {ECO:0000313|EMBL:EFX79145.1};			dpx:DAPPUDRAFT_104617
	Daphnia00035-RA	tr|E9H7S2|E9H7S2_DAPPU	68.8	855	97	4	578	1263	1	854	0	1114.4	36.8	Daphnia pulex (Water flea)	DAPPUDRAFT_326443	ORFNames=DAPPUDRAFT_326443 {ECO:0000313|EMBL:EFX72253.1};	6669	E9H7S2_DAPPU	E9H7S2	CUB domain-containing protein	RecName: Full=CUB domain-containing protein {ECO:0000259|PROSITE:PS01180};			dpx:DAPPUDRAFT_326443	IPR000859;IPR036055;IPR023415;IPR002172;IPR035914		KOG4292;ENOG410XR68	1662089at2759	PF00431;PF00057	PS01180;PS01209;PS50068
	Daphnia00036-RA	tr|E9GCB7|E9GCB7_DAPPU	53.2	688	190	15	1	670	1	574	2.2e-170	609	89.5	Daphnia pulex (Water flea)	DAPPUDRAFT_240714	ORFNames=DAPPUDRAFT_240714 {ECO:0000313|EMBL:EFX82885.1};	6669	E9GCB7_DAPPU	E9GCB7	CUB domain-containing protein	RecName: Full=CUB domain-containing protein {ECO:0000259|PROSITE:PS01180};			dpx:DAPPUDRAFT_240714	IPR000859;IPR035914			1095487at2759	PF00431	PS01180
	Daphnia00036-RB	tr|A0A0P6FYV7|A0A0P6FYV7_9CRUS	68.7	115	36	0	14	128	770	884	2.6e-42	181	89.8	Daphnia magna			35525	A0A0P6FYV7_9CRUS	A0A0P6FYV7	Jmjc domain-containing histone demethylation protein	SubName: Full=Jmjc domain-containing histone demethylation protein {ECO:0000313|EMBL:JAN43026.1};				IPR000859;IPR036055;IPR023415;IPR002172;IPR035914				PF00431;PF00057	PS01180;PS01209;PS50068
	Daphnia00037-RA	tr|E9H7S7|E9H7S7_DAPPU	98.8	253	3	0	1	253	1	253	2.7e-144	520.8	99.6	Daphnia pulex (Water flea)	DAPPUDRAFT_254737	ORFNames=DAPPUDRAFT_254737 {ECO:0000313|EMBL:EFX72249.1};	6669	E9H7S7_DAPPU	E9H7S7	Metalloendopeptidase	RecName: Full=Metalloendopeptidase {ECO:0000256|RuleBase:RU361183}; EC=3.4.24.- {ECO:0000256|RuleBase:RU361183};	GO:0004222;GO:0008270		dpx:DAPPUDRAFT_254737	IPR034035;IPR024079;IPR001506;IPR006026		KOG3714;ENOG410ZPX7	681837at2759	PF01400								metalloendopeptidase activity [GO:0004222];zinc ion binding [GO:0008270]
	Daphnia00038-RA	tr|A0A162QMF8|A0A162QMF8_9CRUS	61.7	514	175	8	1	514	1	492	1.6e-162	582.4	99	Daphnia magna	APZ42_013610	ORFNames=APZ42_013610 {ECO:0000313|EMBL:KZS19800.1};	35525	A0A162QMF8_9CRUS	A0A162QMF8	Putative Cystatin	SubName: Full=Putative Cystatin {ECO:0000313|EMBL:KZS19800.1};	GO:0004869			IPR000010;IPR018073				PF00031;PF16845	PS00287							cysteine-type endopeptidase inhibitor activity [GO:0004869]
	Daphnia00039-RA	tr|E9H7T7|E9H7T7_DAPPU	76.5	706	69	4	124	828	25	634	1.1e-271	945.7	85.1	Daphnia pulex (Water flea)	DAPPUDRAFT_326457	ORFNames=DAPPUDRAFT_326457 {ECO:0000313|EMBL:EFX72236.1};	6669	E9H7T7_DAPPU	E9H7T7	ZnMc domain-containing protein	RecName: Full=ZnMc domain-containing protein {ECO:0000259|SMART:SM00235};	GO:0031012;GO:0005615;GO:0004222;GO:0008270;GO:0030574;GO:0030198		dpx:DAPPUDRAFT_326457	IPR000585;IPR036375;IPR018487;IPR033739;IPR024079;IPR001818;IPR021190;IPR006026;IPR002477;IPR036365		KOG1565;ENOG410XQ5D	1075463at2759	PF00045;PF00413;PF01471	PS51642						collagen catabolic process [GO:0030574];extracellular matrix organization [GO:0030198]	metalloendopeptidase activity [GO:0004222];zinc ion binding [GO:0008270]	extracellular matrix [GO:0031012];extracellular space [GO:0005615]
	Daphnia00040-RA	tr|A0A162QMI6|A0A162QMI6_9CRUS	86.8	720	45	2	1	678	1	712	0	1255.7	100	Daphnia magna	APZ42_013597	ORFNames=APZ42_013597 {ECO:0000313|EMBL:KZS19802.1};	35525	A0A162QMI6_9CRUS	A0A162QMI6	Urocanate hydratase	SubName: Full=Urocanate hydratase {ECO:0000313|EMBL:KZS19802.1};	GO:0016153			IPR023637;IPR035401;IPR038364;IPR023636;IPR035400;IPR035085;IPR036190				PF01175;PF17392;PF17391	PS01233			PTHR12216				urocanate hydratase activity [GO:0016153]
	Daphnia00041-RA	tr|A0A0N7ZK58|A0A0N7ZK58_9CRUS	92.8	544	35	3	1	542	1	542	3.4e-253	883.6	99.6	Daphnia magna	APZ42_013611	ORFNames=APZ42_013611 {ECO:0000313|EMBL:KZS19803.1};	35525	A0A0N7ZK58_9CRUS	A0A0N7ZK58	Facilitated trehalose transporter Tret1-2	SubName: Full=Facilitated trehalose transporter Tret1-2 {ECO:0000313|EMBL:JAI85928.1};	GO:0016021;GO:0022857			IPR020846;IPR005828;IPR036259;IPR003663				PF00083	PS50850							transmembrane transporter activity [GO:0022857]	integral component of membrane [GO:0016021]
	Daphnia00042-RA	tr|E9H7U0|E9H7U0_DAPPU	93.4	122	0	1	1	114	97	218	3e-58	233.8	100	Daphnia pulex (Water flea)	MED20 DAPPUDRAFT_59294	Name=MED20 {ECO:0000256|RuleBase:RU364152}; ORFNames=DAPPUDRAFT_59294 {ECO:0000313|EMBL:EFX72244.1};	6669	E9H7U0_DAPPU	E9H7U0	Mediator of RNA polymerase II transcription subunit 20; Mediator complex subunit 20	RecName: Full=Mediator of RNA polymerase II transcription subunit 20 {ECO:0000256|RuleBase:RU364152}; AltName: Full=Mediator complex subunit 20 {ECO:0000256|RuleBase:RU364152};	GO:0016592;GO:0003713;GO:0006357		dpx:DAPPUDRAFT_59294	IPR013921		KOG4309;ENOG410XT23	1112080at2759	PF08612				PTHR12465			regulation of transcription by RNA polymerase II [GO:0006357]	transcription coactivator activity [GO:0003713]	mediator complex [GO:0016592]
	Daphnia00043-RA	tr|A0A0P5WMP6|A0A0P5WMP6_9CRUS	79.1	708	94	4	1	708	1	654	9.8e-211	744.6	32.9	Daphnia magna			35525	A0A0P5WMP6_9CRUS	A0A0P5WMP6	ELKS/Rab6-interacting/CAST family member	SubName: Full=ELKS/Rab6-interacting/CAST family member {ECO:0000313|EMBL:JAM18739.1};	GO:0016021			IPR019323				PF10174									integral component of membrane [GO:0016021]
	Daphnia00043-RB	tr|A0A0P5WMP6|A0A0P5WMP6_9CRUS	79.1	708	94	4	1	708	1	654	9.5e-211	744.6	34.1	Daphnia magna			35525	A0A0P5WMP6_9CRUS	A0A0P5WMP6	ELKS/Rab6-interacting/CAST family member	SubName: Full=ELKS/Rab6-interacting/CAST family member {ECO:0000313|EMBL:JAM18739.1};	GO:0016021			IPR019323				PF10174									integral component of membrane [GO:0016021]
	Daphnia00043-RC	tr|A0A0P5WMP6|A0A0P5WMP6_9CRUS	79.1	708	94	4	1	708	1	654	9.7e-211	744.6	33.4	Daphnia magna			35525	A0A0P5WMP6_9CRUS	A0A0P5WMP6	ELKS/Rab6-interacting/CAST family member	SubName: Full=ELKS/Rab6-interacting/CAST family member {ECO:0000313|EMBL:JAM18739.1};	GO:0016021			IPR019323				PF10174									integral component of membrane [GO:0016021]
	Daphnia00043-RD	tr|A0A0P5WMP6|A0A0P5WMP6_9CRUS	79.1	708	94	4	1	708	1	654	1e-210	744.6	32.3	Daphnia magna			35525	A0A0P5WMP6_9CRUS	A0A0P5WMP6	ELKS/Rab6-interacting/CAST family member	SubName: Full=ELKS/Rab6-interacting/CAST family member {ECO:0000313|EMBL:JAM18739.1};	GO:0016021			IPR019323				PF10174									integral component of membrane [GO:0016021]
	Daphnia00043-RE	tr|A0A0P5WMP6|A0A0P5WMP6_9CRUS	79.1	708	94	4	1	708	1	654	1e-210	744.6	32.3	Daphnia magna			35525	A0A0P5WMP6_9CRUS	A0A0P5WMP6	ELKS/Rab6-interacting/CAST family member	SubName: Full=ELKS/Rab6-interacting/CAST family member {ECO:0000313|EMBL:JAM18739.1};	GO:0016021			IPR019323				PF10174									integral component of membrane [GO:0016021]
	Daphnia00043-RF	tr|A0A0P5BBK3|A0A0P5BBK3_9CRUS	86	215	30	0	46	260	2000	2214	8.8e-90	339.7	82.7	Daphnia magna			35525	A0A0P5BBK3_9CRUS	A0A0P5BBK3	ELKS/Rab6-interacting/CAST family member	SubName: Full=ELKS/Rab6-interacting/CAST family member {ECO:0000313|EMBL:JAJ31343.1};				IPR019323				PF10174
	Daphnia00043-RG	tr|A0A0P5BBK3|A0A0P5BBK3_9CRUS	86	215	30	0	46	260	2000	2214	8.8e-90	339.7	82.7	Daphnia magna			35525	A0A0P5BBK3_9CRUS	A0A0P5BBK3	ELKS/Rab6-interacting/CAST family member	SubName: Full=ELKS/Rab6-interacting/CAST family member {ECO:0000313|EMBL:JAJ31343.1};				IPR019323				PF10174
	Daphnia00044-RA	tr|E9HP49|E9HP49_DAPPU	92.3	260	5	3	1	247	1	258	4.2e-131	478.4	35.7	Daphnia pulex (Water flea)	DAPPUDRAFT_332162	ORFNames=DAPPUDRAFT_332162 {ECO:0000313|EMBL:EFX66481.1};	6669	E9HP49_DAPPU	E9HP49	Metalloendopeptidase	RecName: Full=Metalloendopeptidase {ECO:0000256|RuleBase:RU361183}; EC=3.4.24.- {ECO:0000256|RuleBase:RU361183};	GO:0004222;GO:0008270		dpx:DAPPUDRAFT_332162	IPR034035;IPR024079;IPR001506;IPR006026		KOG3714;ENOG410ZPX7	681837at2759	PF01400								metalloendopeptidase activity [GO:0004222];zinc ion binding [GO:0008270]
	Daphnia00044-RB	tr|A0A165AHQ8|A0A165AHQ8_9CRUS	76.1	230	45	5	1	227	1	223	2.4e-92	348.2	88.7	Daphnia magna	APZ42_016560	ORFNames=APZ42_016560 {ECO:0000313|EMBL:KZS17670.1};	35525	A0A165AHQ8_9CRUS	A0A165AHQ8	Metalloendopeptidase	RecName: Full=Metalloendopeptidase {ECO:0000256|RuleBase:RU361183}; EC=3.4.24.- {ECO:0000256|RuleBase:RU361183};	GO:0004222;GO:0008270			IPR034035;IPR024079;IPR001506;IPR006026				PF01400								metalloendopeptidase activity [GO:0004222];zinc ion binding [GO:0008270]
	Daphnia00045-RA	tr|A0A0N8CUQ0|A0A0N8CUQ0_9CRUS	74.7	647	154	5	1	639	1	645	9.1e-213	749.6	100	Daphnia magna	APZ42_016547	ORFNames=APZ42_016547 {ECO:0000313|EMBL:KZS17666.1};	35525	A0A0N8CUQ0_9CRUS	A0A0N8CUQ0	A-kinase anchor protein 17A	SubName: Full=A-kinase anchor protein 17A {ECO:0000313|EMBL:JAM06668.1};	GO:0016301															kinase activity [GO:0016301]
	Daphnia00047-RA	tr|E9HP51|E9HP51_DAPPU	84.5	71	9	1	62	130	86	156	7.4e-21	109.8	53.1	Daphnia pulex (Water flea)	DAPPUDRAFT_64669	ORFNames=DAPPUDRAFT_64669 {ECO:0000313|EMBL:EFX66448.1};	6669	E9HP51_DAPPU	E9HP51	Putative centromeric histone CENP-A	SubName: Full=Putative centromeric histone CENP-A {ECO:0000313|EMBL:EFX66448.1};	GO:0000786;GO:0005634;GO:0003677;GO:0046982		dpx:DAPPUDRAFT_64669	IPR009072;IPR007125;IPR000164		KOG1745;COG2036	1564596at2759	PF00125				PTHR11426				DNA binding [GO:0003677];protein heterodimerization activity [GO:0046982]	nucleosome [GO:0000786];nucleus [GO:0005634]
	Daphnia00048-RA	tr|E9HP52|E9HP52_DAPPU	89.3	356	2	1	3	358	1	320	9.7e-180	639	99.4	Daphnia pulex (Water flea)	WNT7 DAPPUDRAFT_64642	Name=WNT7 {ECO:0000313|EMBL:EFX66449.1}; ORFNames=DAPPUDRAFT_64642 {ECO:0000313|EMBL:EFX66449.1};	6669	E9HP52_DAPPU	E9HP52	Protein Wnt	RecName: Full=Protein Wnt {ECO:0000256|RuleBase:RU003500};	GO:0005615;GO:0005109;GO:0045165;GO:0030182;GO:0016055		dpx:DAPPUDRAFT_64642	IPR005817;IPR043158;IPR018161		KOG3913;ENOG410XQZ1	745245at2759	PF00110	PS00246			PTHR12027			cell fate commitment [GO:0045165];neuron differentiation [GO:0030182];Wnt signaling pathway [GO:0016055]	frizzled binding [GO:0005109]	extracellular space [GO:0005615]
	Daphnia00049-RA	tr|E9HP53|E9HP53_DAPPU	95.2	335	0	1	86	404	1	335	1.2e-189	672.2	79	Daphnia pulex (Water flea)	WNT5 DAPPUDRAFT_64675	Name=WNT5 {ECO:0000313|EMBL:EFX66479.1}; ORFNames=DAPPUDRAFT_64675 {ECO:0000313|EMBL:EFX66479.1};	6669	E9HP53_DAPPU	E9HP53	Protein Wnt	RecName: Full=Protein Wnt {ECO:0000256|RuleBase:RU003500}; Flags: Fragment;	GO:0005615;GO:0005109;GO:0045165;GO:0030182;GO:0016055		dpx:DAPPUDRAFT_64675	IPR005817;IPR043158;IPR018161		KOG3913;ENOG410XQZ1	695671at2759	PF00110	PS00246			PTHR12027			cell fate commitment [GO:0045165];neuron differentiation [GO:0030182];Wnt signaling pathway [GO:0016055]	frizzled binding [GO:0005109]	extracellular space [GO:0005615]
	Daphnia00049-RB	tr|E9HP53|E9HP53_DAPPU	94.7	337	0	2	86	406	1	335	2.2e-188	667.9	79.1	Daphnia pulex (Water flea)	WNT5 DAPPUDRAFT_64675	Name=WNT5 {ECO:0000313|EMBL:EFX66479.1}; ORFNames=DAPPUDRAFT_64675 {ECO:0000313|EMBL:EFX66479.1};	6669	E9HP53_DAPPU	E9HP53	Protein Wnt	RecName: Full=Protein Wnt {ECO:0000256|RuleBase:RU003500}; Flags: Fragment;	GO:0005615;GO:0005109;GO:0045165;GO:0030182;GO:0016055		dpx:DAPPUDRAFT_64675	IPR005817;IPR043158;IPR018161		KOG3913;ENOG410XQZ1	695671at2759	PF00110	PS00246			PTHR12027			cell fate commitment [GO:0045165];neuron differentiation [GO:0030182];Wnt signaling pathway [GO:0016055]	frizzled binding [GO:0005109]	extracellular space [GO:0005615]
	Daphnia00050-RA	tr|A0A4Y7MXP7|A0A4Y7MXP7_9CRUS	98.4	449	0	1	1	449	1	442	1.1e-103	386.7	100	Daphnia pulicaria	EOG090X05GA	Name=EOG090X05GA {ECO:0000313|EMBL:SVE85469.1};	35523	A0A4Y7MXP7_9CRUS	A0A4Y7MXP7	EOG090X05GA	SubName: Full=EOG090X05GA {ECO:0000313|EMBL:SVE85469.1};				IPR036047;IPR001810;IPR001611;IPR006553;IPR032675				PF12937;PF13516
	Daphnia00051-RA	tr|E9HP56|E9HP56_DAPPU	99.7	613	2	0	1	613	1	613	0	1280.8	100	Daphnia pulex (Water flea)	DAPPUDRAFT_302681	ORFNames=DAPPUDRAFT_302681 {ECO:0000313|EMBL:EFX66478.1};	6669	E9HP56_DAPPU	E9HP56	Polypeptide N-acetylgalactosaminyltransferase; Protein-UDP acetylgalactosaminyltransferase	RecName: Full=Polypeptide N-acetylgalactosaminyltransferase {ECO:0000256|RuleBase:RU361242}; EC=2.4.1.- {ECO:0000256|RuleBase:RU361242}; AltName: Full=Protein-UDP acetylgalactosaminyltransferase {ECO:0000256|RuleBase:RU361242};	GO:0005794;GO:0000139;GO:0016021;GO:0030246;GO:0016757;GO:0006486		dpx:DAPPUDRAFT_302681	IPR001173;IPR029044;IPR035992;IPR000772		KOG3736;ENOG410XPMK	276134at2759	PF00535;PF00652	PS50231		UPA00378				protein glycosylation [GO:0006486]	carbohydrate binding [GO:0030246];transferase activity, transferring glycosyl groups [GO:0016757]	Golgi apparatus [GO:0005794];Golgi membrane [GO:0000139];integral component of membrane [GO:0016021]
	Daphnia00051-RB	tr|E9HP56|E9HP56_DAPPU	99.7	613	2	0	1	613	1	613	0	1280.8	100	Daphnia pulex (Water flea)	DAPPUDRAFT_302681	ORFNames=DAPPUDRAFT_302681 {ECO:0000313|EMBL:EFX66478.1};	6669	E9HP56_DAPPU	E9HP56	Polypeptide N-acetylgalactosaminyltransferase; Protein-UDP acetylgalactosaminyltransferase	RecName: Full=Polypeptide N-acetylgalactosaminyltransferase {ECO:0000256|RuleBase:RU361242}; EC=2.4.1.- {ECO:0000256|RuleBase:RU361242}; AltName: Full=Protein-UDP acetylgalactosaminyltransferase {ECO:0000256|RuleBase:RU361242};	GO:0005794;GO:0000139;GO:0016021;GO:0030246;GO:0016757;GO:0006486		dpx:DAPPUDRAFT_302681	IPR001173;IPR029044;IPR035992;IPR000772		KOG3736;ENOG410XPMK	276134at2759	PF00535;PF00652	PS50231		UPA00378				protein glycosylation [GO:0006486]	carbohydrate binding [GO:0030246];transferase activity, transferring glycosyl groups [GO:0016757]	Golgi apparatus [GO:0005794];Golgi membrane [GO:0000139];integral component of membrane [GO:0016021]
	Daphnia00052-RA	tr|A0A0P5F1J4|A0A0P5F1J4_9CRUS	77.9	579	90	11	1	577	1	543	1.4e-207	732.3	100	Daphnia magna			35525	A0A0P5F1J4_9CRUS	A0A0P5F1J4	DNA-binding protein D-ETS-4	SubName: Full=DNA-binding protein D-ETS-4 {ECO:0000313|EMBL:JAJ82784.1};	GO:0042025;GO:0005634;GO:0003700;GO:0043565			IPR000418;IPR003118;IPR013761;IPR036388;IPR036390				PF00178;PF02198	PS00345;PS00346;PS50061;PS51433							DNA-binding transcription factor activity [GO:0003700];sequence-specific DNA binding [GO:0043565]	host cell nucleus [GO:0042025];nucleus [GO:0005634]
	Daphnia00053-RA	tr|A0A0N8C0V0|A0A0N8C0V0_9CRUS	88.5	1758	126	3	45	1729	67	1821	0	2701.8	95.7	Daphnia magna			35525	A0A0N8C0V0_9CRUS	A0A0N8C0V0	Transcription initiation factor TFIID subunit	SubName: Full=Transcription initiation factor TFIID subunit {ECO:0000313|EMBL:JAL25867.1};	GO:0003743			IPR001487;IPR036427;IPR018359;IPR040240;IPR009067;IPR036741;IPR022591;IPR041670				PF00439;PF12157;PF09247;PF15288	PS00633;PS50014			PTHR13900				translation initiation factor activity [GO:0003743]
	Daphnia00054-RA	tr|A0A165AHA5|A0A165AHA5_9CRUS	95.7	302	13	0	1	302	1	302	8.2e-164	585.9	100	Daphnia magna	APZ42_016539	ORFNames=APZ42_016539 {ECO:0000313|EMBL:KZS17652.1};	35525	A0A165AHA5_9CRUS	A0A165AHA5	ADP/ATP translocase 3	SubName: Full=ADP/ATP translocase 3 {ECO:0000313|EMBL:KZS17652.1};	GO:0016021;GO:0005743;GO:0005347			IPR002113;IPR002067;IPR018108;IPR023395				PF00153	PS50920							ATP transmembrane transporter activity [GO:0005347]	integral component of membrane [GO:0016021];mitochondrial inner membrane [GO:0005743]
	Daphnia00055-RA	tr|A0A0P6BMD4|A0A0P6BMD4_9CRUS	66.7	42	14	0	45	86	14	55	3e-06	61.2	32.6	Daphnia magna			35525	A0A0P6BMD4_9CRUS	A0A0P6BMD4	Ankyrin repeat and SOCS box protein 11	SubName: Full=Ankyrin repeat and SOCS box protein 11 {ECO:0000313|EMBL:JAM76296.1};	GO:0035556			IPR002110;IPR020683;IPR036770;IPR001496;IPR036036				PF12796;PF07525	PS50297;PS50088;PS50225						intracellular signal transduction [GO:0035556]
	Daphnia00055-RB	tr|A0A165AH99|A0A165AH99_9CRUS	86.2	289	40	0	45	333	62	350	1.4e-145	525.4	86.8	Daphnia magna	APZ42_016557	ORFNames=APZ42_016557 {ECO:0000313|EMBL:KZS17651.1};	35525	A0A165AH99_9CRUS	A0A165AH99	Ankyrin repeat and SOCS box protein 11	SubName: Full=Ankyrin repeat and SOCS box protein 11 {ECO:0000313|EMBL:KZS17651.1};	GO:0035556			IPR002110;IPR020683;IPR036770;IPR001496;IPR036036				PF12796;PF07525	PS50297;PS50088;PS50225						intracellular signal transduction [GO:0035556]
	Daphnia00055-RC	tr|A0A165AH99|A0A165AH99_9CRUS	89.5	219	23	0	3	221	132	350	1.4e-112	415.2	99.1	Daphnia magna	APZ42_016557	ORFNames=APZ42_016557 {ECO:0000313|EMBL:KZS17651.1};	35525	A0A165AH99_9CRUS	A0A165AH99	Ankyrin repeat and SOCS box protein 11	SubName: Full=Ankyrin repeat and SOCS box protein 11 {ECO:0000313|EMBL:KZS17651.1};	GO:0035556			IPR002110;IPR020683;IPR036770;IPR001496;IPR036036				PF12796;PF07525	PS50297;PS50088;PS50225						intracellular signal transduction [GO:0035556]
	Daphnia00056-RA	tr|E9GLR4|E9GLR4_DAPPU	45.2	677	195	12	2	528	254	904	1.7e-124	456.1	99.8	Daphnia pulex (Water flea)	DAPPUDRAFT_244756	ORFNames=DAPPUDRAFT_244756 {ECO:0000313|EMBL:EFX79641.1};	6669	E9GLR4_DAPPU	E9GLR4	C1q domain-containing protein	RecName: Full=C1q domain-containing protein {ECO:0000259|PROSITE:PS50871};			dpx:DAPPUDRAFT_244756	IPR001073;IPR008983		ENOG410IEVW;ENOG410XQXK	872445at2759	PF00386	PS50871
	Daphnia00057-RA	tr|E9GST9|E9GST9_DAPPU	79.1	306	62	1	1	306	1	304	1.7e-132	481.9	100	Daphnia pulex (Water flea)	DAPPUDRAFT_247619	ORFNames=DAPPUDRAFT_247619 {ECO:0000313|EMBL:EFX77489.1};	6669	E9GST9_DAPPU	E9GST9	C1q and tumor necrosis factor-related protein-like protein 2	SubName: Full=C1q and tumor necrosis factor-related protein-like protein 2 {ECO:0000313|EMBL:EFX77489.1};			dpx:DAPPUDRAFT_247619	IPR001073;IPR008983			1167208at2759	PF00386	PS50871
	Daphnia00058-RA	tr|E9HZW2|E9HZW2_DAPPU	96.3	27	1	0	1	27	1	27	0.00046	54.7	12.7	Daphnia pulex (Water flea)	DAPPUDRAFT_336541	ORFNames=DAPPUDRAFT_336541 {ECO:0000313|EMBL:EFX62720.1};	6669	E9HZW2_DAPPU	E9HZW2	Uncharacterized protein	SubName: Full=Uncharacterized protein {ECO:0000313|EMBL:EFX62720.1};			dpx:DAPPUDRAFT_336541
	Daphnia00059-RA	tr|A0A0P5FNB8|A0A0P5FNB8_9CRUS	72.7	260	69	2	1	259	33	291	1.6e-104	388.7	100	Daphnia magna	APZ42_016558	ORFNames=APZ42_016558 {ECO:0000313|EMBL:KZS17650.1};	35525	A0A0P5FNB8_9CRUS	A0A0P5FNB8	Nuclear envelope membrane protein; Nurim	SubName: Full=Nuclear envelope membrane protein {ECO:0000313|EMBL:JAJ96451.1}; SubName: Full=Nurim {ECO:0000313|EMBL:KZS17650.1};	GO:0016021			IPR033580								PTHR31040					integral component of membrane [GO:0016021]
	Daphnia00060-RA	tr|A0A0P5YWC9|A0A0P5YWC9_9CRUS	75.9	875	139	3	3	805	50	924	0	1321.2	99.8	Daphnia magna			35525	A0A0P5YWC9_9CRUS	A0A0P5YWC9	Dipeptidyl peptidase	SubName: Full=Dipeptidyl peptidase {ECO:0000313|EMBL:JAM51315.1};	GO:0016021;GO:0008236			IPR029058;IPR001375;IPR002469				PF00930;PF00326								serine-type peptidase activity [GO:0008236]	integral component of membrane [GO:0016021]
	Daphnia00061-RA	tr|E9HP65|E9HP65_DAPPU	77	430	1	2	1	332	1	430	4.9e-178	633.3	100	Daphnia pulex (Water flea)	DAPPUDRAFT_302685	ORFNames=DAPPUDRAFT_302685 {ECO:0000313|EMBL:EFX66474.1};	6669	E9HP65_DAPPU	E9HP65	Lipase	RecName: Full=Lipase {ECO:0000256|PIRNR:PIRNR000862};	GO:0016788;GO:0016042		dpx:DAPPUDRAFT_302685	IPR029058;IPR006693;IPR025483		KOG2624;COG0596	651396at2759	PF04083							lipid catabolic process [GO:0016042]	hydrolase activity, acting on ester bonds [GO:0016788]
	Daphnia00062-RA	tr|E9HP66|E9HP66_DAPPU	94.7	1616	26	5	19	1631	1	1559	0	2770.3	98.9	Daphnia pulex (Water flea)	DAPPUDRAFT_204027	ORFNames=DAPPUDRAFT_204027 {ECO:0000313|EMBL:EFX66473.1};	6669	E9HP66_DAPPU	E9HP66	Mediator of RNA polymerase II transcription subunit 14; Mediator complex subunit 14	RecName: Full=Mediator of RNA polymerase II transcription subunit 14 {ECO:0000256|RuleBase:RU365082}; AltName: Full=Mediator complex subunit 14 {ECO:0000256|RuleBase:RU365082};	GO:0070847;GO:0016592;GO:0003712;GO:0006357		dpx:DAPPUDRAFT_204027	IPR013947		KOG1875;ENOG410XWK4	1215335at2759	PF08638				PTHR12809			regulation of transcription by RNA polymerase II [GO:0006357]	transcription coregulator activity [GO:0003712]	core mediator complex [GO:0070847];mediator complex [GO:0016592]
	Daphnia00062-RB	tr|E9HP66|E9HP66_DAPPU	94.7	1616	26	5	19	1631	1	1559	0	2770.3	98.9	Daphnia pulex (Water flea)	DAPPUDRAFT_204027	ORFNames=DAPPUDRAFT_204027 {ECO:0000313|EMBL:EFX66473.1};	6669	E9HP66_DAPPU	E9HP66	Mediator of RNA polymerase II transcription subunit 14; Mediator complex subunit 14	RecName: Full=Mediator of RNA polymerase II transcription subunit 14 {ECO:0000256|RuleBase:RU365082}; AltName: Full=Mediator complex subunit 14 {ECO:0000256|RuleBase:RU365082};	GO:0070847;GO:0016592;GO:0003712;GO:0006357		dpx:DAPPUDRAFT_204027	IPR013947		KOG1875;ENOG410XWK4	1215335at2759	PF08638				PTHR12809			regulation of transcription by RNA polymerase II [GO:0006357]	transcription coregulator activity [GO:0003712]	core mediator complex [GO:0070847];mediator complex [GO:0016592]
	Daphnia00063-RA	tr|E9GGB0|E9GGB0_DAPPU	64.8	375	105	4	46	395	1	373	2.4e-110	408.7	85.4	Daphnia pulex (Water flea)	DAPPUDRAFT_102388	ORFNames=DAPPUDRAFT_102388 {ECO:0000313|EMBL:EFX81369.1};	6669	E9GGB0_DAPPU	E9GGB0	ANK_REP_REGION domain-containing protein	RecName: Full=ANK_REP_REGION domain-containing protein {ECO:0000259|PROSITE:PS50297};			dpx:DAPPUDRAFT_102388	IPR002110;IPR020683;IPR036770			1514637at2759	PF12796	PS50297;PS50088
	Daphnia00064-RA	tr|A0A165AH57|A0A165AH57_9CRUS	63	443	90	3	1	371	1	441	2.4e-157	564.7	98.7	Daphnia magna	APZ42_016552	ORFNames=APZ42_016552 {ECO:0000313|EMBL:KZS17647.1};	35525	A0A165AH57_9CRUS	A0A165AH57	Lipase 3	SubName: Full=Lipase 3 {ECO:0000313|EMBL:KZS17647.1};	GO:0016788			IPR029058;IPR000073;IPR025483				PF00561								hydrolase activity, acting on ester bonds [GO:0016788]
	Daphnia00064-RB	tr|A0A165AH57|A0A165AH57_9CRUS	77.9	443	96	1	1	443	1	441	2.7e-211	744.2	98.9	Daphnia magna	APZ42_016552	ORFNames=APZ42_016552 {ECO:0000313|EMBL:KZS17647.1};	35525	A0A165AH57_9CRUS	A0A165AH57	Lipase 3	SubName: Full=Lipase 3 {ECO:0000313|EMBL:KZS17647.1};	GO:0016788			IPR029058;IPR000073;IPR025483				PF00561								hydrolase activity, acting on ester bonds [GO:0016788]
	Daphnia00065-RA	tr|A0A165AH57|A0A165AH57_9CRUS	68.5	216	65	1	1	213	128	343	3.2e-84	321.2	84.2	Daphnia magna	APZ42_016552	ORFNames=APZ42_016552 {ECO:0000313|EMBL:KZS17647.1};	35525	A0A165AH57_9CRUS	A0A165AH57	Lipase 3	SubName: Full=Lipase 3 {ECO:0000313|EMBL:KZS17647.1};	GO:0016788			IPR029058;IPR000073;IPR025483				PF00561								hydrolase activity, acting on ester bonds [GO:0016788]
	Daphnia00066-RA	tr|E9HP70|E9HP70_DAPPU	96.4	800	17	2	1	788	1	800	0	1500.7	100	Daphnia pulex (Water flea)	DAPPUDRAFT_332183	ORFNames=DAPPUDRAFT_332183 {ECO:0000313|EMBL:EFX66472.1};	6669	E9HP70_DAPPU	E9HP70	ABC protein, subfamily ABCH	SubName: Full=ABC protein, subfamily ABCH {ECO:0000313|EMBL:EFX66472.1};	GO:0043190;GO:0005524;GO:0016887;GO:0055085		dpx:DAPPUDRAFT_332183	IPR003593;IPR013525;IPR000412;IPR003439;IPR017871;IPR027417			1127273at2759	PF01061;PF00005	PS51012;PS00211;PS50893						transmembrane transport [GO:0055085]	ATP binding [GO:0005524];ATPase activity [GO:0016887]	ATP-binding cassette (ABC) transporter complex [GO:0043190]
	Daphnia00067-RA	tr|A0A164X3J0|A0A164X3J0_9CRUS	79.2	878	61	7	1	765	43	911	0	1355.1	100	Daphnia magna	APZ42_020910	ORFNames=APZ42_020910 {ECO:0000313|EMBL:KZS13837.1};	35525	A0A164X3J0_9CRUS	A0A164X3J0	Glutamine gamma-glutamyltransferase Z	SubName: Full=Glutamine gamma-glutamyltransferase Z {ECO:0000313|EMBL:KZS13837.1};	GO:0003810;GO:0018149			IPR013783;IPR014756;IPR038765;IPR002931;IPR036985;IPR008958;IPR036238;IPR001102				PF00927;PF01841;PF00868							peptide cross-linking [GO:0018149]	protein-glutamine gamma-glutamyltransferase activity [GO:0003810]
	Daphnia00068-RA	tr|E9I5C3|E9I5C3_DAPPU	99.1	322	3	0	92	413	26	347	3.7e-191	677.2	78	Daphnia pulex (Water flea)	DAPPUDRAFT_306948	ORFNames=DAPPUDRAFT_306948 {ECO:0000313|EMBL:EFX60807.1};	6669	E9I5C3_DAPPU	E9I5C3	FA_desaturase domain-containing protein	RecName: Full=FA_desaturase domain-containing protein {ECO:0000259|Pfam:PF00487};	GO:0005789;GO:0016021;GO:0005506;GO:0004768;GO:0006636		dpx:DAPPUDRAFT_306948	IPR015876;IPR005804		KOG1600;COG1398	971318at2759	PF00487				PTHR11351			unsaturated fatty acid biosynthetic process [GO:0006636]	iron ion binding [GO:0005506];stearoyl-CoA 9-desaturase activity [GO:0004768]	endoplasmic reticulum membrane [GO:0005789];integral component of membrane [GO:0016021]
	Daphnia00068-RB	tr|E9I5C3|E9I5C3_DAPPU	99.1	322	3	0	115	436	26	347	3.9e-191	677.2	73.9	Daphnia pulex (Water flea)	DAPPUDRAFT_306948	ORFNames=DAPPUDRAFT_306948 {ECO:0000313|EMBL:EFX60807.1};	6669	E9I5C3_DAPPU	E9I5C3	FA_desaturase domain-containing protein	RecName: Full=FA_desaturase domain-containing protein {ECO:0000259|Pfam:PF00487};	GO:0005789;GO:0016021;GO:0005506;GO:0004768;GO:0006636		dpx:DAPPUDRAFT_306948	IPR015876;IPR005804		KOG1600;COG1398	971318at2759	PF00487				PTHR11351			unsaturated fatty acid biosynthetic process [GO:0006636]	iron ion binding [GO:0005506];stearoyl-CoA 9-desaturase activity [GO:0004768]	endoplasmic reticulum membrane [GO:0005789];integral component of membrane [GO:0016021]
	Daphnia00069-RA	tr|E9HCZ9|E9HCZ9_DAPPU	79.8	511	96	5	63	570	1	507	2.7e-224	787.7	89.1	Daphnia pulex (Water flea)	DAPPUDRAFT_257184	ORFNames=DAPPUDRAFT_257184 {ECO:0000313|EMBL:EFX70291.1};	6669	E9HCZ9_DAPPU	E9HCZ9	C1q domain-containing protein	RecName: Full=C1q domain-containing protein {ECO:0000259|PROSITE:PS50871};	GO:0005201		dpx:DAPPUDRAFT_257184	IPR001073;IPR000885;IPR036056;IPR008983		KOG3516;ENOG410XPHG		PF00386;PF01410	PS50871							extracellular matrix structural constituent [GO:0005201]
	Daphnia00070-RA	tr|E9HD01|E9HD01_DAPPU	95.3	815	28	5	1	814	1	806	0	1468.8	100	Daphnia pulex (Water flea)	DAPPUDRAFT_347450	ORFNames=DAPPUDRAFT_347450 {ECO:0000313|EMBL:EFX70383.1};	6669	E9HD01_DAPPU	E9HD01	ABC protein, subfamily ABCH	SubName: Full=ABC protein, subfamily ABCH {ECO:0000313|EMBL:EFX70383.1};	GO:0043190;GO:0005524;GO:0016887;GO:0055085		dpx:DAPPUDRAFT_347450	IPR003593;IPR013525;IPR000412;IPR003439;IPR017871;IPR027417			1127273at2759	PF01061;PF00005	PS51012;PS00211;PS50893						transmembrane transport [GO:0055085]	ATP binding [GO:0005524];ATPase activity [GO:0016887]	ATP-binding cassette (ABC) transporter complex [GO:0043190]
	Daphnia00070-RB	tr|E9HD01|E9HD01_DAPPU	95.9	810	28	4	1	809	1	806	0	1474.9	100	Daphnia pulex (Water flea)	DAPPUDRAFT_347450	ORFNames=DAPPUDRAFT_347450 {ECO:0000313|EMBL:EFX70383.1};	6669	E9HD01_DAPPU	E9HD01	ABC protein, subfamily ABCH	SubName: Full=ABC protein, subfamily ABCH {ECO:0000313|EMBL:EFX70383.1};	GO:0043190;GO:0005524;GO:0016887;GO:0055085		dpx:DAPPUDRAFT_347450	IPR003593;IPR013525;IPR000412;IPR003439;IPR017871;IPR027417			1127273at2759	PF01061;PF00005	PS51012;PS00211;PS50893						transmembrane transport [GO:0055085]	ATP binding [GO:0005524];ATPase activity [GO:0016887]	ATP-binding cassette (ABC) transporter complex [GO:0043190]
	Daphnia00071-RA	tr|E9HD02|E9HD02_DAPPU	98.2	778	13	1	1	777	1	778	0	1495.7	100	Daphnia pulex (Water flea)	DAPPUDRAFT_328125	ORFNames=DAPPUDRAFT_328125 {ECO:0000313|EMBL:EFX70382.1};	6669	E9HD02_DAPPU	E9HD02	ABC protein, subfamily ABCH	SubName: Full=ABC protein, subfamily ABCH {ECO:0000313|EMBL:EFX70382.1};	GO:0043190;GO:0005524;GO:0016887;GO:0055085		dpx:DAPPUDRAFT_328125	IPR003593;IPR013525;IPR000412;IPR003439;IPR017871;IPR027417		KOG0059;COG1131	1127273at2759	PF01061;PF00005	PS51012;PS00211;PS50893						transmembrane transport [GO:0055085]	ATP binding [GO:0005524];ATPase activity [GO:0016887]	ATP-binding cassette (ABC) transporter complex [GO:0043190]
	Daphnia00072-RA	tr|E9HD04|E9HD04_DAPPU	92.2	797	45	5	1	785	1	792	0	1410.2	61.8	Daphnia pulex (Water flea)	DAPPUDRAFT_328127	ORFNames=DAPPUDRAFT_328127 {ECO:0000313|EMBL:EFX70380.1};	6669	E9HD04_DAPPU	E9HD04	ABC protein, subfamily ABCH	SubName: Full=ABC protein, subfamily ABCH {ECO:0000313|EMBL:EFX70380.1};	GO:0043190;GO:0005524;GO:0016887;GO:0055085		dpx:DAPPUDRAFT_328127	IPR003593;IPR013525;IPR000412;IPR003439;IPR017871;IPR027417		KOG0059;COG1131	803978at2759	PF01061;PF00005	PS51012;PS00211;PS50893						transmembrane transport [GO:0055085]	ATP binding [GO:0005524];ATPase activity [GO:0016887]	ATP-binding cassette (ABC) transporter complex [GO:0043190]
	Daphnia00073-RA	tr|E9HD06|E9HD06_DAPPU	56.1	442	11	2	1	259	1	442	1.5e-121	445.3	96.6	Daphnia pulex (Water flea)	DAPPUDRAFT_300478	ORFNames=DAPPUDRAFT_300478 {ECO:0000313|EMBL:EFX70292.1};	6669	E9HD06_DAPPU	E9HD06	AB hydrolase-1 domain-containing protein	RecName: Full=AB hydrolase-1 domain-containing protein {ECO:0000259|Pfam:PF00561};	GO:0016788		dpx:DAPPUDRAFT_300478	IPR029058;IPR000073;IPR025483		KOG2624;COG0596	651396at2759	PF00561								hydrolase activity, acting on ester bonds [GO:0016788]
	Daphnia00074-RA	tr|E9HD07|E9HD07_DAPPU	95	397	19	1	1	396	1	397	6.2e-212	746.1	99.7	Daphnia pulex (Water flea)	DAPPUDRAFT_257192	ORFNames=DAPPUDRAFT_257192 {ECO:0000313|EMBL:EFX70378.1};	6669	E9HD07_DAPPU	E9HD07	G_PROTEIN_RECEP_F1_2 domain-containing protein	RecName: Full=G_PROTEIN_RECEP_F1_2 domain-containing protein {ECO:0000259|PROSITE:PS50262};	GO:0016021;GO:0004930		dpx:DAPPUDRAFT_257192	IPR000276;IPR017452			1160030at2759	PF00001	PS50262							G protein-coupled receptor activity [GO:0004930]	integral component of membrane [GO:0016021]
	Daphnia00075-RA	tr|E9HD08|E9HD08_DAPPU	34.5	495	24	7	2	229	1	462	1.4e-47	199.5	91.2	Daphnia pulex (Water flea)	DAPPUDRAFT_300499	ORFNames=DAPPUDRAFT_300499 {ECO:0000313|EMBL:EFX70293.1};	6669	E9HD08_DAPPU	E9HD08	Uncharacterized protein	SubName: Full=Uncharacterized protein {ECO:0000313|EMBL:EFX70293.1};			dpx:DAPPUDRAFT_300499				1046329at2759
	Daphnia00075-RB	tr|E9HD08|E9HD08_DAPPU	37.5	507	196	14	2	432	1	462	9.3e-52	214.2	99.8	Daphnia pulex (Water flea)	DAPPUDRAFT_300499	ORFNames=DAPPUDRAFT_300499 {ECO:0000313|EMBL:EFX70293.1};	6669	E9HD08_DAPPU	E9HD08	Uncharacterized protein	SubName: Full=Uncharacterized protein {ECO:0000313|EMBL:EFX70293.1};			dpx:DAPPUDRAFT_300499				1046329at2759
	Daphnia00075-RC	tr|E9HD11|E9HD11_DAPPU	35.8	400	31	5	24	197	33	432	3.2e-44	188	88.3	Daphnia pulex (Water flea)	DAPPUDRAFT_112776	ORFNames=DAPPUDRAFT_112776 {ECO:0000313|EMBL:EFX70294.1};	6669	E9HD11_DAPPU	E9HD11	CUB domain-containing protein	RecName: Full=CUB domain-containing protein {ECO:0000259|PROSITE:PS01180};			dpx:DAPPUDRAFT_112776	IPR000859			1046329at2759		PS01180
	Daphnia00076-RA	tr|E9HD09|E9HD09_DAPPU	99.4	170	1	0	12	181	1	170	8e-90	339.3	93.9	Daphnia pulex (Water flea)	DAPPUDRAFT_231626	ORFNames=DAPPUDRAFT_231626 {ECO:0000313|EMBL:EFX70377.1};	6669	E9HD09_DAPPU	E9HD09	Ferritin	RecName: Full=Ferritin {ECO:0000256|RuleBase:RU361145}; EC=1.16.3.1 {ECO:0000256|RuleBase:RU361145};	GO:0005623;GO:0005737;GO:0008199;GO:0008198;GO:0004322;GO:0005506;GO:0006880;GO:0006826		dpx:DAPPUDRAFT_231626	IPR001519;IPR012347;IPR009040;IPR009078;IPR008331		KOG2332;COG1528	1249457at2759	PF00210	PS50905			PTHR11431			intracellular sequestering of iron ion [GO:0006880];iron ion transport [GO:0006826]	ferric iron binding [GO:0008199];ferrous iron binding [GO:0008198];ferroxidase activity [GO:0004322];iron ion binding [GO:0005506]	cell [GO:0005623];cytoplasm [GO:0005737]
	Daphnia00076-RB	tr|E9HD09|E9HD09_DAPPU	99.4	170	1	0	39	208	1	170	9.2e-90	339.3	81.7	Daphnia pulex (Water flea)	DAPPUDRAFT_231626	ORFNames=DAPPUDRAFT_231626 {ECO:0000313|EMBL:EFX70377.1};	6669	E9HD09_DAPPU	E9HD09	Ferritin	RecName: Full=Ferritin {ECO:0000256|RuleBase:RU361145}; EC=1.16.3.1 {ECO:0000256|RuleBase:RU361145};	GO:0005623;GO:0005737;GO:0008199;GO:0008198;GO:0004322;GO:0005506;GO:0006880;GO:0006826		dpx:DAPPUDRAFT_231626	IPR001519;IPR012347;IPR009040;IPR009078;IPR008331		KOG2332;COG1528	1249457at2759	PF00210	PS50905			PTHR11431			intracellular sequestering of iron ion [GO:0006880];iron ion transport [GO:0006826]	ferric iron binding [GO:0008199];ferrous iron binding [GO:0008198];ferroxidase activity [GO:0004322];iron ion binding [GO:0005506]	cell [GO:0005623];cytoplasm [GO:0005737]
	Daphnia00076-RC	tr|E9HD10|E9HD10_DAPPU	80.6	170	4	1	4	144	1	170	2.9e-66	260.8	97.9	Daphnia pulex (Water flea)	DAPPUDRAFT_300500	ORFNames=DAPPUDRAFT_300500 {ECO:0000313|EMBL:EFX70376.1};	6669	E9HD10_DAPPU	E9HD10	Ferritin	RecName: Full=Ferritin {ECO:0000256|RuleBase:RU361145}; EC=1.16.3.1 {ECO:0000256|RuleBase:RU361145};	GO:0005623;GO:0005737;GO:0008199;GO:0008198;GO:0004322;GO:0005506;GO:0006880;GO:0006826		dpx:DAPPUDRAFT_300500	IPR001519;IPR012347;IPR009040;IPR009078;IPR014034;IPR008331		KOG2332;COG1528	1249457at2759	PF00210	PS00204;PS50905			PTHR11431			intracellular sequestering of iron ion [GO:0006880];iron ion transport [GO:0006826]	ferric iron binding [GO:0008199];ferrous iron binding [GO:0008198];ferroxidase activity [GO:0004322];iron ion binding [GO:0005506]	cell [GO:0005623];cytoplasm [GO:0005737]
	Daphnia00076-RD	tr|E9HD10|E9HD10_DAPPU	80.6	170	4	1	1	141	1	170	2.2e-66	261.2	100	Daphnia pulex (Water flea)	DAPPUDRAFT_300500	ORFNames=DAPPUDRAFT_300500 {ECO:0000313|EMBL:EFX70376.1};	6669	E9HD10_DAPPU	E9HD10	Ferritin	RecName: Full=Ferritin {ECO:0000256|RuleBase:RU361145}; EC=1.16.3.1 {ECO:0000256|RuleBase:RU361145};	GO:0005623;GO:0005737;GO:0008199;GO:0008198;GO:0004322;GO:0005506;GO:0006880;GO:0006826		dpx:DAPPUDRAFT_300500	IPR001519;IPR012347;IPR009040;IPR009078;IPR014034;IPR008331		KOG2332;COG1528	1249457at2759	PF00210	PS00204;PS50905			PTHR11431			intracellular sequestering of iron ion [GO:0006880];iron ion transport [GO:0006826]	ferric iron binding [GO:0008199];ferrous iron binding [GO:0008198];ferroxidase activity [GO:0004322];iron ion binding [GO:0005506]	cell [GO:0005623];cytoplasm [GO:0005737]
	Daphnia00076-RE	tr|E9HD10|E9HD10_DAPPU	80.6	170	4	1	1	141	1	170	2.2e-66	261.2	100	Daphnia pulex (Water flea)	DAPPUDRAFT_300500	ORFNames=DAPPUDRAFT_300500 {ECO:0000313|EMBL:EFX70376.1};	6669	E9HD10_DAPPU	E9HD10	Ferritin	RecName: Full=Ferritin {ECO:0000256|RuleBase:RU361145}; EC=1.16.3.1 {ECO:0000256|RuleBase:RU361145};	GO:0005623;GO:0005737;GO:0008199;GO:0008198;GO:0004322;GO:0005506;GO:0006880;GO:0006826		dpx:DAPPUDRAFT_300500	IPR001519;IPR012347;IPR009040;IPR009078;IPR014034;IPR008331		KOG2332;COG1528	1249457at2759	PF00210	PS00204;PS50905			PTHR11431			intracellular sequestering of iron ion [GO:0006880];iron ion transport [GO:0006826]	ferric iron binding [GO:0008199];ferrous iron binding [GO:0008198];ferroxidase activity [GO:0004322];iron ion binding [GO:0005506]	cell [GO:0005623];cytoplasm [GO:0005737]
	Daphnia00077-RA	tr|E9HD12|E9HD12_DAPPU	97.8	276	6	0	1	276	1	276	1.8e-165	591.3	100	Daphnia pulex (Water flea)	DAPPUDRAFT_300481	ORFNames=DAPPUDRAFT_300481 {ECO:0000313|EMBL:EFX70375.1};	6669	E9HD12_DAPPU	E9HD12	FBA domain-containing protein	RecName: Full=FBA domain-containing protein {ECO:0000259|PROSITE:PS51114};	GO:0005737;GO:0019005;GO:0006516;GO:0016567;GO:0031146;GO:0030433		dpx:DAPPUDRAFT_300481	IPR007397;IPR036047;IPR001810;IPR039752;IPR008979		ENOG410IK6V;ENOG4111MF5	922544at2759	PF12937;PF04300	PS51114			PTHR12125			glycoprotein catabolic process [GO:0006516];protein ubiquitination [GO:0016567];SCF-dependent proteasomal ubiquitin-dependent protein catabolic process [GO:0031146];ubiquitin-dependent ERAD pathway [GO:0030433]		cytoplasm [GO:0005737];SCF ubiquitin ligase complex [GO:0019005]
	Daphnia00078-RA	tr|E9HD13|E9HD13_DAPPU	91.1	56	5	0	7	62	1	56	1.2e-21	111.3	90.3	Daphnia pulex (Water flea)	DAPPUDRAFT_328135	ORFNames=DAPPUDRAFT_328135 {ECO:0000313|EMBL:EFX70374.1};	6669	E9HD13_DAPPU	E9HD13	Uncharacterized protein	SubName: Full=Uncharacterized protein {ECO:0000313|EMBL:EFX70374.1};			dpx:DAPPUDRAFT_328135
	Daphnia00079-RA	tr|E9HD14|E9HD14_DAPPU	97.9	194	4	0	1	194	1	194	3.4e-100	374	93.3	Daphnia pulex (Water flea)	DAPPUDRAFT_112778	ORFNames=DAPPUDRAFT_112778 {ECO:0000313|EMBL:EFX70373.1};	6669	E9HD14_DAPPU	E9HD14	Uncharacterized protein	SubName: Full=Uncharacterized protein {ECO:0000313|EMBL:EFX70373.1};			dpx:DAPPUDRAFT_112778				1790288at2759
	Daphnia00080-RA	tr|A0A0P5IHA1|A0A0P5IHA1_9CRUS	87.6	668	59	4	1	646	1	666	3.8e-300	1040	89.3	Daphnia magna	APZ42_016485	ORFNames=APZ42_016485 {ECO:0000313|EMBL:KZS17634.1};	35525	A0A0P5IHA1_9CRUS	A0A0P5IHA1	ATP-dependent RNA Helicase Pl10; ATP-dependent RNA helicase an3	SubName: Full=ATP-dependent RNA Helicase Pl10 {ECO:0000313|EMBL:KZS17634.1}; SubName: Full=ATP-dependent RNA helicase an3 {ECO:0000313|EMBL:JAK30380.1};	GO:0005524;GO:0004386;GO:0003676			IPR011545;IPR014001;IPR001650;IPR027417;IPR000629;IPR014014				PF00270;PF00271	PS00039;PS51192;PS51194;PS51195							ATP binding [GO:0005524];helicase activity [GO:0004386];nucleic acid binding [GO:0003676]
	Daphnia00080-RB	tr|A0A0P5IHA1|A0A0P5IHA1_9CRUS	87.6	668	59	4	1	646	1	666	3.9e-300	1040	87.7	Daphnia magna	APZ42_016485	ORFNames=APZ42_016485 {ECO:0000313|EMBL:KZS17634.1};	35525	A0A0P5IHA1_9CRUS	A0A0P5IHA1	ATP-dependent RNA Helicase Pl10; ATP-dependent RNA helicase an3	SubName: Full=ATP-dependent RNA Helicase Pl10 {ECO:0000313|EMBL:KZS17634.1}; SubName: Full=ATP-dependent RNA helicase an3 {ECO:0000313|EMBL:JAK30380.1};	GO:0005524;GO:0004386;GO:0003676			IPR011545;IPR014001;IPR001650;IPR027417;IPR000629;IPR014014				PF00270;PF00271	PS00039;PS51192;PS51194;PS51195							ATP binding [GO:0005524];helicase activity [GO:0004386];nucleic acid binding [GO:0003676]
	Daphnia00081-RA	tr|E9HD17|E9HD17_DAPPU	100	257	0	0	1	257	1	257	2.9e-146	527.3	100	Daphnia pulex (Water flea)	EOG090X0A8G DAPPUDRAFT_231628	Name=EOG090X0A8G {ECO:0000313|EMBL:SVE83798.1}; ORFNames=DAPPUDRAFT_231628 {ECO:0000313|EMBL:EFX70296.1};	6669	E9HD17_DAPPU	E9HD17	EOG090X0A8G	SubName: Full=EOG090X0A8G {ECO:0000313|EMBL:SVE83798.1};	GO:0022625;GO:0003723;GO:0003735;GO:0002181		dpx:DAPPUDRAFT_231628	IPR012340;IPR022666;IPR014722;IPR002171;IPR022669;IPR022671;IPR014726;IPR008991		KOG2309;COG0090	1156335at2759	PF00181;PF03947	PS00467			PTHR13691			cytoplasmic translation [GO:0002181]	RNA binding [GO:0003723];structural constituent of ribosome [GO:0003735]	cytosolic large ribosomal subunit [GO:0022625]
	Daphnia00082-RA	tr|A0A0P5QRU8|A0A0P5QRU8_9CRUS	97.8	771	17	0	1	771	1	771	0	1459.1	100	Daphnia magna	APZ42_016484	ORFNames=APZ42_016484 {ECO:0000313|EMBL:KZS17632.1};	35525	A0A0P5QRU8_9CRUS	A0A0P5QRU8	Cullin-3	SubName: Full=Cullin-3 {ECO:0000313|EMBL:JAL41297.1};	GO:0031461;GO:0031625;GO:0006511			IPR016157;IPR016158;IPR036317;IPR001373;IPR019559;IPR016159;IPR036388;IPR036390				PF00888;PF10557	PS01256;PS50069						ubiquitin-dependent protein catabolic process [GO:0006511]	ubiquitin protein ligase binding [GO:0031625]	cullin-RING ubiquitin ligase complex [GO:0031461]
	Daphnia00083-RA	tr|A0A4Y7MTU6|A0A4Y7MTU6_DAPPU	94.1	152	8	1	25	175	45	196	1.7e-73	285	86.3	Daphnia pulex (Water flea)	EOG090X0DP2	Name=EOG090X0DP2 {ECO:0000313|EMBL:SVE84514.1};	6669	A0A4Y7MTU6_DAPPU	A0A4Y7MTU6	EOG090X0DP2	SubName: Full=EOG090X0DP2 {ECO:0000313|EMBL:SVE84514.1};	GO:0016021			IPR011893;IPR019389;IPR036249				PF10262				PTHR13544	TIGR02174				integral component of membrane [GO:0016021]
	Daphnia00084-RA	tr|E9HD20|E9HD20_DAPPU	98.3	355	6	0	160	514	1	355	3.1e-203	717.6	69.1	Daphnia pulex (Water flea)	DAPPUDRAFT_61463	ORFNames=DAPPUDRAFT_61463 {ECO:0000313|EMBL:EFX70297.1};	6669	E9HD20_DAPPU	E9HD20	Protein kinase domain-containing protein	RecName: Full=Protein kinase domain-containing protein {ECO:0000259|PROSITE:PS50011}; Flags: Fragment;	GO:0005524;GO:0004713		dpx:DAPPUDRAFT_61463	IPR011009;IPR000719;IPR001245;IPR008266;IPR020635		KOG0200;COG0515	236292at2759	PF07714	PS50011;PS00109							ATP binding [GO:0005524];protein tyrosine kinase activity [GO:0004713]
	Daphnia00085-RA	tr|E9HD22|E9HD22_DAPPU	99.7	311	1	0	1	311	1	311	3.7e-175	623.6	99.7	Daphnia pulex (Water flea)	DAPPUDRAFT_300486	ORFNames=DAPPUDRAFT_300486 {ECO:0000313|EMBL:EFX70299.1};	6669	E9HD22_DAPPU	E9HD22	Rhomboid domain-containing protein	RecName: Full=Rhomboid domain-containing protein {ECO:0000259|Pfam:PF01694};	GO:0016021;GO:0004175;GO:0004252		dpx:DAPPUDRAFT_300486	IPR022764;IPR035952		KOG2632;ENOG41100KJ	1588469at2759	PF01694								endopeptidase activity [GO:0004175];serine-type endopeptidase activity [GO:0004252]	integral component of membrane [GO:0016021]
	Daphnia00086-RA	tr|A0A165ADG6|A0A165ADG6_9CRUS	47.9	1598	738	35	8	1538	8	1578	0	1411.4	52.3	Daphnia magna	APZ42_016354	ORFNames=APZ42_016354 {ECO:0000313|EMBL:KZS17488.1};	35525	A0A165ADG6_9CRUS	A0A165ADG6	Adhesion G-protein coupled receptor G7	SubName: Full=Adhesion G-protein coupled receptor G7 {ECO:0000313|EMBL:KZS17488.1};	GO:0016021;GO:0004930;GO:0007166			IPR001304;IPR016186;IPR016187;IPR017981;IPR000832;IPR000203;IPR007110				PF00002;PF01825;PF00059	PS50041;PS50261;PS50221;PS50835						cell surface receptor signaling pathway [GO:0007166]	G protein-coupled receptor activity [GO:0004930]	integral component of membrane [GO:0016021]
	Daphnia00087-RA	tr|A0A0N8DF36|A0A0N8DF36_9CRUS	65.3	458	127	2	1	427	1	457	3.7e-170	607.4	100	Daphnia magna	APZ42_011138	ORFNames=APZ42_011138 {ECO:0000313|EMBL:KZS21855.1};	35525	A0A0N8DF36_9CRUS	A0A0N8DF36	Ataxin-10	SubName: Full=Ataxin-10 {ECO:0000313|EMBL:JAM63756.1};				IPR011989;IPR016024;IPR019156				PF09759
	Daphnia00088-RA	tr|E9HD28|E9HD28_DAPPU	95	555	21	3	1	548	1	555	1.1e-294	1021.5	100	Daphnia pulex (Water flea)	FPN2 DAPPUDRAFT_328147	Name=FPN2 {ECO:0000313|EMBL:EFX70364.1}; ORFNames=DAPPUDRAFT_328147 {ECO:0000313|EMBL:EFX70364.1};	6669	E9HD28_DAPPU	E9HD28	Solute carrier family 40 protein	RecName: Full=Solute carrier family 40 protein {ECO:0000256|RuleBase:RU365065};	GO:0016021;GO:0005381		dpx:DAPPUDRAFT_328147	IPR009716;IPR036259		KOG2601;ENOG410XS3F	334057at2759	PF06963				PTHR11660				iron ion transmembrane transporter activity [GO:0005381]	integral component of membrane [GO:0016021]
	Daphnia00089-RA	tr|E9HD29|E9HD29_DAPPU	92.6	544	39	1	1	543	1	544	9.2e-283	981.9	100	Daphnia pulex (Water flea)	FPN1 DAPPUDRAFT_300487	Name=FPN1 {ECO:0000313|EMBL:EFX70363.1}; ORFNames=DAPPUDRAFT_300487 {ECO:0000313|EMBL:EFX70363.1};	6669	E9HD29_DAPPU	E9HD29	Solute carrier family 40 protein	RecName: Full=Solute carrier family 40 protein {ECO:0000256|RuleBase:RU365065};	GO:0016021;GO:0005381		dpx:DAPPUDRAFT_300487	IPR009716;IPR036259		KOG2601;ENOG410XS3F	334057at2759	PF06963				PTHR11660				iron ion transmembrane transporter activity [GO:0005381]	integral component of membrane [GO:0016021]
	Daphnia00089-RB	tr|E9HD29|E9HD29_DAPPU	91.1	553	39	2	1	552	1	544	2e-280	974.2	100	Daphnia pulex (Water flea)	FPN1 DAPPUDRAFT_300487	Name=FPN1 {ECO:0000313|EMBL:EFX70363.1}; ORFNames=DAPPUDRAFT_300487 {ECO:0000313|EMBL:EFX70363.1};	6669	E9HD29_DAPPU	E9HD29	Solute carrier family 40 protein	RecName: Full=Solute carrier family 40 protein {ECO:0000256|RuleBase:RU365065};	GO:0016021;GO:0005381		dpx:DAPPUDRAFT_300487	IPR009716;IPR036259		KOG2601;ENOG410XS3F	334057at2759	PF06963				PTHR11660				iron ion transmembrane transporter activity [GO:0005381]	integral component of membrane [GO:0016021]
	Daphnia00089-RC	tr|E9HD29|E9HD29_DAPPU	92.6	544	39	1	1	543	1	544	9.2e-283	981.9	100	Daphnia pulex (Water flea)	FPN1 DAPPUDRAFT_300487	Name=FPN1 {ECO:0000313|EMBL:EFX70363.1}; ORFNames=DAPPUDRAFT_300487 {ECO:0000313|EMBL:EFX70363.1};	6669	E9HD29_DAPPU	E9HD29	Solute carrier family 40 protein	RecName: Full=Solute carrier family 40 protein {ECO:0000256|RuleBase:RU365065};	GO:0016021;GO:0005381		dpx:DAPPUDRAFT_300487	IPR009716;IPR036259		KOG2601;ENOG410XS3F	334057at2759	PF06963				PTHR11660				iron ion transmembrane transporter activity [GO:0005381]	integral component of membrane [GO:0016021]
	Daphnia00090-RA	tr|A0A165AGP7|A0A165AGP7_9CRUS	87.7	907	109	1	1	907	1	904	0	1423.7	97	Daphnia magna	APZ42_016487	ORFNames=APZ42_016487 {ECO:0000313|EMBL:KZS17628.1};	35525	A0A165AGP7_9CRUS	A0A165AGP7	Periodic tryptophan protein 2	SubName: Full=Periodic tryptophan protein 2 {ECO:0000313|EMBL:KZS17628.1};				IPR027145;IPR011047;IPR007148;IPR015943;IPR001680;IPR019775;IPR017986;IPR036322				PF04003;PF00400	PS00678;PS50082;PS50294			PTHR19858
	Daphnia00091-RA	tr|A0A165AGP1|A0A165AGP1_9CRUS	67.1	672	141	10	20	685	14	611	1.6e-236	828.6	97.2	Daphnia magna	APZ42_016505	ORFNames=APZ42_016505 {ECO:0000313|EMBL:KZS17627.1};	35525	A0A165AGP1_9CRUS	A0A165AGP1	Transmembrane and TPR repeat-containing-like protein	SubName: Full=Transmembrane and TPR repeat-containing-like protein {ECO:0000313|EMBL:KZS17627.1};	GO:0016021			IPR013618;IPR013026;IPR011990;IPR019734				PF08409	PS50005;PS50293								integral component of membrane [GO:0016021]
	Daphnia00092-RA	tr|E9HD32|E9HD32_DAPPU	95.7	514	22	0	7	520	27	540	1.1e-289	1005.4	64.2	Daphnia pulex (Water flea)	DAPPUDRAFT_300506	ORFNames=DAPPUDRAFT_300506 {ECO:0000313|EMBL:EFX70360.1};	6669	E9HD32_DAPPU	E9HD32	Uncharacterized protein	SubName: Full=Uncharacterized protein {ECO:0000313|EMBL:EFX70360.1};	GO:0005829;GO:0016773;GO:0004856;GO:0042732;GO:0016310;GO:0005997		dpx:DAPPUDRAFT_300506	IPR043129;IPR000577;IPR018485;IPR018484;IPR042024		KOG2531;COG1070	592116at2759	PF02782;PF00370							D-xylose metabolic process [GO:0042732];phosphorylation [GO:0016310];xylulose metabolic process [GO:0005997]	phosphotransferase activity, alcohol group as acceptor [GO:0016773];xylulokinase activity [GO:0004856]	cytosol [GO:0005829]
	Daphnia00093-RA	tr|E9HD33|E9HD33_DAPPU	89.1	201	4	2	1	184	1	200	1.7e-96	361.7	88.5	Daphnia pulex (Water flea)	DAPPUDRAFT_202397	ORFNames=DAPPUDRAFT_202397 {ECO:0000313|EMBL:EFX70300.1};	6669	E9HD33_DAPPU	E9HD33	Cysteine dioxygenase	RecName: Full=Cysteine dioxygenase {ECO:0000256|RuleBase:RU366010}; EC=1.13.11.20 {ECO:0000256|RuleBase:RU366010};	GO:0017172;GO:0008198;GO:0016702;GO:0019448;GO:0042412		dpx:DAPPUDRAFT_202397	IPR010300;IPR014710;IPR011051		KOG4064;ENOG410XQM4	1516232at2759	PF05995			UPA00012	PTHR12918			L-cysteine catabolic process [GO:0019448];taurine biosynthetic process [GO:0042412]	cysteine dioxygenase activity [GO:0017172];ferrous iron binding [GO:0008198];oxidoreductase activity, acting on single donors with incorporation of molecular oxygen, incorporation of two atoms of oxygen [GO:0016702]
	Daphnia00094-RA	tr|A0A060W4I2|A0A060W4I2_ONCMY	45.1	51	28	0	1	51	7	57	0.00022	54.3	66.2	Oncorhynchus mykiss (Rainbow trout) (Salmo gairdneri)	GSONMT00081185001	ORFNames=GSONMT00081185001 {ECO:0000313|EMBL:CDQ60154.1};	8022	A0A060W4I2_ONCMY	A0A060W4I2	Cysteine dioxygenase	RecName: Full=Cysteine dioxygenase {ECO:0000256|RuleBase:RU366010}; EC=1.13.11.20 {ECO:0000256|RuleBase:RU366010};	GO:0017172;GO:0005506;GO:0042412			IPR010300;IPR014710;IPR011051			1516232at2759	PF05995			UPA00012	PTHR12918			taurine biosynthetic process [GO:0042412]	cysteine dioxygenase activity [GO:0017172];iron ion binding [GO:0005506]
	Daphnia00095-RA	tr|A0A0P6IC66|A0A0P6IC66_9CRUS	61.6	232	77	5	78	304	295	519	4.4e-64	254.6	74.4	Daphnia magna			35525	A0A0P6IC66_9CRUS	A0A0P6IC66	Uncharacterized protein	SubName: Full=Uncharacterized protein {ECO:0000313|EMBL:JAN87112.1};
	Daphnia00095-RB	tr|A0A165AGL0|A0A165AGL0_9CRUS	35.5	265	162	5	1	257	2	265	3.6e-19	105.1	100	Daphnia magna	APZ42_016481	ORFNames=APZ42_016481 {ECO:0000313|EMBL:KZS17622.1};	35525	A0A165AGL0_9CRUS	A0A165AGL0	Uncharacterized protein	SubName: Full=Uncharacterized protein {ECO:0000313|EMBL:KZS17622.1};
	Daphnia00095-RC	tr|A0A0P6IC66|A0A0P6IC66_9CRUS	47.6	548	225	14	1	516	2	519	3.2e-99	372.1	99.8	Daphnia magna			35525	A0A0P6IC66_9CRUS	A0A0P6IC66	Uncharacterized protein	SubName: Full=Uncharacterized protein {ECO:0000313|EMBL:JAN87112.1};
	Daphnia00096-RA	tr|E9HD36|E9HD36_DAPPU	95.5	539	22	2	1	538	1	538	1.4e-286	994.6	100	Daphnia pulex (Water flea)	DAPPUDRAFT_300508	ORFNames=DAPPUDRAFT_300508 {ECO:0000313|EMBL:EFX70357.1};	6669	E9HD36_DAPPU	E9HD36	BRCT domain-containing protein	RecName: Full=BRCT domain-containing protein {ECO:0000259|PROSITE:PS50172};	GO:0005634;GO:0003677;GO:0003887;GO:0046872;GO:0006284;GO:0006303		dpx:DAPPUDRAFT_300508	IPR001357;IPR036420;IPR002054;IPR019843;IPR010996;IPR018944;IPR027421;IPR037160;IPR022312;IPR029398;IPR001726		KOG2534;COG1796	1212057at2759	PF14791;PF10391;PF14716	PS50172;PS00522						base-excision repair [GO:0006284];double-strand break repair via nonhomologous end joining [GO:0006303]	DNA binding [GO:0003677];DNA-directed DNA polymerase activity [GO:0003887];metal ion binding [GO:0046872]	nucleus [GO:0005634]
	Daphnia00097-RA	tr|E9HD39|E9HD39_DAPPU	96.2	264	10	0	84	347	1	264	5.7e-145	523.5	76.1	Daphnia pulex (Water flea)	DAPPUDRAFT_328158	ORFNames=DAPPUDRAFT_328158 {ECO:0000313|EMBL:EFX70354.1};	6669	E9HD39_DAPPU	E9HD39	Hexosyltransferase	RecName: Full=Hexosyltransferase {ECO:0000256|RuleBase:RU363063}; EC=2.4.1.- {ECO:0000256|RuleBase:RU363063};	GO:0005783;GO:0005794;GO:0000139;GO:0016021;GO:0008376;GO:0008375;GO:0016758;GO:0008499;GO:0009312;GO:0006486;GO:0006487;GO:0006493		dpx:DAPPUDRAFT_328158	IPR002659		KOG2287;ENOG410ZZ1B	1037602at2759	PF01762				PTHR11214			oligosaccharide biosynthetic process [GO:0009312];protein glycosylation [GO:0006486];protein N-linked glycosylation [GO:0006487];protein O-linked glycosylation [GO:0006493]	acetylgalactosaminyltransferase activity [GO:0008376];acetylglucosaminyltransferase activity [GO:0008375];transferase activity, transferring hexosyl groups [GO:0016758];UDP-galactose [GO:0008499]	endoplasmic reticulum [GO:0005783];Golgi apparatus [GO:0005794];Golgi membrane [GO:0000139];integral component of membrane [GO:0016021]
	Daphnia00098-RA	tr|E9HD41|E9HD41_DAPPU	93.2	73	4	1	58	129	69	141	2.5e-29	137.9	55.8	Daphnia pulex (Water flea)	DAPPUDRAFT_112807	ORFNames=DAPPUDRAFT_112807 {ECO:0000313|EMBL:EFX70302.1};	6669	E9HD41_DAPPU	E9HD41	Uncharacterized protein	SubName: Full=Uncharacterized protein {ECO:0000313|EMBL:EFX70302.1};			dpx:DAPPUDRAFT_112807
	Daphnia00099-RA	tr|A0A0P5LZQ8|A0A0P5LZQ8_9CRUS	60.4	106	33	4	1	104	1	99	6.4e-10	73.2	95.4	Daphnia magna			35525	A0A0P5LZQ8_9CRUS	A0A0P5LZQ8	Collagen iv alpha 1 chain	SubName: Full=Collagen iv alpha 1 chain {ECO:0000313|EMBL:JAK79873.1};	GO:0005581			IPR008160				PF01391									collagen trimer [GO:0005581]
	Daphnia00100-RA	tr|E9HD43|E9HD43_DAPPU	96.8	569	14	2	160	725	1	568	1.8e-204	722.2	78.1	Daphnia pulex (Water flea)	DAPPUDRAFT_328162	ORFNames=DAPPUDRAFT_328162 {ECO:0000313|EMBL:EFX70353.1};	6669	E9HD43_DAPPU	E9HD43	WH2 domain-containing protein	RecName: Full=WH2 domain-containing protein {ECO:0000259|PROSITE:PS51082};	GO:0003779		dpx:DAPPUDRAFT_328162	IPR003124		ENOG410IHRE;ENOG410ZHVI	698085at2759		PS51082							actin binding [GO:0003779]
	Daphnia00100-RC	tr|A0A164XQU3|A0A164XQU3_9CRUS	79.8	688	128	5	1	680	1	685	1.9e-213	751.9	100	Daphnia magna	APZ42_019816	ORFNames=APZ42_019816 {ECO:0000313|EMBL:KZS14474.1};	35525	A0A164XQU3_9CRUS	A0A164XQU3	Putative Sarcomere length short	SubName: Full=Putative Sarcomere length short {ECO:0000313|EMBL:KZS14474.1};	GO:0003779			IPR003124					PS51082							actin binding [GO:0003779]
	Daphnia00101-RA	tr|E9HD44|E9HD44_DAPPU	89.8	896	28	2	163	1058	39	871	0	1579.3	84.7	Daphnia pulex (Water flea)	DAPPUDRAFT_328163	ORFNames=DAPPUDRAFT_328163 {ECO:0000313|EMBL:EFX70352.1};	6669	E9HD44_DAPPU	E9HD44	V-type proton ATPase subunit a	RecName: Full=V-type proton ATPase subunit a {ECO:0000256|RuleBase:RU361189};	GO:0005623;GO:0016021;GO:0005886;GO:0016471;GO:0000220;GO:0051117;GO:0046961;GO:0007035		dpx:DAPPUDRAFT_328163	IPR002490;IPR026028		KOG2189;COG1269	181796at2759	PF01496				PTHR11629			vacuolar acidification [GO:0007035]	ATPase binding [GO:0051117];proton-transporting ATPase activity, rotational mechanism [GO:0046961]	cell [GO:0005623];integral component of membrane [GO:0016021];plasma membrane [GO:0005886];vacuolar proton-transporting V-type ATPase complex [GO:0016471];vacuolar proton-transporting V-type ATPase, V0 domain [GO:0000220]
	Daphnia00102-RA	tr|A0A164XQP6|A0A164XQP6_9CRUS	60.3	1369	174	23	1	1345	1	1024	0	1464.1	99.9	Daphnia magna	APZ42_019771	ORFNames=APZ42_019771 {ECO:0000313|EMBL:KZS14470.1};	35525	A0A164XQP6_9CRUS	A0A164XQP6	Uncharacterized protein	SubName: Full=Uncharacterized protein {ECO:0000313|EMBL:KZS14470.1};	GO:0016021;GO:0008519			IPR029020;IPR024041;IPR003609				PF00909;PF00024	PS50948							ammonium transmembrane transporter activity [GO:0008519]	integral component of membrane [GO:0016021]
	Daphnia00103-RA	tr|A0A0P6A4R1|A0A0P6A4R1_9CRUS	63	868	175	13	6	771	9	832	2.9e-213	751.5	99	Daphnia magna	APZ42_019770	ORFNames=APZ42_019770 {ECO:0000313|EMBL:KZS14469.1};	35525	A0A0P6A4R1_9CRUS	A0A0P6A4R1	Low-density lipoprotein receptor	SubName: Full=Low-density lipoprotein receptor {ECO:0000313|EMBL:JAM68719.1};	GO:0016021			IPR020067;IPR036790;IPR036055;IPR023415;IPR002172				PF01392;PF00057	PS50038;PS01209;PS50068								integral component of membrane [GO:0016021]
	Daphnia00104-RA	tr|E9HD53|E9HD53_DAPPU	71.5	235	56	4	1	233	1	226	7.4e-76	293.5	87.6	Daphnia pulex (Water flea)	DAPPUDRAFT_300528	ORFNames=DAPPUDRAFT_300528 {ECO:0000313|EMBL:EFX70346.1};	6669	E9HD53_DAPPU	E9HD53	Uncharacterized protein	SubName: Full=Uncharacterized protein {ECO:0000313|EMBL:EFX70346.1};			dpx:DAPPUDRAFT_300528				1818185at2759
	Daphnia00105-RA	tr|E9HD53|E9HD53_DAPPU	69.4	232	41	5	5	211	4	230	3.2e-74	287.7	97.6	Daphnia pulex (Water flea)	DAPPUDRAFT_300528	ORFNames=DAPPUDRAFT_300528 {ECO:0000313|EMBL:EFX70346.1};	6669	E9HD53_DAPPU	E9HD53	Uncharacterized protein	SubName: Full=Uncharacterized protein {ECO:0000313|EMBL:EFX70346.1};			dpx:DAPPUDRAFT_300528				1818185at2759
	Daphnia00106-RA	tr|E9I176|E9I176_DAPPU	94.5	218	11	1	90	307	61	277	2.2e-112	416	37.3	Daphnia pulex (Water flea)	DAPPUDRAFT_120386	ORFNames=DAPPUDRAFT_120386 {ECO:0000313|EMBL:EFX62254.1};	6669	E9I176_DAPPU	E9I176	Vertebrate gliacolin-like protein	SubName: Full=Vertebrate gliacolin-like protein {ECO:0000313|EMBL:EFX62254.1};			dpx:DAPPUDRAFT_120386	IPR001073;IPR008983		ENOG410IEVW;ENOG410XQXK	1105163at2759	PF00386	PS50871
	Daphnia00107-RA	tr|A0A0N8D8S3|A0A0N8D8S3_9CRUS	62.6	238	81	3	5	239	6	238	1.2e-72	282.7	97.9	Daphnia magna	APZ42_019769	ORFNames=APZ42_019769 {ECO:0000313|EMBL:KZS14466.1};	35525	A0A0N8D8S3_9CRUS	A0A0N8D8S3	Putative Peritrophic matrix protein	SubName: Full=Putative Peritrophic matrix protein {ECO:0000313|EMBL:KZS14466.1};	GO:0005576;GO:0008061			IPR002557;IPR036508				PF01607	PS50940							chitin binding [GO:0008061]	extracellular region [GO:0005576]
	Daphnia00108-RA	tr|E9HD56|E9HD56_DAPPU	88.6	201	9	3	61	248	1	200	1e-95	359.4	75.8	Daphnia pulex (Water flea)	DAPPUDRAFT_328177	ORFNames=DAPPUDRAFT_328177 {ECO:0000313|EMBL:EFX70344.1};	6669	E9HD56_DAPPU	E9HD56	Uncharacterized protein	SubName: Full=Uncharacterized protein {ECO:0000313|EMBL:EFX70344.1};			dpx:DAPPUDRAFT_328177				1800413at2759
	Daphnia00109-RA	tr|A0A0P5SPN1|A0A0P5SPN1_9CRUS	95.2	248	11	1	1	248	1	247	1e-135	492.3	100	Daphnia magna	APZ42_019784	ORFNames=APZ42_019784 {ECO:0000313|EMBL:KZS14465.1};	35525	A0A0P5SPN1_9CRUS	A0A0P5SPN1	Rab 3-like protein; Rab protein 3	SubName: Full=Rab 3-like protein {ECO:0000313|EMBL:KZS14465.1}; SubName: Full=Rab protein 3 {ECO:0000313|EMBL:JAL61554.1};				IPR027417
	Daphnia00110-RA	tr|A0A0P5VL10|A0A0P5VL10_9CRUS	57.6	224	92	3	1	221	1	224	1.1e-51	213	98.7	Daphnia magna	APZ42_019780	ORFNames=APZ42_019780 {ECO:0000313|EMBL:KZS14464.1};	35525	A0A0P5VL10_9CRUS	A0A0P5VL10	S4 RNA-binding domain-containing protein	RecName: Full=S4 RNA-binding domain-containing protein {ECO:0000259|PROSITE:PS50889};	GO:0005739;GO:0003723;GO:1903108			IPR039167;IPR002942					PS50889			PTHR13633			regulation of mitochondrial transcription [GO:1903108]	RNA binding [GO:0003723]	mitochondrion [GO:0005739]
	Daphnia00111-RA	tr|E9H5J1|E9H5J1_DAPPU	43.2	509	233	9	15	478	12	509	3.9e-107	398.3	96.3	Daphnia pulex (Water flea)	DAPPUDRAFT_110273	ORFNames=DAPPUDRAFT_110273 {ECO:0000313|EMBL:EFX72991.1};	6669	E9H5J1_DAPPU	E9H5J1	Contactin associated protein-like protein 1	SubName: Full=Contactin associated protein-like protein 1 {ECO:0000313|EMBL:EFX72991.1};	GO:0005201		dpx:DAPPUDRAFT_110273	IPR001073;IPR000885;IPR008983		KOG3516;ENOG410XPHG	1258047at2759	PF00386;PF01410	PS50871							extracellular matrix structural constituent [GO:0005201]
	Daphnia00112-RA	tr|E9GLR4|E9GLR4_DAPPU	60.5	205	79	2	204	407	701	904	2.4e-62	249.2	50.1	Daphnia pulex (Water flea)	DAPPUDRAFT_244756	ORFNames=DAPPUDRAFT_244756 {ECO:0000313|EMBL:EFX79641.1};	6669	E9GLR4_DAPPU	E9GLR4	C1q domain-containing protein	RecName: Full=C1q domain-containing protein {ECO:0000259|PROSITE:PS50871};			dpx:DAPPUDRAFT_244756	IPR001073;IPR008983		ENOG410IEVW;ENOG410XQXK	872445at2759	PF00386	PS50871
	Daphnia00113-RA	tr|A0A0P5SH31|A0A0P5SH31_9CRUS	100	319	0	0	1	319	1	319	3.3e-163	583.9	100	Daphnia magna	APZ42_019802	ORFNames=APZ42_019802 {ECO:0000313|EMBL:KZS14493.1};	35525	A0A0P5SH31_9CRUS	A0A0P5SH31	Guanine nucleotide-binding protein subunit beta protein; Guanine nucleotide-binding protein subunit beta-2 1	SubName: Full=Guanine nucleotide-binding protein subunit beta protein {ECO:0000313|EMBL:KZS14493.1}; SubName: Full=Guanine nucleotide-binding protein subunit beta-2 1 {ECO:0000313|EMBL:JAL63662.1};				IPR020472;IPR015943;IPR001680;IPR019775;IPR017986;IPR036322				PF00400	PS00678;PS50082;PS50294
	Daphnia00113-RB	tr|A0A0P5SH31|A0A0P5SH31_9CRUS	100	319	0	0	1	319	1	319	3.3e-163	583.9	100	Daphnia magna	APZ42_019802	ORFNames=APZ42_019802 {ECO:0000313|EMBL:KZS14493.1};	35525	A0A0P5SH31_9CRUS	A0A0P5SH31	Guanine nucleotide-binding protein subunit beta protein; Guanine nucleotide-binding protein subunit beta-2 1	SubName: Full=Guanine nucleotide-binding protein subunit beta protein {ECO:0000313|EMBL:KZS14493.1}; SubName: Full=Guanine nucleotide-binding protein subunit beta-2 1 {ECO:0000313|EMBL:JAL63662.1};				IPR020472;IPR015943;IPR001680;IPR019775;IPR017986;IPR036322				PF00400	PS00678;PS50082;PS50294
	Daphnia00114-RA	tr|A0A164XRA7|A0A164XRA7_9CRUS	85.7	1409	189	8	1	1400	3	1407	0	2161	100	Daphnia magna	APZ42_019809	ORFNames=APZ42_019809 {ECO:0000313|EMBL:KZS14494.1};	35525	A0A164XRA7_9CRUS	A0A164XRA7	Protein kinase domain-containing protein	RecName: Full=Protein kinase domain-containing protein {ECO:0000259|PROSITE:PS50011};	GO:0016021;GO:0005524;GO:0004672			IPR011009;IPR000719;IPR017441;IPR001245				PF07714	PS00107;PS50011							ATP binding [GO:0005524];protein kinase activity [GO:0004672]	integral component of membrane [GO:0016021]
	Daphnia00115-RA	tr|E9HD64|E9HD64_DAPPU	100	347	0	0	1	347	1	347	1.3e-186	661.8	100	Daphnia pulex (Water flea)	EOG090X08BJ DAPPUDRAFT_202413	Name=EOG090X08BJ {ECO:0000313|EMBL:SVE83731.1}; ORFNames=DAPPUDRAFT_202413 {ECO:0000313|EMBL:EFX70340.1};	6669	E9HD64_DAPPU	E9HD64	EOG090X08BJ	SubName: Full=EOG090X08BJ {ECO:0000313|EMBL:SVE83731.1};	GO:0031519;GO:0000151;GO:0003682;GO:0061630;GO:0035518		dpx:DAPPUDRAFT_202413	IPR032443;IPR001841;IPR013083;IPR017907		KOG0311;ENOG410XQ5G	1319463at2759	PF16207	PS00518;PS50089						histone H2A monoubiquitination [GO:0035518]	chromatin binding [GO:0003682];ubiquitin protein ligase activity [GO:0061630]	PcG protein complex [GO:0031519];ubiquitin ligase complex [GO:0000151]
	Daphnia00116-RA	tr|A0A0P5XIJ4|A0A0P5XIJ4_9CRUS	91.3	1114	40	6	1	1079	11	1102	0	1586.6	100	Daphnia magna			35525	A0A0P5XIJ4_9CRUS	A0A0P5XIJ4	Arf-GAP with SH3 domain, ANK repeat and PH domain-containing protein	SubName: Full=Arf-GAP with SH3 domain, ANK repeat and PH domain-containing protein {ECO:0000313|EMBL:JAM30831.1};	GO:0005096;GO:0046872			IPR027267;IPR002110;IPR020683;IPR036770;IPR037278;IPR001164;IPR038508;IPR035836;IPR011993;IPR037844;IPR001849;IPR036028;IPR001452				PF12796;PF01412;PF00169;PF14604	PS50297;PS50088;PS50115;PS50003;PS50002							GTPase activator activity [GO:0005096];metal ion binding [GO:0046872]
	Daphnia00116-RB	tr|A0A0P5XIJ4|A0A0P5XIJ4_9CRUS	91.3	1114	40	6	1	1079	11	1102	0	1586.6	100	Daphnia magna			35525	A0A0P5XIJ4_9CRUS	A0A0P5XIJ4	Arf-GAP with SH3 domain, ANK repeat and PH domain-containing protein	SubName: Full=Arf-GAP with SH3 domain, ANK repeat and PH domain-containing protein {ECO:0000313|EMBL:JAM30831.1};	GO:0005096;GO:0046872			IPR027267;IPR002110;IPR020683;IPR036770;IPR037278;IPR001164;IPR038508;IPR035836;IPR011993;IPR037844;IPR001849;IPR036028;IPR001452				PF12796;PF01412;PF00169;PF14604	PS50297;PS50088;PS50115;PS50003;PS50002							GTPase activator activity [GO:0005096];metal ion binding [GO:0046872]
	Daphnia00117-RA	tr|A0A164XRG1|A0A164XRG1_9CRUS	87.5	345	42	1	1	344	3	347	8.2e-161	576.2	90.5	Daphnia magna	APZ42_019822	ORFNames=APZ42_019822 {ECO:0000313|EMBL:KZS14499.1};	35525	A0A164XRG1_9CRUS	A0A164XRG1	Pseudouridine-metabolizing bifunctional protein	SubName: Full=Pseudouridine-metabolizing bifunctional protein {ECO:0000313|EMBL:KZS14499.1};	GO:0016798			IPR022830;IPR007342				PF04227				PTHR42909				hydrolase activity, acting on glycosyl bonds [GO:0016798]
	Daphnia00118-RA	tr|E9HD68|E9HD68_DAPPU	95.2	545	18	4	13	550	1	544	2.5e-209	738.4	70.9	Daphnia pulex (Water flea)	DAPPUDRAFT_328188	ORFNames=DAPPUDRAFT_328188 {ECO:0000313|EMBL:EFX70338.1};	6669	E9HD68_DAPPU	E9HD68	Uncharacterized protein	SubName: Full=Uncharacterized protein {ECO:0000313|EMBL:EFX70338.1};	GO:0005887		dpx:DAPPUDRAFT_328188	IPR018499;IPR008952		ENOG410IYE8;ENOG4111MPS	1238289at2759	PF00335									integral component of plasma membrane [GO:0005887]
	Daphnia00119-RA	tr|A0A164XRJ0|A0A164XRJ0_9CRUS	84.7	314	48	0	1	314	1	314	7.5e-152	546.2	99.4	Daphnia magna	APZ42_019815	ORFNames=APZ42_019815 {ECO:0000313|EMBL:KZS14501.1};	35525	A0A164XRJ0_9CRUS	A0A164XRJ0	Sugar kinase yeiC-like protein	SubName: Full=Sugar kinase yeiC-like protein {ECO:0000313|EMBL:KZS14501.1};	GO:0016301;GO:0016773			IPR002173;IPR011611;IPR029056				PF00294	PS00584							kinase activity [GO:0016301];phosphotransferase activity, alcohol group as acceptor [GO:0016773]
	Daphnia00120-RA	tr|A0A0P4XWA0|A0A0P4XWA0_9CRUS	90.2	224	22	0	5	228	30	253	8.2e-116	426	98.2	Daphnia magna	APZ42_019818	ORFNames=APZ42_019818 {ECO:0000313|EMBL:KZS14502.1};	35525	A0A0P4XWA0_9CRUS	A0A0P4XWA0	EG:80H7.2 protein	SubName: Full=EG:80H7.2 protein {ECO:0000313|EMBL:JAI77636.1};	GO:0016021			IPR004031				PF13903									integral component of membrane [GO:0016021]
	Daphnia00121-RA	tr|E9GD89|E9GD89_DAPPU	76.1	560	108	5	323	881	35	569	2.3e-206	728.8	63.5	Daphnia pulex (Water flea)	DAPPUDRAFT_101397	ORFNames=DAPPUDRAFT_101397 {ECO:0000313|EMBL:EFX82694.1};	6669	E9GD89_DAPPU	E9GD89	Collagen, type X, alpha 1-like protein	SubName: Full=Collagen, type X, alpha 1-like protein {ECO:0000313|EMBL:EFX82694.1};			dpx:DAPPUDRAFT_101397	IPR001073;IPR008983		ENOG410YB5V	1320954at2759	PF00386	PS50871
	Daphnia00121-RB	tr|E9HGS7|E9HGS7_DAPPU	67.3	346	76	9	1	340	1	315	1.4e-106	396	100	Daphnia pulex (Water flea)	DAPPUDRAFT_259196	ORFNames=DAPPUDRAFT_259196 {ECO:0000313|EMBL:EFX69011.1};	6669	E9HGS7_DAPPU	E9HGS7	Vertebrate gliacolin-like protein	SubName: Full=Vertebrate gliacolin-like protein {ECO:0000313|EMBL:EFX69011.1};			dpx:DAPPUDRAFT_259196	IPR001073;IPR008983		ENOG410IEVW;ENOG410XQXK	1240916at2759	PF00386	PS50871
	Daphnia00121-RC	tr|E9GD89|E9GD89_DAPPU	76.1	560	108	5	337	895	35	569	2.3e-206	728.8	62.5	Daphnia pulex (Water flea)	DAPPUDRAFT_101397	ORFNames=DAPPUDRAFT_101397 {ECO:0000313|EMBL:EFX82694.1};	6669	E9GD89_DAPPU	E9GD89	Collagen, type X, alpha 1-like protein	SubName: Full=Collagen, type X, alpha 1-like protein {ECO:0000313|EMBL:EFX82694.1};			dpx:DAPPUDRAFT_101397	IPR001073;IPR008983		ENOG410YB5V	1320954at2759	PF00386	PS50871
	Daphnia00123-RA	tr|E9HD72|E9HD72_DAPPU	93	1482	78	13	1	1469	1	1469	0	1924.8	100	Daphnia pulex (Water flea)	DAPPUDRAFT_300520	ORFNames=DAPPUDRAFT_300520 {ECO:0000313|EMBL:EFX70316.1};	6669	E9HD72_DAPPU	E9HD72	Uncharacterized protein	SubName: Full=Uncharacterized protein {ECO:0000313|EMBL:EFX70316.1};			dpx:DAPPUDRAFT_300520			ENOG410J5FS;ENOG410XWTW	1260344at2759
	Daphnia00123-RB	tr|E9HD72|E9HD72_DAPPU	93	1482	78	13	1	1469	1	1469	0	1924.8	100	Daphnia pulex (Water flea)	DAPPUDRAFT_300520	ORFNames=DAPPUDRAFT_300520 {ECO:0000313|EMBL:EFX70316.1};	6669	E9HD72_DAPPU	E9HD72	Uncharacterized protein	SubName: Full=Uncharacterized protein {ECO:0000313|EMBL:EFX70316.1};			dpx:DAPPUDRAFT_300520			ENOG410J5FS;ENOG410XWTW	1260344at2759
	Daphnia00124-RA	tr|A0A0P4XFS2|A0A0P4XFS2_9CRUS	66.3	285	95	1	6	290	5	288	3.8e-97	364.4	97.3	Daphnia magna	MED15 APZ42_019738	Name=MED15 {ECO:0000256|RuleBase:RU364148}; ORFNames=APZ42_019738 {ECO:0000313|EMBL:KZS14440.1};	35525	A0A0P4XFS2_9CRUS	A0A0P4XFS2	Mediator of RNA polymerase II transcription subunit 15; Mediator complex subunit 15	RecName: Full=Mediator of RNA polymerase II transcription subunit 15 {ECO:0000256|RuleBase:RU364148}; AltName: Full=Mediator complex subunit 15 {ECO:0000256|RuleBase:RU364148};	GO:0016592;GO:0003712;GO:0006357			IPR036529;IPR019087				PF09606							regulation of transcription by RNA polymerase II [GO:0006357]	transcription coregulator activity [GO:0003712]	mediator complex [GO:0016592]
	Daphnia00125-RA	tr|E9HGU2|E9HGU2_DAPPU	68.6	236	54	4	48	264	41	275	9.3e-79	303.1	82.2	Daphnia pulex (Water flea)	DAPPUDRAFT_259214	ORFNames=DAPPUDRAFT_259214 {ECO:0000313|EMBL:EFX69058.1};	6669	E9HGU2_DAPPU	E9HGU2	C1qdc1 protein	SubName: Full=C1qdc1 protein {ECO:0000313|EMBL:EFX69058.1};			dpx:DAPPUDRAFT_259214	IPR001073;IPR008983		ENOG410IEVW;ENOG410XQXK	1290222at2759	PF00386	PS50871
	Daphnia00127-RA	tr|A0A164XPM1|A0A164XPM1_9CRUS	72.5	204	50	3	26	224	27	229	1.6e-71	278.9	87.7	Daphnia magna	APZ42_019746	ORFNames=APZ42_019746 {ECO:0000313|EMBL:KZS14443.1};	35525	A0A164XPM1_9CRUS	A0A164XPM1	Putative G patch domain-containing protein 1	SubName: Full=Putative G patch domain-containing protein 1 {ECO:0000313|EMBL:KZS14443.1};	GO:0016021			IPR007110;IPR036179;IPR013783;IPR003599					PS50835								integral component of membrane [GO:0016021]
	Daphnia00127-RB	tr|A0A4Y7MVN6|A0A4Y7MVN6_DAPPU	96.4	811	29	0	1	811	1	811	0	1454.1	92.5	Daphnia pulex (Water flea)	EOG090X013U	Name=EOG090X013U {ECO:0000313|EMBL:SVE84703.1};	6669	A0A4Y7MVN6_DAPPU	A0A4Y7MVN6	EOG090X013U	SubName: Full=EOG090X013U {ECO:0000313|EMBL:SVE84703.1};	GO:0016021;GO:0003723;GO:0006397			IPR011666;IPR000467;IPR040058;IPR007110;IPR036179;IPR013783;IPR003599				PF07713;PF01585	PS50174;PS50835			PTHR13384:SF19			mRNA processing [GO:0006397]	RNA binding [GO:0003723]	integral component of membrane [GO:0016021]
	Daphnia00128-RA	tr|E9HD81|E9HD81_DAPPU	79.7	767	86	3	54	819	1	698	0	1130.9	93.4	Daphnia pulex (Water flea)	DAPPUDRAFT_257272	ORFNames=DAPPUDRAFT_257272 {ECO:0000313|EMBL:EFX70318.1};	6669	E9HD81_DAPPU	E9HD81	C1q domain-containing protein	RecName: Full=C1q domain-containing protein {ECO:0000259|PROSITE:PS50871};			dpx:DAPPUDRAFT_257272	IPR001073;IPR008983			1258047at2759	PF00386	PS50871
	Daphnia00129-RA	tr|A0A162T1R1|A0A162T1R1_9CRUS	48.4	126	59	2	63	186	551	672	1.8e-12	82.4	66.7	Daphnia magna	APZ42_011154	ORFNames=APZ42_011154 {ECO:0000313|EMBL:KZS21824.1};	35525	A0A162T1R1_9CRUS	A0A162T1R1	ATP-dependent DNA helicase	RecName: Full=ATP-dependent DNA helicase {ECO:0000256|RuleBase:RU363044}; EC=3.6.4.12 {ECO:0000256|RuleBase:RU363044};	GO:0016021;GO:0005524;GO:0003678;GO:0006310;GO:0006281;GO:0000723			IPR010285;IPR012340;IPR027417				PF05970							DNA recombination [GO:0006310];DNA repair [GO:0006281];telomere maintenance [GO:0000723]	ATP binding [GO:0005524];DNA helicase activity [GO:0003678]	integral component of membrane [GO:0016021]
	Daphnia00129-RB	tr|A0A162T1R1|A0A162T1R1_9CRUS	48.4	126	59	2	63	186	551	672	1.8e-12	82.4	66.7	Daphnia magna	APZ42_011154	ORFNames=APZ42_011154 {ECO:0000313|EMBL:KZS21824.1};	35525	A0A162T1R1_9CRUS	A0A162T1R1	ATP-dependent DNA helicase	RecName: Full=ATP-dependent DNA helicase {ECO:0000256|RuleBase:RU363044}; EC=3.6.4.12 {ECO:0000256|RuleBase:RU363044};	GO:0016021;GO:0005524;GO:0003678;GO:0006310;GO:0006281;GO:0000723			IPR010285;IPR012340;IPR027417				PF05970							DNA recombination [GO:0006310];DNA repair [GO:0006281];telomere maintenance [GO:0000723]	ATP binding [GO:0005524];DNA helicase activity [GO:0003678]	integral component of membrane [GO:0016021]
	Daphnia00129-RC	tr|A0A162T1R1|A0A162T1R1_9CRUS	48.4	126	59	2	63	186	551	672	1.8e-12	82.4	66.7	Daphnia magna	APZ42_011154	ORFNames=APZ42_011154 {ECO:0000313|EMBL:KZS21824.1};	35525	A0A162T1R1_9CRUS	A0A162T1R1	ATP-dependent DNA helicase	RecName: Full=ATP-dependent DNA helicase {ECO:0000256|RuleBase:RU363044}; EC=3.6.4.12 {ECO:0000256|RuleBase:RU363044};	GO:0016021;GO:0005524;GO:0003678;GO:0006310;GO:0006281;GO:0000723			IPR010285;IPR012340;IPR027417				PF05970							DNA recombination [GO:0006310];DNA repair [GO:0006281];telomere maintenance [GO:0000723]	ATP binding [GO:0005524];DNA helicase activity [GO:0003678]	integral component of membrane [GO:0016021]
	Daphnia00130-RA	tr|A0A4Y7NCU4|A0A4Y7NCU4_9CRUS	61.2	80	19	3	16	88	1	75	5.7e-12	79.7	80.2	Daphnia sinensis	EOG090X013U	Name=EOG090X013U {ECO:0000313|EMBL:SVE90971.1};	1820382	A0A4Y7NCU4_9CRUS	A0A4Y7NCU4	EOG090X013U	SubName: Full=EOG090X013U {ECO:0000313|EMBL:SVE90971.1};	GO:0003723;GO:0006397			IPR011666;IPR000467;IPR040058				PF07713;PF01585	PS50174			PTHR13384:SF19			mRNA processing [GO:0006397]	RNA binding [GO:0003723]
	Daphnia00131-RA	tr|A0A0P5JVX3|A0A0P5JVX3_9CRUS	88.8	412	43	3	1	411	1	410	1.7e-204	721.5	100	Daphnia magna			35525	A0A0P5JVX3_9CRUS	A0A0P5JVX3	G2/mitotic-specific cyclin-b1	SubName: Full=G2/mitotic-specific cyclin-b1 {ECO:0000313|EMBL:JAK32811.1};	GO:0042025			IPR039361;IPR013763;IPR036915;IPR004367;IPR006671				PF02984;PF00134				PTHR10177					host cell nucleus [GO:0042025]
	Daphnia00132-RA	tr|A0A0P6C302|A0A0P6C302_9CRUS	81.2	197	35	2	1	196	30	225	1.3e-80	308.9	100	Daphnia magna	APZ42_019787	ORFNames=APZ42_019787 {ECO:0000313|EMBL:KZS14448.1};	35525	A0A0P6C302_9CRUS	A0A0P6C302	Cuticular protein 51A	SubName: Full=Cuticular protein 51A {ECO:0000313|EMBL:JAM98288.1};	GO:0042302			IPR000618				PF00379	PS51155							structural constituent of cuticle [GO:0042302]
	Daphnia00133-RA	tr|A0A164XPT3|A0A164XPT3_9CRUS	89	3304	150	11	1	3165	1	3230	0	5830	99.5	Daphnia magna	APZ42_019767	ORFNames=APZ42_019767 {ECO:0000313|EMBL:KZS14449.1};	35525	A0A164XPT3_9CRUS	A0A164XPT3	Putative Neural-cadherin 2	SubName: Full=Putative Neural-cadherin 2 {ECO:0000313|EMBL:KZS14449.1};	GO:0016021;GO:0005886;GO:0005509;GO:0007156			IPR002126;IPR015919;IPR020894;IPR000233;IPR027397;IPR013320;IPR001881;IPR013032;IPR000742;IPR000152;IPR018097;IPR001791				PF00028;PF01049;PF00008;PF02210	PS00010;PS00232;PS00022;PS01186;PS50026;PS01187;PS50025						homophilic cell adhesion via plasma membrane adhesion molecules [GO:0007156]	calcium ion binding [GO:0005509]	integral component of membrane [GO:0016021];plasma membrane [GO:0005886]
	Daphnia00133-RB	tr|A0A164XPT3|A0A164XPT3_9CRUS	90.7	3304	150	11	1	3222	1	3230	0	5967.9	99.5	Daphnia magna	APZ42_019767	ORFNames=APZ42_019767 {ECO:0000313|EMBL:KZS14449.1};	35525	A0A164XPT3_9CRUS	A0A164XPT3	Putative Neural-cadherin 2	SubName: Full=Putative Neural-cadherin 2 {ECO:0000313|EMBL:KZS14449.1};	GO:0016021;GO:0005886;GO:0005509;GO:0007156			IPR002126;IPR015919;IPR020894;IPR000233;IPR027397;IPR013320;IPR001881;IPR013032;IPR000742;IPR000152;IPR018097;IPR001791				PF00028;PF01049;PF00008;PF02210	PS00010;PS00232;PS00022;PS01186;PS50026;PS01187;PS50025						homophilic cell adhesion via plasma membrane adhesion molecules [GO:0007156]	calcium ion binding [GO:0005509]	integral component of membrane [GO:0016021];plasma membrane [GO:0005886]
	Daphnia00133-RC	tr|A0A164XPT3|A0A164XPT3_9CRUS	91	3304	153	11	1	3233	1	3230	0	5983.7	99.5	Daphnia magna	APZ42_019767	ORFNames=APZ42_019767 {ECO:0000313|EMBL:KZS14449.1};	35525	A0A164XPT3_9CRUS	A0A164XPT3	Putative Neural-cadherin 2	SubName: Full=Putative Neural-cadherin 2 {ECO:0000313|EMBL:KZS14449.1};	GO:0016021;GO:0005886;GO:0005509;GO:0007156			IPR002126;IPR015919;IPR020894;IPR000233;IPR027397;IPR013320;IPR001881;IPR013032;IPR000742;IPR000152;IPR018097;IPR001791				PF00028;PF01049;PF00008;PF02210	PS00010;PS00232;PS00022;PS01186;PS50026;PS01187;PS50025						homophilic cell adhesion via plasma membrane adhesion molecules [GO:0007156]	calcium ion binding [GO:0005509]	integral component of membrane [GO:0016021];plasma membrane [GO:0005886]
	Daphnia00134-RA	tr|E9HD92|E9HD92_DAPPU	48.8	121	21	2	1	80	168	288	1.1e-18	102.1	84.2	Daphnia pulex (Water flea)	DAPPUDRAFT_328210	ORFNames=DAPPUDRAFT_328210 {ECO:0000313|EMBL:EFX70324.1};	6669	E9HD92_DAPPU	E9HD92	Uncharacterized protein	SubName: Full=Uncharacterized protein {ECO:0000313|EMBL:EFX70324.1};			dpx:DAPPUDRAFT_328210				681770at2759
	Daphnia00138-RA	tr|E9GLB3|E9GLB3_DAPPU	99	200	2	0	6	205	1	200	1.8e-106	394.8	97.6	Daphnia pulex (Water flea)	DAPPUDRAFT_52222	ORFNames=DAPPUDRAFT_52222 {ECO:0000313|EMBL:EFX79478.1};	6669	E9GLB3_DAPPU	E9GLB3	Isochorismatase domain-containing protein	RecName: Full=Isochorismatase domain-containing protein {ECO:0000259|Pfam:PF00857};	GO:0005737;GO:0003824		dpx:DAPPUDRAFT_52222	IPR000868;IPR036380		KOG4044;ENOG4111I3F	1100720at2759	PF00857								catalytic activity [GO:0003824]	cytoplasm [GO:0005737]
	Daphnia00138-RB	tr|A0A0P6G0U6|A0A0P6G0U6_9CRUS	55.7	323	131	5	3	314	207	528	6.5e-79	303.9	99.4	Daphnia magna			35525	A0A0P6G0U6_9CRUS	A0A0P6G0U6	Isochorismatase domain-containing protein 2, mitochondrial	SubName: Full=Isochorismatase domain-containing protein 2, mitochondrial {ECO:0000313|EMBL:JAN54529.1};	GO:0003824;GO:0003676			IPR000868;IPR036380;IPR036236;IPR013087				PF00857;PF00096	PS00028;PS50157							catalytic activity [GO:0003824];nucleic acid binding [GO:0003676]
	Daphnia00139-RA	tr|E9GLB5|E9GLB5_DAPPU	100	255	0	0	1	255	1	255	2.1e-144	521.2	100	Daphnia pulex (Water flea)	CAB DAPPUDRAFT_347880	Name=CAB {ECO:0000313|EMBL:EFX79480.1}; ORFNames=DAPPUDRAFT_347880 {ECO:0000313|EMBL:EFX79480.1};	6669	E9GLB5_DAPPU	E9GLB5	Carbonic anhydrase; Carbonate dehydratase	RecName: Full=Carbonic anhydrase {ECO:0000256|RuleBase:RU003956}; EC=4.2.1.1 {ECO:0000256|RuleBase:RU003956}; AltName: Full=Carbonate dehydratase {ECO:0000256|RuleBase:RU003956};	GO:0005737;GO:0004089;GO:0008270		dpx:DAPPUDRAFT_347880	IPR001765;IPR036874		KOG1578;COG0288	1136193at2759	PF00484								carbonate dehydratase activity [GO:0004089];zinc ion binding [GO:0008270]	cytoplasm [GO:0005737]
	Daphnia00140-RA	tr|E9GLB6|E9GLB6_DAPPU	100	240	0	0	1	240	1	240	6.2e-128	466.5	93	Daphnia pulex (Water flea)	EOG090X0DX5 MED4 DAPPUDRAFT_304415	Name=EOG090X0DX5 {ECO:0000313|EMBL:SVE83913.1}; Synonyms=MED4 {ECO:0000256|RuleBase:RU364141}; ORFNames=DAPPUDRAFT_304415 {ECO:0000313|EMBL:EFX79717.1};	6669	E9GLB6_DAPPU	E9GLB6	Mediator of RNA polymerase II transcription subunit 4; Mediator complex subunit 4	RecName: Full=Mediator of RNA polymerase II transcription subunit 4 {ECO:0000256|RuleBase:RU364141}; AltName: Full=Mediator complex subunit 4 {ECO:0000256|RuleBase:RU364141};	GO:0070847;GO:0016592;GO:0003712;GO:0006357		dpx:DAPPUDRAFT_304415	IPR019258		KOG4552;ENOG410XQ30	1333917at2759	PF10018				PTHR13208			regulation of transcription by RNA polymerase II [GO:0006357]	transcription coregulator activity [GO:0003712]	core mediator complex [GO:0070847];mediator complex [GO:0016592]
	Daphnia00141-RA	tr|E9GLB7|E9GLB7_DAPPU	98.7	155	2	0	22	176	1	155	1.6e-79	305.1	88.1	Daphnia pulex (Water flea)	DAPPUDRAFT_304464	ORFNames=DAPPUDRAFT_304464 {ECO:0000313|EMBL:EFX79481.1};	6669	E9GLB7_DAPPU	E9GLB7	Uncharacterized protein	SubName: Full=Uncharacterized protein {ECO:0000313|EMBL:EFX79481.1};			dpx:DAPPUDRAFT_304464				1821032at2759
	Daphnia00141-RB	tr|A0A164XUE7|A0A164XUE7_9CRUS	93.5	123	8	0	25	147	20	142	1.8e-55	224.9	83.7	Daphnia magna	APZ42_019925	ORFNames=APZ42_019925 {ECO:0000313|EMBL:KZS14579.1};	35525	A0A164XUE7_9CRUS	A0A164XUE7	TATA box binding protein tbp-associated factor	SubName: Full=TATA box binding protein tbp-associated factor {ECO:0000313|EMBL:KZS14579.1};	GO:0046982;GO:0006366			IPR009072;IPR003195				PF02269				PTHR11380			transcription by RNA polymerase II [GO:0006366]	protein heterodimerization activity [GO:0046982]
	Daphnia00142-RA	tr|A0A164XUG1|A0A164XUG1_9CRUS	79.5	521	107	0	1	521	1	521	1.7e-241	844.7	100	Daphnia magna	APZ42_019917	ORFNames=APZ42_019917 {ECO:0000313|EMBL:KZS14580.1};	35525	A0A164XUG1_9CRUS	A0A164XUG1	NADH-cytochrome b5 reductase 1	SubName: Full=NADH-cytochrome b5 reductase 1 {ECO:0000313|EMBL:KZS14580.1};	GO:0016491			IPR001834;IPR008333;IPR001199;IPR036400;IPR017927;IPR039261;IPR008978;IPR001433;IPR017938				PF00173;PF00970;PF00175	PS50255;PS51384							oxidoreductase activity [GO:0016491]
	Daphnia00143-RA	tr|A0A4Y7MAC0|A0A4Y7MAC0_9CRUS	87	301	37	1	1	299	1	301	2.1e-151	544.7	99.7	Daphnia longispina	EOG090X0EDZ	Name=EOG090X0EDZ {ECO:0000313|EMBL:SVE76669.1};	42846	A0A4Y7MAC0_9CRUS	A0A4Y7MAC0	EOG090X0EDZ	SubName: Full=EOG090X0EDZ {ECO:0000313|EMBL:SVE76669.1};	GO:0005840;GO:0003735;GO:0006412			IPR002136;IPR023574;IPR013005				PF00573				PTHR10746	TIGR03953		translation [GO:0006412]	structural constituent of ribosome [GO:0003735]	ribosome [GO:0005840]
	Daphnia00144-RA	tr|A0A0P5RDU8|A0A0P5RDU8_9CRUS	73.2	190	49	1	1	190	1	188	5.7e-62	246.9	100	Daphnia magna			35525	A0A0P5RDU8_9CRUS	A0A0P5RDU8	Optic atrophy 3 protein	SubName: Full=Optic atrophy 3 protein {ECO:0000313|EMBL:JAL44432.1};				IPR010754				PF07047				PTHR12499
	Daphnia00145-RA	tr|A0A162CMK3|A0A162CMK3_9CRUS	98.5	65	1	0	59	123	1	65	9.2e-29	136.3	40.1	Daphnia magna	APZ42_019902	ORFNames=APZ42_019902 {ECO:0000313|EMBL:KZS14586.1};	35525	A0A162CMK3_9CRUS	A0A162CMK3	Rap1 GTPase-activating protein	SubName: Full=Rap1 GTPase-activating protein {ECO:0000313|EMBL:KZS14586.1};	GO:0005096;GO:0051056			IPR011705;IPR000210;IPR035974;IPR000331;IPR011333				PF00651;PF02145	PS50085						regulation of small GTPase mediated signal transduction [GO:0051056]	GTPase activator activity [GO:0005096]
	Daphnia00146-RA	tr|E9GLC3|E9GLC3_DAPPU	95.7	350	7	2	1	350	236	577	2.1e-165	591.7	82.2	Daphnia pulex (Water flea)	DAPPUDRAFT_104136	ORFNames=DAPPUDRAFT_104136 {ECO:0000313|EMBL:EFX79485.1};	6669	E9GLC3_DAPPU	E9GLC3	Uncharacterized protein	SubName: Full=Uncharacterized protein {ECO:0000313|EMBL:EFX79485.1};			dpx:DAPPUDRAFT_104136			ENOG410IJXG;ENOG410Z9ZH	1046602at2759
	Daphnia00147-RA	tr|A0A0P5R790|A0A0P5R790_9CRUS	98.1	1131	15	3	30	1159	83	1207	0	2052.3	97.5	Daphnia magna			35525	A0A0P5R790_9CRUS	A0A0P5R790	Rap gtpase-activating protein	SubName: Full=Rap gtpase-activating protein {ECO:0000313|EMBL:JAL45060.1};	GO:0016021;GO:0005096;GO:0051056			IPR011705;IPR000210;IPR035974;IPR000331;IPR011333;IPR001781				PF00651;PF02145	PS50085						regulation of small GTPase mediated signal transduction [GO:0051056]	GTPase activator activity [GO:0005096]	integral component of membrane [GO:0016021]
	Daphnia00148-RA	tr|E9GLC5|E9GLC5_DAPPU	94.8	521	24	1	1	518	1	521	7e-272	945.7	100	Daphnia pulex (Water flea)	DAPPUDRAFT_224995	ORFNames=DAPPUDRAFT_224995 {ECO:0000313|EMBL:EFX79487.1};	6669	E9GLC5_DAPPU	E9GLC5	Contactin associated protein-like protein 1	SubName: Full=Contactin associated protein-like protein 1 {ECO:0000313|EMBL:EFX79487.1};	GO:0005201		dpx:DAPPUDRAFT_224995	IPR001073;IPR000885;IPR036056;IPR008983		KOG3516;ENOG410XPHG	199295at6656	PF00386;PF01410	PS50871							extracellular matrix structural constituent [GO:0005201]
	Daphnia00149-RA	tr|E9GLC6|E9GLC6_DAPPU	97.8	827	17	1	1	827	1	826	0	1627.1	100	Daphnia pulex (Water flea)	DAPPUDRAFT_304466	ORFNames=DAPPUDRAFT_304466 {ECO:0000313|EMBL:EFX79488.1};	6669	E9GLC6_DAPPU	E9GLC6	G-patch domain-containing protein	RecName: Full=G-patch domain-containing protein {ECO:0000259|PROSITE:PS50174};	GO:0071008;GO:0003676;GO:0000390		dpx:DAPPUDRAFT_304466	IPR000467;IPR022783;IPR024933;IPR022159		KOG2184;ENOG410XP4Y	1238995at2759	PF01585;PF07842;PF12457	PS50174						spliceosomal complex disassembly [GO:0000390]	nucleic acid binding [GO:0003676]	U2-type post-mRNA release spliceosomal complex [GO:0071008]
	Daphnia00150-RA	tr|E9H9Y7|E9H9Y7_DAPPU	80	30	6	0	25	54	44	73	0.0005	52.8	50	Daphnia pulex (Water flea)	DAPPUDRAFT_201659	ORFNames=DAPPUDRAFT_201659 {ECO:0000313|EMBL:EFX71485.1};	6669	E9H9Y7_DAPPU	E9H9Y7	Uncharacterized protein	SubName: Full=Uncharacterized protein {ECO:0000313|EMBL:EFX71485.1};	GO:0000445;GO:0006406;GO:0006397		dpx:DAPPUDRAFT_201659	IPR008501		KOG3215;ENOG4111K36	1394258at2759	PF05615							mRNA export from nucleus [GO:0006406];mRNA processing [GO:0006397]		THO complex part of transcription export complex [GO:0000445]
	Daphnia00151-RA	tr|E9GLC9|E9GLC9_DAPPU	95.2	230	10	1	9	237	1	230	1.1e-115	425.6	96.6	Daphnia pulex (Water flea)	DAPPUDRAFT_52203	ORFNames=DAPPUDRAFT_52203 {ECO:0000313|EMBL:EFX79490.1};	6669	E9GLC9_DAPPU	E9GLC9	Protein-lysine N-methyltransferase DAPPUDRAFT_52203	RecName: Full=Protein-lysine N-methyltransferase DAPPUDRAFT_52203 {ECO:0000256|HAMAP-Rule:MF_03187}; EC=2.1.1.- {ECO:0000256|HAMAP-Rule:MF_03187};	GO:0005737;GO:0016279;GO:0018022		dpx:DAPPUDRAFT_52203	IPR019369;IPR041370		KOG3350;ENOG4111GGY	1272987at2759	PF10237				PTHR13200			peptidyl-lysine methylation [GO:0018022]	protein-lysine N-methyltransferase activity [GO:0016279]	cytoplasm [GO:0005737]
	Daphnia00152-RA	tr|E9GLD0|E9GLD0_DAPPU	87.3	267	26	2	1	260	1	266	3e-125	457.6	95.2	Daphnia pulex (Water flea)	DAPPUDRAFT_319323	ORFNames=DAPPUDRAFT_319323 {ECO:0000313|EMBL:EFX79491.1};	6669	E9GLD0_DAPPU	E9GLD0	Uncharacterized protein	SubName: Full=Uncharacterized protein {ECO:0000313|EMBL:EFX79491.1};			dpx:DAPPUDRAFT_319323				1844529at2759
	Daphnia00153-RA	tr|A0A0P6G4V7|A0A0P6G4V7_9CRUS	84.4	275	41	2	1	275	1	273	2.4e-146	527.7	100	Daphnia magna	APZ42_019775	ORFNames=APZ42_019775 {ECO:0000313|EMBL:KZS14457.1};	35525	A0A0P6G4V7_9CRUS	A0A0P6G4V7	RFS2 protein	SubName: Full=RFS2 protein {ECO:0000313|EMBL:JAN56300.1};
	Daphnia00154-RA	tr|A0A0P5SBM6|A0A0P5SBM6_9CRUS	96.7	545	18	0	1	545	1	545	1.5e-309	1070.8	99.6	Daphnia magna			35525	A0A0P5SBM6_9CRUS	A0A0P5SBM6	Malic enzyme	RecName: Full=Malic enzyme {ECO:0000256|RuleBase:RU003426};	GO:0004471;GO:0046872;GO:0051287			IPR015884;IPR012301;IPR037062;IPR012302;IPR001891;IPR036291				PF00390;PF03949	PS00331							malate dehydrogenase (decarboxylating) (NAD+) activity [GO:0004471];metal ion binding [GO:0046872];NAD binding [GO:0051287]
	Daphnia00155-RA	tr|A0A164XQD0|A0A164XQD0_9CRUS	63.8	370	69	9	46	389	13	343	5.9e-112	414.5	63.1	Daphnia magna	APZ42_019781	ORFNames=APZ42_019781 {ECO:0000313|EMBL:KZS14460.1};	35525	A0A164XQD0_9CRUS	A0A164XQD0	Cubilin-like protein	SubName: Full=Cubilin-like protein {ECO:0000313|EMBL:KZS14460.1};				IPR000859;IPR035914				PF00431	PS01180
	Daphnia00156-RA	tr|A0A164XQD0|A0A164XQD0_9CRUS	91.1	236	11	1	66	291	480	715	1.9e-117	431.8	77.7	Daphnia magna	APZ42_019781	ORFNames=APZ42_019781 {ECO:0000313|EMBL:KZS14460.1};	35525	A0A164XQD0_9CRUS	A0A164XQD0	Cubilin-like protein	SubName: Full=Cubilin-like protein {ECO:0000313|EMBL:KZS14460.1};				IPR000859;IPR035914				PF00431	PS01180
	Daphnia00157-RA	tr|E9GLD5|E9GLD5_DAPPU	94.2	361	20	1	37	397	4	363	2.9e-189	671	80.6	Daphnia pulex (Water flea)	DAPPUDRAFT_319328	ORFNames=DAPPUDRAFT_319328 {ECO:0000313|EMBL:EFX79493.1};	6669	E9GLD5_DAPPU	E9GLD5	Uncharacterized protein	SubName: Full=Uncharacterized protein {ECO:0000313|EMBL:EFX79493.1};			dpx:DAPPUDRAFT_319328	IPR015034;IPR023398		ENOG410IFB5;ENOG4112CDG	1023014at2759	PF08939				PTHR31977
	Daphnia00158-RA	tr|A0A4Y7LV11|A0A4Y7LV11_9CRUS	60.6	99	21	3	4	89	269	362	1.6e-17	98.2	94.5	Daphnia atkinsoni	EOG090X013U	Name=EOG090X013U {ECO:0000313|EMBL:SVE73388.1};	342845	A0A4Y7LV11_9CRUS	A0A4Y7LV11	EOG090X013U	SubName: Full=EOG090X013U {ECO:0000313|EMBL:SVE73388.1};	GO:0003723;GO:0006397			IPR013763;IPR036915;IPR006671;IPR011666;IPR000467;IPR040058				PF00134;PF07713;PF01585	PS50174			PTHR13384:SF19			mRNA processing [GO:0006397]	RNA binding [GO:0003723]
	Daphnia00159-RA	tr|E9GD89|E9GD89_DAPPU	43.1	629	242	10	8	632	53	569	1.7e-107	399.8	98.9	Daphnia pulex (Water flea)	DAPPUDRAFT_101397	ORFNames=DAPPUDRAFT_101397 {ECO:0000313|EMBL:EFX82694.1};	6669	E9GD89_DAPPU	E9GD89	Collagen, type X, alpha 1-like protein	SubName: Full=Collagen, type X, alpha 1-like protein {ECO:0000313|EMBL:EFX82694.1};			dpx:DAPPUDRAFT_101397	IPR001073;IPR008983		ENOG410YB5V	1320954at2759	PF00386	PS50871
	Daphnia00160-RA	tr|E9HGU2|E9HGU2_DAPPU	51.8	257	116	1	48	296	19	275	9.1e-67	263.5	84.1	Daphnia pulex (Water flea)	DAPPUDRAFT_259214	ORFNames=DAPPUDRAFT_259214 {ECO:0000313|EMBL:EFX69058.1};	6669	E9HGU2_DAPPU	E9HGU2	C1qdc1 protein	SubName: Full=C1qdc1 protein {ECO:0000313|EMBL:EFX69058.1};			dpx:DAPPUDRAFT_259214	IPR001073;IPR008983		ENOG410IEVW;ENOG410XQXK	1290222at2759	PF00386	PS50871
	Daphnia00161-RA	tr|E9GLD7|E9GLD7_DAPPU	95.2	1196	50	5	1	1195	1	1189	2.7e-250	875.2	100	Daphnia pulex (Water flea)	PRDM1A DAPPUDRAFT_319330	Name=PRDM1A {ECO:0000313|EMBL:EFX79494.1}; ORFNames=DAPPUDRAFT_319330 {ECO:0000313|EMBL:EFX79494.1};	6669	E9GLD7_DAPPU	E9GLD7	Putative positive regulatory Domain/B-lymphocyte induced maturation protein 1, version A	SubName: Full=Putative positive regulatory Domain/B-lymphocyte induced maturation protein 1, version A {ECO:0000313|EMBL:EFX79494.1};	GO:0005737;GO:0005634;GO:0031490;GO:0003700;GO:0042826;GO:0000977;GO:0043565;GO:0045165		dpx:DAPPUDRAFT_319330	IPR001214;IPR036236;IPR013087		KOG2461;ENOG410ZFVU	1318335at2759	PF00856;PF00096	PS50280;PS00028;PS50157						cell fate commitment [GO:0045165]	chromatin DNA binding [GO:0031490];DNA-binding transcription factor activity [GO:0003700];histone deacetylase binding [GO:0042826];RNA polymerase II regulatory region sequence-specific DNA binding [GO:0000977];sequence-specific DNA binding [GO:0043565]	cytoplasm [GO:0005737];nucleus [GO:0005634]
	Daphnia00162-RA	tr|E9GLD8|E9GLD8_DAPPU	80.5	729	66	2	104	832	1	653	8.1e-242	846.7	76.6	Daphnia pulex (Water flea)	DAPPUDRAFT_304469	ORFNames=DAPPUDRAFT_304469 {ECO:0000313|EMBL:EFX79709.1};	6669	E9GLD8_DAPPU	E9GLD8	Uncharacterized protein	SubName: Full=Uncharacterized protein {ECO:0000313|EMBL:EFX79709.1};			dpx:DAPPUDRAFT_304469				545992at2759
	Daphnia00163-RA	tr|A0A164XQE9|A0A164XQE9_9CRUS	94.6	467	25	0	11	477	1043	1509	2.4e-230	807.7	83.8	Daphnia magna	APZ42_019772	ORFNames=APZ42_019772 {ECO:0000313|EMBL:KZS14463.1};	35525	A0A164XQE9_9CRUS	A0A164XQE9	Putative T-lymphoma invasion and metastasis-inducing protein 2	SubName: Full=Putative T-lymphoma invasion and metastasis-inducing protein 2 {ECO:0000313|EMBL:KZS14463.1};	GO:0005085;GO:0035556			IPR035899;IPR000219;IPR001331;IPR001478;IPR036034;IPR011993;IPR001849;IPR003116;IPR040655				PF00169;PF02196;PF00621;PF18385	PS00741;PS50010;PS50106;PS50003;PS50898						intracellular signal transduction [GO:0035556]	guanyl-nucleotide exchange factor activity [GO:0005085]
	Daphnia00164-RA	tr|A0A0P5N876|A0A0P5N876_9CRUS	71.5	228	54	4	6	229	624	844	5.6e-60	241.1	65.9	Daphnia magna			35525	A0A0P5N876_9CRUS	A0A0P5N876	T-lymphoma invasion and metastasis-inducing protein	SubName: Full=T-lymphoma invasion and metastasis-inducing protein {ECO:0000313|EMBL:JAL05824.1};	GO:0005085;GO:0035556			IPR035899;IPR000219;IPR001331;IPR001478;IPR036034;IPR011993;IPR001849;IPR003116;IPR040655				PF00169;PF02196;PF00621;PF18385	PS00741;PS50010;PS50106;PS50003;PS50898						intracellular signal transduction [GO:0035556]	guanyl-nucleotide exchange factor activity [GO:0005085]
	Daphnia00165-RA	tr|E9GLE1|E9GLE1_DAPPU	80.5	323	59	3	1	322	56	375	2e-89	339	91	Daphnia pulex (Water flea)	DAPPUDRAFT_104153	ORFNames=DAPPUDRAFT_104153 {ECO:0000313|EMBL:EFX79707.1};	6669	E9GLE1_DAPPU	E9GLE1	Uncharacterized protein	SubName: Full=Uncharacterized protein {ECO:0000313|EMBL:EFX79707.1};			dpx:DAPPUDRAFT_104153
	Daphnia00166-RA	tr|E9GLE2|E9GLE2_DAPPU	90.5	262	21	2	44	303	1222	1481	6.2e-71	277.3	85.8	Daphnia pulex (Water flea)	DAPPUDRAFT_244635	ORFNames=DAPPUDRAFT_244635 {ECO:0000313|EMBL:EFX79706.1};	6669	E9GLE2_DAPPU	E9GLE2	WH1 domain-containing protein	RecName: Full=WH1 domain-containing protein {ECO:0000259|SMART:SM00461};	GO:0016020;GO:0045202;GO:0030676;GO:0090630;GO:0050772;GO:0007264		dpx:DAPPUDRAFT_244635	IPR000697		KOG3519;ENOG410XT9S	271860at2759								activation of GTPase activity [GO:0090630];positive regulation of axonogenesis [GO:0050772];small GTPase mediated signal transduction [GO:0007264]	Rac guanyl-nucleotide exchange factor activity [GO:0030676]	membrane [GO:0016020];synapse [GO:0045202]
	Daphnia00166-RB	tr|E9GLE2|E9GLE2_DAPPU	90.2	980	39	12	50	978	508	1481	1.6e-197	699.5	95	Daphnia pulex (Water flea)	DAPPUDRAFT_244635	ORFNames=DAPPUDRAFT_244635 {ECO:0000313|EMBL:EFX79706.1};	6669	E9GLE2_DAPPU	E9GLE2	WH1 domain-containing protein	RecName: Full=WH1 domain-containing protein {ECO:0000259|SMART:SM00461};	GO:0016020;GO:0045202;GO:0030676;GO:0090630;GO:0050772;GO:0007264		dpx:DAPPUDRAFT_244635	IPR000697		KOG3519;ENOG410XT9S	271860at2759								activation of GTPase activity [GO:0090630];positive regulation of axonogenesis [GO:0050772];small GTPase mediated signal transduction [GO:0007264]	Rac guanyl-nucleotide exchange factor activity [GO:0030676]	membrane [GO:0016020];synapse [GO:0045202]
	Daphnia00166-RC	tr|E9GLE2|E9GLE2_DAPPU	85.9	980	34	14	50	931	508	1481	9e-169	604	94.7	Daphnia pulex (Water flea)	DAPPUDRAFT_244635	ORFNames=DAPPUDRAFT_244635 {ECO:0000313|EMBL:EFX79706.1};	6669	E9GLE2_DAPPU	E9GLE2	WH1 domain-containing protein	RecName: Full=WH1 domain-containing protein {ECO:0000259|SMART:SM00461};	GO:0016020;GO:0045202;GO:0030676;GO:0090630;GO:0050772;GO:0007264		dpx:DAPPUDRAFT_244635	IPR000697		KOG3519;ENOG410XT9S	271860at2759								activation of GTPase activity [GO:0090630];positive regulation of axonogenesis [GO:0050772];small GTPase mediated signal transduction [GO:0007264]	Rac guanyl-nucleotide exchange factor activity [GO:0030676]	membrane [GO:0016020];synapse [GO:0045202]
	Daphnia00166-RD	tr|E9GLE2|E9GLE2_DAPPU	97.4	578	6	4	50	618	508	1085	8.3e-119	437.6	81.3	Daphnia pulex (Water flea)	DAPPUDRAFT_244635	ORFNames=DAPPUDRAFT_244635 {ECO:0000313|EMBL:EFX79706.1};	6669	E9GLE2_DAPPU	E9GLE2	WH1 domain-containing protein	RecName: Full=WH1 domain-containing protein {ECO:0000259|SMART:SM00461};	GO:0016020;GO:0045202;GO:0030676;GO:0090630;GO:0050772;GO:0007264		dpx:DAPPUDRAFT_244635	IPR000697		KOG3519;ENOG410XT9S	271860at2759								activation of GTPase activity [GO:0090630];positive regulation of axonogenesis [GO:0050772];small GTPase mediated signal transduction [GO:0007264]	Rac guanyl-nucleotide exchange factor activity [GO:0030676]	membrane [GO:0016020];synapse [GO:0045202]
	Daphnia00167-RA	tr|A0A0P5IXL6|A0A0P5IXL6_9CRUS	97.7	173	4	0	20	192	119	291	1.4e-92	348.6	87.4	Daphnia magna			35525	A0A0P5IXL6_9CRUS	A0A0P5IXL6	T-lymphoma invasion and metastasis-inducing protein	SubName: Full=T-lymphoma invasion and metastasis-inducing protein {ECO:0000313|EMBL:JAK45544.1};	GO:0005085;GO:0035556			IPR035899;IPR000219;IPR001331;IPR001478;IPR036034;IPR011993;IPR001849;IPR003116;IPR040655				PF00169;PF02196;PF00621;PF18385	PS00741;PS50010;PS50106;PS50003;PS50898						intracellular signal transduction [GO:0035556]	guanyl-nucleotide exchange factor activity [GO:0005085]
	Daphnia00168-RA	tr|A0A164U2L0|A0A164U2L0_9CRUS	70.4	1353	355	12	1	1324	9	1344	4.9e-269	937.6	99.6	Daphnia magna	APZ42_024387	ORFNames=APZ42_024387 {ECO:0000313|EMBL:KZS11001.1};	35525	A0A164U2L0_9CRUS	A0A164U2L0	Toll receptor 9-like protein	SubName: Full=Toll receptor 9-like protein {ECO:0000313|EMBL:KZS11001.1};				IPR001611;IPR003591;IPR032675				PF13516;PF13855	PS51450
	Daphnia00169-RA	tr|E9GLE5|E9GLE5_DAPPU	68.4	114	26	1	1	104	33	146	2.3e-31	144.4	96.3	Daphnia pulex (Water flea)	DAPPUDRAFT_52316	ORFNames=DAPPUDRAFT_52316 {ECO:0000313|EMBL:EFX79498.1};	6669	E9GLE5_DAPPU	E9GLE5	Uncharacterized protein	SubName: Full=Uncharacterized protein {ECO:0000313|EMBL:EFX79498.1}; Flags: Fragment;	GO:0003676;GO:0008270		dpx:DAPPUDRAFT_52316	IPR011129;IPR002059;IPR012340;IPR001878;IPR036875		KOG3070;COG1278	1604809at2759	PF00313								nucleic acid binding [GO:0003676];zinc ion binding [GO:0008270]
	Daphnia00170-RA	tr|E9GLE6|E9GLE6_DAPPU	73.2	1207	231	16	39	1188	1	1172	0	1588.2	86.8	Daphnia pulex (Water flea)	DAPPUDRAFT_319334	ORFNames=DAPPUDRAFT_319334 {ECO:0000313|EMBL:EFX79499.1};	6669	E9GLE6_DAPPU	E9GLE6	Uncharacterized protein	SubName: Full=Uncharacterized protein {ECO:0000313|EMBL:EFX79499.1};			dpx:DAPPUDRAFT_319334			ENOG410IKMC;ENOG410ZSJD	370059at2759
	Daphnia00171-RA	tr|A0A0P6GPU9|A0A0P6GPU9_9CRUS	66.7	132	30	3	1	120	771	900	2.7e-31	144.4	93.8	Daphnia magna			35525	A0A0P6GPU9_9CRUS	A0A0P6GPU9	Focal adhesion kinase	SubName: Full=Focal adhesion kinase {ECO:0000313|EMBL:JAN62687.1};	GO:0005856;GO:0005524;GO:0004713			IPR019749;IPR041390;IPR041784;IPR014352;IPR035963;IPR019748;IPR000299;IPR011009;IPR011993;IPR000719;IPR017441;IPR001245;IPR008266;IPR020635;IPR029071				PF00373;PF18038;PF07714	PS50057;PS00107;PS50011;PS00109							ATP binding [GO:0005524];protein tyrosine kinase activity [GO:0004713]	cytoskeleton [GO:0005856]
	Daphnia00173-RA	tr|E9GWR2|E9GWR2_DAPPU	90.3	31	3	0	62	92	32	62	6.6e-08	66.2	33.7	Daphnia pulex (Water flea)	DAPPUDRAFT_306311	ORFNames=DAPPUDRAFT_306311 {ECO:0000313|EMBL:EFX75944.1};	6669	E9GWR2_DAPPU	E9GWR2	Uncharacterized protein	SubName: Full=Uncharacterized protein {ECO:0000313|EMBL:EFX75944.1};			dpx:DAPPUDRAFT_306311				1522470at2759
	Daphnia00174-RA	tr|A0A0P5GMF2|A0A0P5GMF2_9CRUS	92.2	462	32	2	1	462	27	484	1.7e-240	841.3	100	Daphnia magna			35525	A0A0P5GMF2_9CRUS	A0A0P5GMF2	Adenosine monophosphate-protein transferase FICD	SubName: Full=Adenosine monophosphate-protein transferase FICD {ECO:0000313|EMBL:JAK12071.1};	GO:0016021;GO:0016740			IPR003812;IPR036597;IPR040198;IPR013026;IPR011990;IPR019734				PF02661	PS51459;PS50005;PS50293			PTHR13504				transferase activity [GO:0016740]	integral component of membrane [GO:0016021]
	Daphnia00175-RA	tr|A0A0P5XLL3|A0A0P5XLL3_9CRUS	87.9	1532	124	13	2	1484	1	1519	0	2556.2	99.9	Daphnia magna			35525	A0A0P5XLL3_9CRUS	A0A0P5XLL3	Netrin receptor DCC	SubName: Full=Netrin receptor DCC {ECO:0000313|EMBL:JAM33439.1};	GO:0005887;GO:0038023;GO:0007411;GO:0055072;GO:0030513			IPR003961;IPR036116;IPR007110;IPR036179;IPR013783;IPR013098;IPR003599;IPR003598;IPR033024;IPR010560				PF00041;PF07679;PF06583	PS50853;PS50835			PTHR44170:SF14			axon guidance [GO:0007411];iron ion homeostasis [GO:0055072];positive regulation of BMP signaling pathway [GO:0030513]	signaling receptor activity [GO:0038023]	integral component of plasma membrane [GO:0005887]
	Daphnia00175-RB	tr|A0A0P6INE5|A0A0P6INE5_9CRUS	89.8	1548	121	13	2	1526	1	1534	0	2652.5	99.9	Daphnia magna			35525	A0A0P6INE5_9CRUS	A0A0P6INE5	Netrin receptor DCC	SubName: Full=Netrin receptor DCC {ECO:0000313|EMBL:JAN65734.1};	GO:0005887;GO:0038023;GO:0007411;GO:0055072;GO:0030513			IPR003961;IPR036116;IPR007110;IPR036179;IPR013783;IPR013098;IPR003599;IPR003598;IPR033024;IPR010560				PF00041;PF07679;PF06583	PS50853;PS50835			PTHR44170:SF14			axon guidance [GO:0007411];iron ion homeostasis [GO:0055072];positive regulation of BMP signaling pathway [GO:0030513]	signaling receptor activity [GO:0038023]	integral component of plasma membrane [GO:0005887]
	Daphnia00175-RC	tr|A0A0P5XLL3|A0A0P5XLL3_9CRUS	89.8	1532	123	12	2	1512	1	1519	0	2622.8	99.9	Daphnia magna			35525	A0A0P5XLL3_9CRUS	A0A0P5XLL3	Netrin receptor DCC	SubName: Full=Netrin receptor DCC {ECO:0000313|EMBL:JAM33439.1};	GO:0005887;GO:0038023;GO:0007411;GO:0055072;GO:0030513			IPR003961;IPR036116;IPR007110;IPR036179;IPR013783;IPR013098;IPR003599;IPR003598;IPR033024;IPR010560				PF00041;PF07679;PF06583	PS50853;PS50835			PTHR44170:SF14			axon guidance [GO:0007411];iron ion homeostasis [GO:0055072];positive regulation of BMP signaling pathway [GO:0030513]	signaling receptor activity [GO:0038023]	integral component of plasma membrane [GO:0005887]
	Daphnia00176-RA	tr|E9GLF0|E9GLF0_DAPPU	99	299	3	0	1	299	1	299	7.6e-170	605.9	100	Daphnia pulex (Water flea)	DAPPUDRAFT_212402	ORFNames=DAPPUDRAFT_212402 {ECO:0000313|EMBL:EFX79502.1};	6669	E9GLF0_DAPPU	E9GLF0	Rab-GAP TBC domain-containing protein	RecName: Full=Rab-GAP TBC domain-containing protein {ECO:0000259|PROSITE:PS50086};	GO:0005096;GO:0017137;GO:0090630;GO:0032007		dpx:DAPPUDRAFT_212402	IPR000195;IPR035969;IPR039842;IPR043039		ENOG410IHB4;ENOG410YME8	1440539at2759	PF00566	PS50086			PTHR13530			activation of GTPase activity [GO:0090630];negative regulation of TOR signaling [GO:0032007]	GTPase activator activity [GO:0005096];Rab GTPase binding [GO:0017137]
	Daphnia00177-RA	tr|E9HPP7|E9HPP7_DAPPU	42.9	392	142	4	1	323	37	415	6.5e-74	287.3	98.8	Daphnia pulex (Water flea)	DpuGr39 DAPPUDRAFT_346876	Name=DpuGr39 {ECO:0000313|EMBL:EFX66301.1}; ORFNames=DAPPUDRAFT_346876 {ECO:0000313|EMBL:EFX66301.1};	6669	E9HPP7_DAPPU	E9HPP7	Uncharacterized protein DpuGr39	SubName: Full=Uncharacterized protein DpuGr39 {ECO:0000313|EMBL:EFX66301.1};	GO:0030424;GO:0030425;GO:0016021;GO:0043025;GO:0050909		dpx:DAPPUDRAFT_346876	IPR013604			1717271at2759	PF08395				PTHR21143			sensory perception of taste [GO:0050909]		axon [GO:0030424];dendrite [GO:0030425];integral component of membrane [GO:0016021];neuronal cell body [GO:0043025]
	Daphnia00178-RA	tr|A0A165AFM2|A0A165AFM2_9CRUS	61.9	281	103	1	7	283	4	284	2.7e-98	368.2	92.6	Daphnia magna	APZ42_016460	ORFNames=APZ42_016460 {ECO:0000313|EMBL:KZS17579.1};	35525	A0A165AFM2_9CRUS	A0A165AFM2	C-type lectin domain-containing protein	RecName: Full=C-type lectin domain-containing protein {ECO:0000259|PROSITE:PS50041};	GO:0030246			IPR001304;IPR016186;IPR018378;IPR016187				PF00059	PS00615;PS50041							carbohydrate binding [GO:0030246]
	Daphnia00178-RB	tr|A0A165AFM2|A0A165AFM2_9CRUS	61.9	281	103	1	7	283	4	284	2.7e-98	368.2	92.6	Daphnia magna	APZ42_016460	ORFNames=APZ42_016460 {ECO:0000313|EMBL:KZS17579.1};	35525	A0A165AFM2_9CRUS	A0A165AFM2	C-type lectin domain-containing protein	RecName: Full=C-type lectin domain-containing protein {ECO:0000259|PROSITE:PS50041};	GO:0030246			IPR001304;IPR016186;IPR018378;IPR016187				PF00059	PS00615;PS50041							carbohydrate binding [GO:0030246]
	Daphnia00179-RA	tr|E9GLF2|E9GLF2_DAPPU	98.2	228	3	1	92	319	47	273	1.3e-122	449.1	71.5	Daphnia pulex (Water flea)	DAPPUDRAFT_244645	ORFNames=DAPPUDRAFT_244645 {ECO:0000313|EMBL:EFX79704.1};	6669	E9GLF2_DAPPU	E9GLF2	C1q domain-containing protein	RecName: Full=C1q domain-containing protein {ECO:0000259|PROSITE:PS50871};			dpx:DAPPUDRAFT_244645	IPR001073;IPR008983		ENOG410IHF4;ENOG410ZRFW	1167208at2759	PF00386	PS50871
	Daphnia00180-RA	tr|E9GLF3|E9GLF3_DAPPU	84.5	283	41	2	1	281	1	282	3.2e-138	500.7	100	Daphnia pulex (Water flea)	DAPPUDRAFT_319341	ORFNames=DAPPUDRAFT_319341 {ECO:0000313|EMBL:EFX79504.1};	6669	E9GLF3_DAPPU	E9GLF3	C-type lectin domain-containing protein	RecName: Full=C-type lectin domain-containing protein {ECO:0000259|PROSITE:PS50041};	GO:0030246		dpx:DAPPUDRAFT_319341	IPR001304;IPR016186;IPR018378;IPR016187;IPR035914		ENOG410IS1A;ENOG410ZSX0	1509611at2759	PF00059	PS00615;PS50041							carbohydrate binding [GO:0030246]
	Daphnia00181-RA	tr|E9GLF4|E9GLF4_DAPPU	87.1	279	36	0	1	279	1	279	2.8e-143	518.5	52.1	Daphnia pulex (Water flea)	DAPPUDRAFT_225009	ORFNames=DAPPUDRAFT_225009 {ECO:0000313|EMBL:EFX79505.1};	6669	E9GLF4_DAPPU	E9GLF4	C-type lectin domain-containing protein	RecName: Full=C-type lectin domain-containing protein {ECO:0000259|PROSITE:PS50041};	GO:0030246		dpx:DAPPUDRAFT_225009	IPR001304;IPR016186;IPR018378;IPR016187			1509611at2759	PF00059	PS00615;PS50041							carbohydrate binding [GO:0030246]
	Daphnia00182-RA	tr|E9H5Q0|E9H5Q0_DAPPU	46.1	534	242	15	21	523	15	533	8.2e-111	410.6	96.2	Daphnia pulex (Water flea)	DAPPUDRAFT_325672	ORFNames=DAPPUDRAFT_325672 {ECO:0000313|EMBL:EFX73050.1};	6669	E9H5Q0_DAPPU	E9H5Q0	C1q domain-containing protein	RecName: Full=C1q domain-containing protein {ECO:0000259|PROSITE:PS50871};	GO:0031012;GO:0005615;GO:0004222;GO:0008270;GO:0030574;GO:0030198		dpx:DAPPUDRAFT_325672	IPR001073;IPR033739;IPR024079;IPR001818;IPR021190;IPR006026;IPR002477;IPR036365;IPR008983			1075463at2759	PF00386;PF00413;PF01471	PS50871						collagen catabolic process [GO:0030574];extracellular matrix organization [GO:0030198]	metalloendopeptidase activity [GO:0004222];zinc ion binding [GO:0008270]	extracellular matrix [GO:0031012];extracellular space [GO:0005615]
	Daphnia00183-RA	tr|A0A164KPJ2|A0A164KPJ2_9CRUS	65.5	58	20	0	5	62	32	89	5.4e-13	83.2	61.7	Daphnia magna	APZ42_033829	ORFNames=APZ42_033829 {ECO:0000313|EMBL:KZS03440.1};	35525	A0A164KPJ2_9CRUS	A0A164KPJ2	Uncharacterized protein	SubName: Full=Uncharacterized protein {ECO:0000313|EMBL:KZS03440.1}; Flags: Fragment;				IPR035914
	Daphnia00184-RA	tr|A0A0N8CGU7|A0A0N8CGU7_9CRUS	81	1976	208	27	16	1963	31	1867	0	2666.7	99.2	Daphnia magna			35525	A0A0N8CGU7_9CRUS	A0A0N8CGU7	Calmodulin regulated spectrin-associated protein 1 1 (CAMSAP1L1)	SubName: Full=Calmodulin regulated spectrin-associated protein 1 1 (CAMSAP1L1) {ECO:0000313|EMBL:JAL70643.1};	GO:0005874;GO:0005516;GO:0008017;GO:0030507;GO:0031175			IPR032940;IPR031372;IPR022613;IPR001715;IPR036872;IPR038209;IPR014797;IPR011033				PF17095;PF11971;PF08683	PS50021;PS51508			PTHR21595			neuron projection development [GO:0031175]	calmodulin binding [GO:0005516];microtubule binding [GO:0008017];spectrin binding [GO:0030507]	microtubule [GO:0005874]
	Daphnia00184-RB	tr|A0A0N8CGU7|A0A0N8CGU7_9CRUS	80.9	2001	190	26	16	1988	31	1867	0	2695.2	99.2	Daphnia magna			35525	A0A0N8CGU7_9CRUS	A0A0N8CGU7	Calmodulin regulated spectrin-associated protein 1 1 (CAMSAP1L1)	SubName: Full=Calmodulin regulated spectrin-associated protein 1 1 (CAMSAP1L1) {ECO:0000313|EMBL:JAL70643.1};	GO:0005874;GO:0005516;GO:0008017;GO:0030507;GO:0031175			IPR032940;IPR031372;IPR022613;IPR001715;IPR036872;IPR038209;IPR014797;IPR011033				PF17095;PF11971;PF08683	PS50021;PS51508			PTHR21595			neuron projection development [GO:0031175]	calmodulin binding [GO:0005516];microtubule binding [GO:0008017];spectrin binding [GO:0030507]	microtubule [GO:0005874]
	Daphnia00184-RC	tr|A0A0P5VTM0|A0A0P5VTM0_9CRUS	98.9	175	2	0	11	185	1785	1959	2e-96	361.3	94.6	Daphnia magna			35525	A0A0P5VTM0_9CRUS	A0A0P5VTM0	Calmodulin regulated spectrin-associated protein 1 1 (CAMSAP1L1)	SubName: Full=Calmodulin regulated spectrin-associated protein 1 1 (CAMSAP1L1) {ECO:0000313|EMBL:JAM07193.1};	GO:0005874;GO:0005516;GO:0008017;GO:0030507;GO:0031175			IPR032940;IPR031372;IPR022613;IPR001715;IPR036872;IPR038209;IPR014797;IPR011033				PF17095;PF11971;PF08683	PS50021;PS51508			PTHR21595			neuron projection development [GO:0031175]	calmodulin binding [GO:0005516];microtubule binding [GO:0008017];spectrin binding [GO:0030507]	microtubule [GO:0005874]
	Daphnia00184-RD	tr|A0A0N8CGU7|A0A0N8CGU7_9CRUS	79.3	2018	208	28	16	2005	31	1867	0	2646.7	99.3	Daphnia magna			35525	A0A0N8CGU7_9CRUS	A0A0N8CGU7	Calmodulin regulated spectrin-associated protein 1 1 (CAMSAP1L1)	SubName: Full=Calmodulin regulated spectrin-associated protein 1 1 (CAMSAP1L1) {ECO:0000313|EMBL:JAL70643.1};	GO:0005874;GO:0005516;GO:0008017;GO:0030507;GO:0031175			IPR032940;IPR031372;IPR022613;IPR001715;IPR036872;IPR038209;IPR014797;IPR011033				PF17095;PF11971;PF08683	PS50021;PS51508			PTHR21595			neuron projection development [GO:0031175]	calmodulin binding [GO:0005516];microtubule binding [GO:0008017];spectrin binding [GO:0030507]	microtubule [GO:0005874]
	Daphnia00184-RE	tr|A0A0P5EQS0|A0A0P5EQS0_9CRUS	79.6	1846	185	26	1	1817	1	1683	0	2366.3	97.3	Daphnia magna			35525	A0A0P5EQS0_9CRUS	A0A0P5EQS0	Calmodulin regulated spectrin-associated protein 1 1 (CAMSAP1L1)	SubName: Full=Calmodulin regulated spectrin-associated protein 1 1 (CAMSAP1L1) {ECO:0000313|EMBL:JAJ85572.1};	GO:0005516;GO:0008017;GO:0030507;GO:0031175			IPR032940;IPR031372;IPR022613;IPR001715;IPR036872				PF17095;PF11971	PS50021			PTHR21595			neuron projection development [GO:0031175]	calmodulin binding [GO:0005516];microtubule binding [GO:0008017];spectrin binding [GO:0030507]
	Daphnia00184-RF	tr|A0A0N8CGU7|A0A0N8CGU7_9CRUS	78.6	2036	208	28	16	2023	31	1867	0	2639.8	99.3	Daphnia magna			35525	A0A0N8CGU7_9CRUS	A0A0N8CGU7	Calmodulin regulated spectrin-associated protein 1 1 (CAMSAP1L1)	SubName: Full=Calmodulin regulated spectrin-associated protein 1 1 (CAMSAP1L1) {ECO:0000313|EMBL:JAL70643.1};	GO:0005874;GO:0005516;GO:0008017;GO:0030507;GO:0031175			IPR032940;IPR031372;IPR022613;IPR001715;IPR036872;IPR038209;IPR014797;IPR011033				PF17095;PF11971;PF08683	PS50021;PS51508			PTHR21595			neuron projection development [GO:0031175]	calmodulin binding [GO:0005516];microtubule binding [GO:0008017];spectrin binding [GO:0030507]	microtubule [GO:0005874]
	Daphnia00184-RG	tr|A0A0N8CGU7|A0A0N8CGU7_9CRUS	77.2	2036	209	29	16	1995	31	1867	0	2572.7	99.2	Daphnia magna			35525	A0A0N8CGU7_9CRUS	A0A0N8CGU7	Calmodulin regulated spectrin-associated protein 1 1 (CAMSAP1L1)	SubName: Full=Calmodulin regulated spectrin-associated protein 1 1 (CAMSAP1L1) {ECO:0000313|EMBL:JAL70643.1};	GO:0005874;GO:0005516;GO:0008017;GO:0030507;GO:0031175			IPR032940;IPR031372;IPR022613;IPR001715;IPR036872;IPR038209;IPR014797;IPR011033				PF17095;PF11971;PF08683	PS50021;PS51508			PTHR21595			neuron projection development [GO:0031175]	calmodulin binding [GO:0005516];microtubule binding [GO:0008017];spectrin binding [GO:0030507]	microtubule [GO:0005874]
	Daphnia00184-RH	tr|A0A0P5EQS0|A0A0P5EQS0_9CRUS	79.7	1821	203	27	1	1792	1	1683	0	2337.8	97.3	Daphnia magna			35525	A0A0P5EQS0_9CRUS	A0A0P5EQS0	Calmodulin regulated spectrin-associated protein 1 1 (CAMSAP1L1)	SubName: Full=Calmodulin regulated spectrin-associated protein 1 1 (CAMSAP1L1) {ECO:0000313|EMBL:JAJ85572.1};	GO:0005516;GO:0008017;GO:0030507;GO:0031175			IPR032940;IPR031372;IPR022613;IPR001715;IPR036872				PF17095;PF11971	PS50021			PTHR21595			neuron projection development [GO:0031175]	calmodulin binding [GO:0005516];microtubule binding [GO:0008017];spectrin binding [GO:0030507]
	Daphnia00184-RI	tr|A0A0N8CGU7|A0A0N8CGU7_9CRUS	78.2	2001	190	27	16	1933	31	1867	0	2565.4	99.2	Daphnia magna			35525	A0A0N8CGU7_9CRUS	A0A0N8CGU7	Calmodulin regulated spectrin-associated protein 1 1 (CAMSAP1L1)	SubName: Full=Calmodulin regulated spectrin-associated protein 1 1 (CAMSAP1L1) {ECO:0000313|EMBL:JAL70643.1};	GO:0005874;GO:0005516;GO:0008017;GO:0030507;GO:0031175			IPR032940;IPR031372;IPR022613;IPR001715;IPR036872;IPR038209;IPR014797;IPR011033				PF17095;PF11971;PF08683	PS50021;PS51508			PTHR21595			neuron projection development [GO:0031175]	calmodulin binding [GO:0005516];microtubule binding [GO:0008017];spectrin binding [GO:0030507]	microtubule [GO:0005874]
	Daphnia00185-RA	tr|A0A165AFH6|A0A165AFH6_9CRUS	83.6	1684	258	10	1	1679	1	1671	0	2582	98.7	Daphnia magna	APZ42_016447	ORFNames=APZ42_016447 {ECO:0000313|EMBL:KZS17572.1};	35525	A0A165AFH6_9CRUS	A0A165AFH6	Insulin receptor substrate 1-like protein	SubName: Full=Insulin receptor substrate 1-like protein {ECO:0000313|EMBL:KZS17572.1};	GO:0005158;GO:0008286			IPR039011;IPR002404;IPR011993;IPR001849				PF02174	PS51064;PS50003			PTHR10614			insulin receptor signaling pathway [GO:0008286]	insulin receptor binding [GO:0005158]
	Daphnia00186-RA	tr|A0A165AFG3|A0A165AFG3_9CRUS	94.9	272	14	0	1	272	1	272	3.3e-148	533.9	100	Daphnia magna	APZ42_016449	ORFNames=APZ42_016449 {ECO:0000313|EMBL:KZS17570.1};	35525	A0A165AFG3_9CRUS	A0A165AFG3	Metaxin-2	SubName: Full=Metaxin-2 {ECO:0000313|EMBL:KZS17570.1};	GO:0001401			IPR036282;IPR040079;IPR033468;IPR019564				PF17171;PF10568									SAM complex [GO:0001401]
	Daphnia00187-RA	tr|A0A0P4YC83|A0A0P4YC83_9CRUS	76.2	1002	213	4	1	985	1	994	1e-295	1025.8	100	Daphnia magna			35525	A0A0P4YC83_9CRUS	A0A0P4YC83	Transcription initiation factor TFIID subunit	SubName: Full=Transcription initiation factor TFIID subunit {ECO:0000313|EMBL:JAI93844.1};	GO:0005669;GO:0046982;GO:0003743;GO:0006352;GO:0006355			IPR009072;IPR007900;IPR037249;IPR003894				PF05236;PF07531	PS51119						DNA-templated transcription, initiation [GO:0006352];regulation of transcription, DNA-templated [GO:0006355]	protein heterodimerization activity [GO:0046982];translation initiation factor activity [GO:0003743]	transcription factor TFIID complex [GO:0005669]
	Daphnia00188-RA	tr|E9GLH1|E9GLH1_DAPPU	96.6	58	1	1	1	57	1	58	1.1e-23	118.2	81.4	Daphnia pulex (Water flea)	DAPPUDRAFT_188272	ORFNames=DAPPUDRAFT_188272 {ECO:0000313|EMBL:EFX79516.1};	6669	E9GLH1_DAPPU	E9GLH1	EGF-like domain-containing protein	RecName: Full=EGF-like domain-containing protein {ECO:0000259|PROSITE:PS50026};			dpx:DAPPUDRAFT_188272	IPR021852;IPR013032;IPR000742;IPR006212;IPR009030;IPR002049		KOG4260;ENOG41107X2	883628at2759	PF11938	PS00022;PS50026;PS01248
	Daphnia00188-RB	tr|E9GLH1|E9GLH1_DAPPU	99	381	4	0	1	381	1	381	1.4e-230	808.1	91.8	Daphnia pulex (Water flea)	DAPPUDRAFT_188272	ORFNames=DAPPUDRAFT_188272 {ECO:0000313|EMBL:EFX79516.1};	6669	E9GLH1_DAPPU	E9GLH1	EGF-like domain-containing protein	RecName: Full=EGF-like domain-containing protein {ECO:0000259|PROSITE:PS50026};			dpx:DAPPUDRAFT_188272	IPR021852;IPR013032;IPR000742;IPR006212;IPR009030;IPR002049		KOG4260;ENOG41107X2	883628at2759	PF11938	PS00022;PS50026;PS01248
	Daphnia00188-RC	tr|E9GLH1|E9GLH1_DAPPU	97.1	381	4	2	1	374	1	381	1.2e-223	785	91.7	Daphnia pulex (Water flea)	DAPPUDRAFT_188272	ORFNames=DAPPUDRAFT_188272 {ECO:0000313|EMBL:EFX79516.1};	6669	E9GLH1_DAPPU	E9GLH1	EGF-like domain-containing protein	RecName: Full=EGF-like domain-containing protein {ECO:0000259|PROSITE:PS50026};			dpx:DAPPUDRAFT_188272	IPR021852;IPR013032;IPR000742;IPR006212;IPR009030;IPR002049		KOG4260;ENOG41107X2	883628at2759	PF11938	PS00022;PS50026;PS01248
	Daphnia00188-RD	tr|A0A165AFD2|A0A165AFD2_9CRUS	77.4	574	105	4	4	576	27	576	1.8e-175	625.5	99.3	Daphnia magna	APZ42_016455	ORFNames=APZ42_016455 {ECO:0000313|EMBL:KZS17567.1};	35525	A0A165AFD2_9CRUS	A0A165AFD2	Uncharacterized protein	SubName: Full=Uncharacterized protein {ECO:0000313|EMBL:KZS17567.1};	GO:0003676			IPR036236;IPR013087				PF00096	PS00028;PS50157							nucleic acid binding [GO:0003676]
	Daphnia00188-RE	tr|A0A165AFD2|A0A165AFD2_9CRUS	77.7	582	105	4	4	584	27	584	9.2e-180	639.8	99.5	Daphnia magna	APZ42_016455	ORFNames=APZ42_016455 {ECO:0000313|EMBL:KZS17567.1};	35525	A0A165AFD2_9CRUS	A0A165AFD2	Uncharacterized protein	SubName: Full=Uncharacterized protein {ECO:0000313|EMBL:KZS17567.1};	GO:0003676			IPR036236;IPR013087				PF00096	PS00028;PS50157							nucleic acid binding [GO:0003676]
	Daphnia00188-RF	tr|E9GLH1|E9GLH1_DAPPU	99.2	251	2	0	1	251	60	310	9.7e-153	548.9	95.1	Daphnia pulex (Water flea)	DAPPUDRAFT_188272	ORFNames=DAPPUDRAFT_188272 {ECO:0000313|EMBL:EFX79516.1};	6669	E9GLH1_DAPPU	E9GLH1	EGF-like domain-containing protein	RecName: Full=EGF-like domain-containing protein {ECO:0000259|PROSITE:PS50026};			dpx:DAPPUDRAFT_188272	IPR021852;IPR013032;IPR000742;IPR006212;IPR009030;IPR002049		KOG4260;ENOG41107X2	883628at2759	PF11938	PS00022;PS50026;PS01248
	Daphnia00189-RA	tr|E9GLH4|E9GLH4_DAPPU	97.7	1678	22	3	1	1662	1	1678	0	3138.6	87.1	Daphnia pulex (Water flea)	DAPPUDRAFT_197351	ORFNames=DAPPUDRAFT_197351 {ECO:0000313|EMBL:EFX79518.1};	6669	E9GLH4_DAPPU	E9GLH4	SEC7 domain-containing protein	RecName: Full=SEC7 domain-containing protein {ECO:0000259|PROSITE:PS50190}; Flags: Fragment;	GO:0005086;GO:0032012		dpx:DAPPUDRAFT_197351	IPR016024;IPR023394;IPR000904;IPR035999;IPR032691		KOG0928;COG5307	815698at2759	PF01369;PF12783	PS50190						regulation of ARF protein signal transduction [GO:0032012]	ARF guanyl-nucleotide exchange factor activity [GO:0005086]
	Daphnia00190-RA	tr|E9GLH5|E9GLH5_DAPPU	99.3	278	2	0	1	278	1	278	3.5e-153	550.4	100	Daphnia pulex (Water flea)	DAPPUDRAFT_304427	ORFNames=DAPPUDRAFT_304427 {ECO:0000313|EMBL:EFX79696.1};	6669	E9GLH5_DAPPU	E9GLH5	Pyrroline-5-carboxylate reductase	RecName: Full=Pyrroline-5-carboxylate reductase {ECO:0000256|RuleBase:RU003903}; EC=1.5.1.2 {ECO:0000256|RuleBase:RU003903};	GO:0004735;GO:0055129		dpx:DAPPUDRAFT_304427	IPR008927;IPR036291;IPR028939;IPR029036;IPR000304		KOG3124;COG0345	952695at2759	PF03807;PF14748	PS00521		UPA00098		TIGR00112		L-proline biosynthetic process [GO:0055129]	pyrroline-5-carboxylate reductase activity [GO:0004735]
	Daphnia00191-RA	tr|E9GLH6|E9GLH6_DAPPU	99.3	403	2	1	1	402	1	403	3e-198	700.7	100	Daphnia pulex (Water flea)	EVE.1 DAPPUDRAFT_347542	Name=EVE.1 {ECO:0000313|EMBL:EFX79519.1}; ORFNames=DAPPUDRAFT_347542 {ECO:0000313|EMBL:EFX79519.1};	6669	E9GLH6_DAPPU	E9GLH6	Even-skipped homeobox protein, variant 1	SubName: Full=Even-skipped homeobox protein, variant 1 {ECO:0000313|EMBL:EFX79519.1};	GO:0005634;GO:0043565;GO:0006355		dpx:DAPPUDRAFT_347542	IPR009057;IPR017970;IPR001356;IPR020479;IPR000047		KOG0844;ENOG4111RMB	1430055at2759	PF00046	PS00027;PS50071						regulation of transcription, DNA-templated [GO:0006355]	sequence-specific DNA binding [GO:0043565]	nucleus [GO:0005634]
	Daphnia00192-RA	tr|E9GLI1|E9GLI1_DAPPU	95.5	357	12	2	42	394	20	376	1.3e-190	675.2	88.9	Daphnia pulex (Water flea)	DAPPUDRAFT_104187	ORFNames=DAPPUDRAFT_104187 {ECO:0000313|EMBL:EFX79522.1};	6669	E9GLI1_DAPPU	E9GLI1	PBPe domain-containing protein	RecName: Full=PBPe domain-containing protein {ECO:0000259|Pfam:PF00060};	GO:0016021;GO:0005886;GO:0045211;GO:0015276;GO:0038023		dpx:DAPPUDRAFT_104187	IPR001320		KOG1052;ENOG410XQQV	218754at33208	PF00060								ligand-gated ion channel activity [GO:0015276];signaling receptor activity [GO:0038023]	integral component of membrane [GO:0016021];plasma membrane [GO:0005886];postsynaptic membrane [GO:0045211]
	Daphnia00193-RA	tr|E9GLJ8|E9GLJ8_DAPPU	83.2	763	118	2	4	766	4	756	0	1279.6	98.8	Daphnia pulex (Water flea)	DAPPUDRAFT_304478	ORFNames=DAPPUDRAFT_304478 {ECO:0000313|EMBL:EFX79678.1};	6669	E9GLJ8_DAPPU	E9GLJ8	DNA-directed RNA polymerase subunit	RecName: Full=DNA-directed RNA polymerase subunit {ECO:0000256|RuleBase:RU004279}; EC=2.7.7.6 {ECO:0000256|RuleBase:RU004279};	GO:0005665;GO:0003677;GO:0003899;GO:0006366		dpx:DAPPUDRAFT_304478	IPR000722;IPR006592;IPR007080;IPR007066;IPR042102;IPR007083;IPR007081;IPR007075;IPR007073;IPR038593;IPR038120		KOG0260;COG0086	591636at2759	PF04997;PF00623;PF04983;PF05000;PF04998;PF04992;PF04990							transcription by RNA polymerase II [GO:0006366]	DNA binding [GO:0003677];DNA-directed 5'-3' RNA polymerase activity [GO:0003899]	RNA polymerase II, core complex [GO:0005665]
	Daphnia00194-RA	tr|E9GLJ6|E9GLJ6_DAPPU	71.5	369	25	4	1	296	66	427	7.3e-149	536.2	100	Daphnia pulex (Water flea)	DAPPUDRAFT_319378	ORFNames=DAPPUDRAFT_319378 {ECO:0000313|EMBL:EFX79680.1};	6669	E9GLJ6_DAPPU	E9GLJ6	Glyco_tran_10_N domain-containing protein	RecName: Full=Glyco_tran_10_N domain-containing protein {ECO:0000259|Pfam:PF17039};	GO:0032580;GO:0016021;GO:0046920;GO:0036065;GO:0006486		dpx:DAPPUDRAFT_319378	IPR031481;IPR001503;IPR038577		KOG2619;ENOG410ZIMX	551308at2759	PF17039;PF00852			UPA00378	PTHR11929			fucosylation [GO:0036065];protein glycosylation [GO:0006486]	alpha-(1->3)-fucosyltransferase activity [GO:0046920]	Golgi cisterna membrane [GO:0032580];integral component of membrane [GO:0016021]
	Daphnia00195-RA	tr|A0A0P6BUK5|A0A0P6BUK5_9CRUS	63.7	322	110	2	63	383	51	366	1.2e-111	412.9	83.8	Daphnia magna	APZ42_016468	ORFNames=APZ42_016468 {ECO:0000313|EMBL:KZS17583.1};	35525	A0A0P6BUK5_9CRUS	A0A0P6BUK5	Carbohydrate sulfotransferase; Putative Carbohydrate sulfotransferase 2	SubName: Full=Carbohydrate sulfotransferase {ECO:0000313|EMBL:JAM94139.1}; SubName: Full=Putative Carbohydrate sulfotransferase 2 {ECO:0000313|EMBL:KZS17583.1};	GO:0008146			IPR027417;IPR000863				PF00685								sulfotransferase activity [GO:0008146]
	Daphnia00196-RA	tr|E9GLK0|E9GLK0_DAPPU	99.5	185	1	0	1	185	1	185	6e-101	376.3	100	Daphnia pulex (Water flea)	EOG090X0MUO DAPPUDRAFT_304428	Name=EOG090X0MUO {ECO:0000313|EMBL:SVE84671.1}; ORFNames=DAPPUDRAFT_304428 {ECO:0000313|EMBL:EFX79524.1};	6669	E9GLK0_DAPPU	E9GLK0	EOG090X0MUO	SubName: Full=EOG090X0MUO {ECO:0000313|EMBL:SVE84671.1};	GO:0005761		dpx:DAPPUDRAFT_304428	IPR027487;IPR027486;IPR036838		KOG4060;ENOG4111XHC	1522619at2759	PF00338				PTHR13473					mitochondrial ribosome [GO:0005761]
	Daphnia00197-RA	tr|E9GLK1|E9GLK1_DAPPU	90.6	413	37	2	1	412	1	412	1.9e-195	691.4	100	Daphnia pulex (Water flea)	DAPPUDRAFT_304479	ORFNames=DAPPUDRAFT_304479 {ECO:0000313|EMBL:EFX79525.1};	6669	E9GLK1_DAPPU	E9GLK1	Caprin-1_dimer domain-containing protein	RecName: Full=Caprin-1_dimer domain-containing protein {ECO:0000259|Pfam:PF18293};			dpx:DAPPUDRAFT_304479	IPR041637				PF18293
	Daphnia00198-RA	tr|E9GLK2|E9GLK2_DAPPU	78.3	530	39	6	32	555	1	460	6.5e-214	753.8	60.8	Daphnia pulex (Water flea)	DAPPUDRAFT_225020	ORFNames=DAPPUDRAFT_225020 {ECO:0000313|EMBL:EFX79526.1};	6669	E9GLK2_DAPPU	E9GLK2	MI domain-containing protein	RecName: Full=MI domain-containing protein {ECO:0000259|PROSITE:PS51366};	GO:0005771;GO:0032511		dpx:DAPPUDRAFT_225020	IPR016024;IPR003891;IPR016021;IPR023175;IPR039431			1450538at2759	PF02847;PF04652	PS51366						late endosome to vacuole transport via multivesicular body sorting pathway [GO:0032511]		multivesicular body [GO:0005771]
	Daphnia00199-RA	tr|E9GLN4|E9GLN4_DAPPU	79.1	220	41	5	193	411	1	216	3.4e-85	325.5	42.8	Daphnia pulex (Water flea)	DAPPUDRAFT_225028	ORFNames=DAPPUDRAFT_225028 {ECO:0000313|EMBL:EFX79656.1};	6669	E9GLN4_DAPPU	E9GLN4	Peptidase S1 domain-containing protein	RecName: Full=Peptidase S1 domain-containing protein {ECO:0000259|PROSITE:PS50240};	GO:0004252		dpx:DAPPUDRAFT_225028	IPR009003;IPR001314;IPR001254;IPR018114;IPR033116		KOG3627;COG5640	1314811at2759	PF00089	PS50240;PS00134;PS00135							serine-type endopeptidase activity [GO:0004252]
	Daphnia00199-RB	tr|E9GLN4|E9GLN4_DAPPU	67.6	358	103	8	3	355	1	350	5.4e-124	454.9	47.4	Daphnia pulex (Water flea)	DAPPUDRAFT_225028	ORFNames=DAPPUDRAFT_225028 {ECO:0000313|EMBL:EFX79656.1};	6669	E9GLN4_DAPPU	E9GLN4	Peptidase S1 domain-containing protein	RecName: Full=Peptidase S1 domain-containing protein {ECO:0000259|PROSITE:PS50240};	GO:0004252		dpx:DAPPUDRAFT_225028	IPR009003;IPR001314;IPR001254;IPR018114;IPR033116		KOG3627;COG5640	1314811at2759	PF00089	PS50240;PS00134;PS00135							serine-type endopeptidase activity [GO:0004252]
	Daphnia00199-RC	tr|E9GLN4|E9GLN4_DAPPU	68.2	318	89	7	56	369	41	350	3.1e-113	419.1	44.3	Daphnia pulex (Water flea)	DAPPUDRAFT_225028	ORFNames=DAPPUDRAFT_225028 {ECO:0000313|EMBL:EFX79656.1};	6669	E9GLN4_DAPPU	E9GLN4	Peptidase S1 domain-containing protein	RecName: Full=Peptidase S1 domain-containing protein {ECO:0000259|PROSITE:PS50240};	GO:0004252		dpx:DAPPUDRAFT_225028	IPR009003;IPR001314;IPR001254;IPR018114;IPR033116		KOG3627;COG5640	1314811at2759	PF00089	PS50240;PS00134;PS00135							serine-type endopeptidase activity [GO:0004252]
	Daphnia00199-RD	tr|E9GLN4|E9GLN4_DAPPU	68.2	318	89	7	56	369	41	350	3.3e-113	419.1	41.4	Daphnia pulex (Water flea)	DAPPUDRAFT_225028	ORFNames=DAPPUDRAFT_225028 {ECO:0000313|EMBL:EFX79656.1};	6669	E9GLN4_DAPPU	E9GLN4	Peptidase S1 domain-containing protein	RecName: Full=Peptidase S1 domain-containing protein {ECO:0000259|PROSITE:PS50240};	GO:0004252		dpx:DAPPUDRAFT_225028	IPR009003;IPR001314;IPR001254;IPR018114;IPR033116		KOG3627;COG5640	1314811at2759	PF00089	PS50240;PS00134;PS00135							serine-type endopeptidase activity [GO:0004252]
	Daphnia00199-RE	tr|E9GLN4|E9GLN4_DAPPU	71.9	228	59	5	3	228	1	225	6.7e-80	307	82.2	Daphnia pulex (Water flea)	DAPPUDRAFT_225028	ORFNames=DAPPUDRAFT_225028 {ECO:0000313|EMBL:EFX79656.1};	6669	E9GLN4_DAPPU	E9GLN4	Peptidase S1 domain-containing protein	RecName: Full=Peptidase S1 domain-containing protein {ECO:0000259|PROSITE:PS50240};	GO:0004252		dpx:DAPPUDRAFT_225028	IPR009003;IPR001314;IPR001254;IPR018114;IPR033116		KOG3627;COG5640	1314811at2759	PF00089	PS50240;PS00134;PS00135							serine-type endopeptidase activity [GO:0004252]
	Daphnia00200-RA	tr|E9GLM2|E9GLM2_DAPPU	94.1	68	3	1	1	68	1	67	8.9e-26	125.2	100	Daphnia pulex (Water flea)	DAPPUDRAFT_244715	ORFNames=DAPPUDRAFT_244715 {ECO:0000313|EMBL:EFX79535.1};	6669	E9GLM2_DAPPU	E9GLM2	Uncharacterized protein	SubName: Full=Uncharacterized protein {ECO:0000313|EMBL:EFX79535.1};			dpx:DAPPUDRAFT_244715
	Daphnia00201-RA	tr|E9GLN7|E9GLN7_DAPPU	90.3	360	26	2	59	414	1	355	2.4e-28	136.3	85.8	Daphnia pulex (Water flea)	DAPPUDRAFT_319415	ORFNames=DAPPUDRAFT_319415 {ECO:0000313|EMBL:EFX79653.1};	6669	E9GLN7_DAPPU	E9GLN7	Uncharacterized protein	SubName: Full=Uncharacterized protein {ECO:0000313|EMBL:EFX79653.1};			dpx:DAPPUDRAFT_319415				1871253at2759
	Daphnia00202-RA	tr|A0A165AGA7|A0A165AGA7_9CRUS	90	522	18	2	1	522	1	488	1.2e-274	954.9	97.9	Daphnia magna	APZ42_016492	ORFNames=APZ42_016492 {ECO:0000313|EMBL:KZS17607.1};	35525	A0A165AGA7_9CRUS	A0A165AGA7	Histidine decarboxylase	SubName: Full=Histidine decarboxylase {ECO:0000313|EMBL:KZS17607.1};	GO:0016831;GO:0030170;GO:0006520			IPR010977;IPR002129;IPR015424;IPR015422;IPR015421;IPR021115				PF00282	PS00392						cellular amino acid metabolic process [GO:0006520]	carboxy-lyase activity [GO:0016831];pyridoxal phosphate binding [GO:0030170]
	Daphnia00202-RB	tr|A0A165AGA7|A0A165AGA7_9CRUS	90	522	18	2	1	522	1	488	1.2e-274	954.9	97.9	Daphnia magna	APZ42_016492	ORFNames=APZ42_016492 {ECO:0000313|EMBL:KZS17607.1};	35525	A0A165AGA7_9CRUS	A0A165AGA7	Histidine decarboxylase	SubName: Full=Histidine decarboxylase {ECO:0000313|EMBL:KZS17607.1};	GO:0016831;GO:0030170;GO:0006520			IPR010977;IPR002129;IPR015424;IPR015422;IPR015421;IPR021115				PF00282	PS00392						cellular amino acid metabolic process [GO:0006520]	carboxy-lyase activity [GO:0016831];pyridoxal phosphate binding [GO:0030170]
	Daphnia00203-RA	tr|E9GLK4|E9GLK4_DAPPU	92.8	558	11	1	13	541	1	558	3.1e-307	1063.1	97.8	Daphnia pulex (Water flea)	DAPPUDRAFT_319387	ORFNames=DAPPUDRAFT_319387 {ECO:0000313|EMBL:EFX79675.1};	6669	E9GLK4_DAPPU	E9GLK4	tRNA-synt_1g domain-containing protein	RecName: Full=tRNA-synt_1g domain-containing protein {ECO:0000259|Pfam:PF09334};	GO:0005739;GO:0005524;GO:0004825;GO:0006431		dpx:DAPPUDRAFT_319387	IPR041872;IPR014758;IPR015413;IPR033911;IPR014729;IPR009080		KOG0436;COG0143	788159at2759	PF09334					TIGR00398		methionyl-tRNA aminoacylation [GO:0006431]	ATP binding [GO:0005524];methionine-tRNA ligase activity [GO:0004825]	mitochondrion [GO:0005739]
	Daphnia00204-RA	tr|A0A0P5DYW7|A0A0P5DYW7_9CRUS	92.8	1093	79	0	8	1100	10	1102	0	2087	99.4	Daphnia magna	APZ42_016482	ORFNames=APZ42_016482 {ECO:0000313|EMBL:KZS17605.1};	35525	A0A0P5DYW7_9CRUS	A0A0P5DYW7	Golgi apparatus protein; Golgi apparatus protein 1	SubName: Full=Golgi apparatus protein {ECO:0000313|EMBL:JAJ73624.1}; SubName: Full=Golgi apparatus protein 1 {ECO:0000313|EMBL:KZS17605.1};	GO:0000139;GO:0016021			IPR001893;IPR017873;IPR039728				PF00839	PS51289			PTHR11884					Golgi membrane [GO:0000139];integral component of membrane [GO:0016021]
	Daphnia00205-RA	tr|E9GLK9|E9GLK9_DAPPU	98.5	200	3	0	1	200	1	200	7.4e-105	389.4	100	Daphnia pulex (Water flea)	EOG090X0E6P DAPPUDRAFT_304483	Name=EOG090X0E6P {ECO:0000313|EMBL:SVE85149.1}; ORFNames=DAPPUDRAFT_304483 {ECO:0000313|EMBL:EFX79672.1};	6669	E9GLK9_DAPPU	E9GLK9	EOG090X0E6P	SubName: Full=EOG090X0E6P {ECO:0000313|EMBL:SVE85149.1};	GO:0016021;GO:0016192		dpx:DAPPUDRAFT_304483	IPR011012;IPR010908;IPR001388;IPR042855		KOG0861;COG5143	1362424at2759	PF13774;PF00957	PS50859;PS50892						vesicle-mediated transport [GO:0016192]		integral component of membrane [GO:0016021]
	Daphnia00205-RB	tr|E9GLK9|E9GLK9_DAPPU	98.5	200	3	0	1	200	1	200	7.4e-105	389.4	100	Daphnia pulex (Water flea)	EOG090X0E6P DAPPUDRAFT_304483	Name=EOG090X0E6P {ECO:0000313|EMBL:SVE85149.1}; ORFNames=DAPPUDRAFT_304483 {ECO:0000313|EMBL:EFX79672.1};	6669	E9GLK9_DAPPU	E9GLK9	EOG090X0E6P	SubName: Full=EOG090X0E6P {ECO:0000313|EMBL:SVE85149.1};	GO:0016021;GO:0016192		dpx:DAPPUDRAFT_304483	IPR011012;IPR010908;IPR001388;IPR042855		KOG0861;COG5143	1362424at2759	PF13774;PF00957	PS50859;PS50892						vesicle-mediated transport [GO:0016192]		integral component of membrane [GO:0016021]
	Daphnia00206-RA	tr|A0A0P5ZSV9|A0A0P5ZSV9_9CRUS	84.4	320	47	2	1	320	1	317	2.1e-85	325.5	100	Daphnia magna	APZ42_016494	ORFNames=APZ42_016494 {ECO:0000313|EMBL:KZS17603.1};	35525	A0A0P5ZSV9_9CRUS	A0A0P5ZSV9	UBX domain-containing protein; UBX domain-containing protein 1	SubName: Full=UBX domain-containing protein {ECO:0000313|EMBL:JAM60507.1}; SubName: Full=UBX domain-containing protein 1 {ECO:0000313|EMBL:KZS17603.1};	GO:0003676			IPR015940;IPR009060;IPR041923;IPR029071;IPR001012;IPR013087				PF00627;PF00789	PS50030;PS50033;PS00028;PS50157							nucleic acid binding [GO:0003676]
	Daphnia00207-RA	tr|A0A0P5UCZ0|A0A0P5UCZ0_9CRUS	97.5	523	1	2	1	513	1	521	1.8e-273	951	91.1	Daphnia magna	APZ42_016490	ORFNames=APZ42_016490 {ECO:0000313|EMBL:KZS17602.1};	35525	A0A0P5UCZ0_9CRUS	A0A0P5UCZ0	RNA-binding protein Nova-1; RNA-binding protein Nova-2	SubName: Full=RNA-binding protein Nova-1 {ECO:0000313|EMBL:JAL88865.1}; SubName: Full=RNA-binding protein Nova-2 {ECO:0000313|EMBL:KZS17602.1};	GO:0003723			IPR004087;IPR004088;IPR036612				PF00013								RNA binding [GO:0003723]
	Daphnia00208-RA	tr|A0A165AG61|A0A165AG61_9CRUS	66.5	391	128	3	24	413	1	389	8.6e-148	533.1	94.2	Daphnia magna	APZ42_016515	ORFNames=APZ42_016515 {ECO:0000313|EMBL:KZS17600.1};	35525	A0A165AG61_9CRUS	A0A165AG61	Uncharacterized protein	SubName: Full=Uncharacterized protein {ECO:0000313|EMBL:KZS17600.1};	GO:0016021			IPR007577;IPR029044				PF04488									integral component of membrane [GO:0016021]
	Daphnia00208-RB	tr|A0A165AG61|A0A165AG61_9CRUS	66.5	391	128	3	24	413	1	389	8.6e-148	533.1	94.2	Daphnia magna	APZ42_016515	ORFNames=APZ42_016515 {ECO:0000313|EMBL:KZS17600.1};	35525	A0A165AG61_9CRUS	A0A165AG61	Uncharacterized protein	SubName: Full=Uncharacterized protein {ECO:0000313|EMBL:KZS17600.1};	GO:0016021			IPR007577;IPR029044				PF04488									integral component of membrane [GO:0016021]
	Daphnia00208-RC	tr|A0A0P5D8G2|A0A0P5D8G2_9CRUS	76.4	144	32	1	157	298	39	182	9e-57	230.3	45.5	Daphnia magna	APZ42_016510	ORFNames=APZ42_016510 {ECO:0000313|EMBL:KZS17598.1};	35525	A0A0P5D8G2_9CRUS	A0A0P5D8G2	Glycoprotein 3-alpha-L-fucosyltransferase A; Putative Alpha1,3fucosyltransferase	SubName: Full=Glycoprotein 3-alpha-L-fucosyltransferase A {ECO:0000313|EMBL:KZS17598.1}; SubName: Full=Putative Alpha1,3fucosyltransferase {ECO:0000313|EMBL:JAJ62006.1};	GO:0032580;GO:0016021;GO:0008417;GO:0006486			IPR031481;IPR001503;IPR038577				PF17039;PF00852			UPA00378	PTHR11929			protein glycosylation [GO:0006486]	fucosyltransferase activity [GO:0008417]	Golgi cisterna membrane [GO:0032580];integral component of membrane [GO:0016021]
	Daphnia00208-RD	tr|A0A0P5D8G2|A0A0P5D8G2_9CRUS	76.4	144	32	1	157	298	39	182	9e-57	230.3	45.5	Daphnia magna	APZ42_016510	ORFNames=APZ42_016510 {ECO:0000313|EMBL:KZS17598.1};	35525	A0A0P5D8G2_9CRUS	A0A0P5D8G2	Glycoprotein 3-alpha-L-fucosyltransferase A; Putative Alpha1,3fucosyltransferase	SubName: Full=Glycoprotein 3-alpha-L-fucosyltransferase A {ECO:0000313|EMBL:KZS17598.1}; SubName: Full=Putative Alpha1,3fucosyltransferase {ECO:0000313|EMBL:JAJ62006.1};	GO:0032580;GO:0016021;GO:0008417;GO:0006486			IPR031481;IPR001503;IPR038577				PF17039;PF00852			UPA00378	PTHR11929			protein glycosylation [GO:0006486]	fucosyltransferase activity [GO:0008417]	Golgi cisterna membrane [GO:0032580];integral component of membrane [GO:0016021]
	Daphnia00209-RA	tr|E9GLM0|E9GLM0_DAPPU	95.6	160	7	0	304	463	3	162	8.3e-83	317.4	34.5	Daphnia pulex (Water flea)	DAPPUDRAFT_244713	ORFNames=DAPPUDRAFT_244713 {ECO:0000313|EMBL:EFX79534.1};	6669	E9GLM0_DAPPU	E9GLM0	C1q and tumor necrosis factor-related protein 9 isoform 1	SubName: Full=C1q and tumor necrosis factor-related protein 9 isoform 1 {ECO:0000313|EMBL:EFX79534.1};			dpx:DAPPUDRAFT_244713	IPR001073;IPR008983		ENOG410IEVW;ENOG410XQXK	1320954at2759	PF00386	PS50871
	Daphnia00210-RA	tr|E9GLN1|E9GLN1_DAPPU	71.8	348	88	6	236	577	1	344	3.4e-134	488.4	59.2	Daphnia pulex (Water flea)	DAPPUDRAFT_104230	ORFNames=DAPPUDRAFT_104230 {ECO:0000313|EMBL:EFX79659.1};	6669	E9GLN1_DAPPU	E9GLN1	Peptidase S1 domain-containing protein	RecName: Full=Peptidase S1 domain-containing protein {ECO:0000259|PROSITE:PS50240};	GO:0004252		dpx:DAPPUDRAFT_104230	IPR009003;IPR001314;IPR001254;IPR018114;IPR033116		KOG3627;COG5640	1314811at2759	PF00089	PS50240;PS00134;PS00135							serine-type endopeptidase activity [GO:0004252]
	Daphnia00211-RA	tr|E9GLN6|E9GLN6_DAPPU	98.8	82	1	0	1	82	32	113	7.6e-35	157.5	25.9	Daphnia pulex (Water flea)	DAPPUDRAFT_244729	ORFNames=DAPPUDRAFT_244729 {ECO:0000313|EMBL:EFX79654.1};	6669	E9GLN6_DAPPU	E9GLN6	Uncharacterized protein	SubName: Full=Uncharacterized protein {ECO:0000313|EMBL:EFX79654.1};	GO:0016021		dpx:DAPPUDRAFT_244729				1871253at2759										integral component of membrane [GO:0016021]
	Daphnia00212-RA	tr|E9GLN9|E9GLN9_DAPPU	96.9	998	31	0	26	1023	46	1043	0	1981.8	96.8	Daphnia pulex (Water flea)	DAPPUDRAFT_104237	ORFNames=DAPPUDRAFT_104237 {ECO:0000313|EMBL:EFX79538.1};	6669	E9GLN9_DAPPU	E9GLN9	WD_REPEATS_REGION domain-containing protein	RecName: Full=WD_REPEATS_REGION domain-containing protein {ECO:0000259|PROSITE:PS50294};			dpx:DAPPUDRAFT_104237	IPR011047;IPR015943;IPR001680;IPR019775;IPR017986;IPR036322		KOG0974;ENOG410ZJ6J	555109at2759	PF00400	PS00678;PS50082;PS50294
	Daphnia00213-RA	tr|E9GLP0|E9GLP0_DAPPU	98.8	169	2	0	1	169	1	169	3.4e-90	340.5	100	Daphnia pulex (Water flea)	DAPPUDRAFT_304489	ORFNames=DAPPUDRAFT_304489 {ECO:0000313|EMBL:EFX79651.1};	6669	E9GLP0_DAPPU	E9GLP0	Calponin-homology (CH) domain-containing protein	RecName: Full=Calponin-homology (CH) domain-containing protein {ECO:0000259|PROSITE:PS50021};	GO:0003779;GO:0031032		dpx:DAPPUDRAFT_304489	IPR001997;IPR000557;IPR001715;IPR036872;IPR003096		KOG2046;COG5199	861989at2759	PF00402;PF00307	PS51122;PS50021						actomyosin structure organization [GO:0031032]	actin binding [GO:0003779]
	Daphnia00214-RA	tr|E9GLP1|E9GLP1_DAPPU	82.5	234	33	1	1	234	1	226	5.8e-101	376.7	100	Daphnia pulex (Water flea)	DAPPUDRAFT_225030	ORFNames=DAPPUDRAFT_225030 {ECO:0000313|EMBL:EFX79650.1};	6669	E9GLP1_DAPPU	E9GLP1	Uncharacterized protein	SubName: Full=Uncharacterized protein {ECO:0000313|EMBL:EFX79650.1};	GO:0005634;GO:0000977;GO:0043565		dpx:DAPPUDRAFT_225030	IPR036236;IPR013087			1360195at2759		PS00028;PS50157							RNA polymerase II regulatory region sequence-specific DNA binding [GO:0000977];sequence-specific DNA binding [GO:0043565]	nucleus [GO:0005634]
	Daphnia00215-RA	tr|A0A162QE81|A0A162QE81_9CRUS	67.9	109	29	4	1	105	10	116	6.5e-26	126.7	72.9	Daphnia magna	APZ42_013885	ORFNames=APZ42_013885 {ECO:0000313|EMBL:KZS19615.1};	35525	A0A162QE81_9CRUS	A0A162QE81	Uncharacterized protein	SubName: Full=Uncharacterized protein {ECO:0000313|EMBL:KZS19615.1};
	Daphnia00216-RA	tr|A0A165AFU1|A0A165AFU1_9CRUS	91.6	2775	225	3	1	2775	3	2770	0	5068.4	95.4	Daphnia magna	APZ42_016442	ORFNames=APZ42_016442 {ECO:0000313|EMBL:KZS17586.1};	35525	A0A165AFU1_9CRUS	A0A165AFU1	Lysyl oxidase protein 4	SubName: Full=Lysyl oxidase protein 4 {ECO:0000313|EMBL:KZS17586.1};	GO:0016021;GO:0005044			IPR039448;IPR016186;IPR016187;IPR006626;IPR012334;IPR011050;IPR001190;IPR017448;IPR036772				PF13229;PF00530	PS00420;PS50287							scavenger receptor activity [GO:0005044]	integral component of membrane [GO:0016021]
	Daphnia00217-RA	tr|E9GLP4|E9GLP4_DAPPU	99.1	110	1	0	1	110	1	110	3e-55	223.8	99.1	Daphnia pulex (Water flea)	DAPPUDRAFT_319426	ORFNames=DAPPUDRAFT_319426 {ECO:0000313|EMBL:EFX79648.1};	6669	E9GLP4_DAPPU	E9GLP4	ZZ-type domain-containing protein	RecName: Full=ZZ-type domain-containing protein {ECO:0000259|SMART:SM00291};	GO:0008270		dpx:DAPPUDRAFT_319426	IPR011992;IPR015153;IPR015154;IPR000433;IPR043145		KOG4301;ENOG410XP3C	699158at2759	PF09068;PF09069								zinc ion binding [GO:0008270]
	Daphnia00217-RB	tr|E9GLP4|E9GLP4_DAPPU	94.5	584	16	2	1	568	1	584	7.1e-310	1072	100	Daphnia pulex (Water flea)	DAPPUDRAFT_319426	ORFNames=DAPPUDRAFT_319426 {ECO:0000313|EMBL:EFX79648.1};	6669	E9GLP4_DAPPU	E9GLP4	ZZ-type domain-containing protein	RecName: Full=ZZ-type domain-containing protein {ECO:0000259|SMART:SM00291};	GO:0008270		dpx:DAPPUDRAFT_319426	IPR011992;IPR015153;IPR015154;IPR000433;IPR043145		KOG4301;ENOG410XP3C	699158at2759	PF09068;PF09069								zinc ion binding [GO:0008270]
	Daphnia00218-RA	tr|E9GLP5|E9GLP5_DAPPU	99.7	330	1	0	18	347	1	330	4.1e-191	676.8	95.1	Daphnia pulex (Water flea)	DAPPUDRAFT_304493	ORFNames=DAPPUDRAFT_304493 {ECO:0000313|EMBL:EFX79647.1};	6669	E9GLP5_DAPPU	E9GLP5	Hydrolase_4 domain-containing protein	RecName: Full=Hydrolase_4 domain-containing protein {ECO:0000259|Pfam:PF12146};	GO:0004622		dpx:DAPPUDRAFT_304493	IPR029058;IPR026605;IPR022742		KOG1552;COG1073	691954at2759	PF12146				PTHR12277:SF61				lysophospholipase activity [GO:0004622]
	Daphnia00219-RA	tr|E9GLP6|E9GLP6_DAPPU	92.2	319	14	2	1	319	1	308	7.1e-166	592.8	100	Daphnia pulex (Water flea)	DAPPUDRAFT_128507	ORFNames=DAPPUDRAFT_128507 {ECO:0000313|EMBL:EFX79540.1};	6669	E9GLP6_DAPPU	E9GLP6	AB hydrolase-1 domain-containing protein	RecName: Full=AB hydrolase-1 domain-containing protein {ECO:0000259|Pfam:PF00561};	GO:0016021;GO:0004622		dpx:DAPPUDRAFT_128507	IPR029058;IPR000073;IPR026605		KOG1552;COG1073	691954at2759	PF00561				PTHR12277:SF61				lysophospholipase activity [GO:0004622]	integral component of membrane [GO:0016021]
	Daphnia00220-RA	tr|E9GLP7|E9GLP7_DAPPU	100	138	0	0	1	138	1	138	1.2e-74	288.5	100	Daphnia pulex (Water flea)	DAPPUDRAFT_212447	ORFNames=DAPPUDRAFT_212447 {ECO:0000313|EMBL:EFX79541.1};	6669	E9GLP7_DAPPU	E9GLP7	Putative glycoprotein hormone alpha 2 subunit-related protein	SubName: Full=Putative glycoprotein hormone alpha 2 subunit-related protein {ECO:0000313|EMBL:EFX79541.1};	GO:0005615;GO:0051427;GO:0007166		dpx:DAPPUDRAFT_212447	IPR029034;IPR004133		ENOG410J17S;ENOG4111WK3	1435006at2759	PF03045							cell surface receptor signaling pathway [GO:0007166]	hormone receptor binding [GO:0051427]	extracellular space [GO:0005615]
	Daphnia00221-RA	tr|E9GLP8|E9GLP8_DAPPU	98.3	120	2	0	39	158	1	120	3.4e-68	267.3	75.9	Daphnia pulex (Water flea)	DAPPUDRAFT_52314	ORFNames=DAPPUDRAFT_52314 {ECO:0000313|EMBL:EFX79646.1};	6669	E9GLP8_DAPPU	E9GLP8	Putative glycoprotein hormone beta subunit-related protein	SubName: Full=Putative glycoprotein hormone beta subunit-related protein {ECO:0000313|EMBL:EFX79646.1};	GO:0005737;GO:0005615;GO:0005179;GO:0007186;GO:0009755		dpx:DAPPUDRAFT_52314	IPR029034;IPR006208;IPR001545		ENOG410JR7I;ENOG41120VG	1362225at2759	PF00007				PTHR11515			G protein-coupled receptor signaling pathway [GO:0007186];hormone-mediated signaling pathway [GO:0009755]	hormone activity [GO:0005179]	cytoplasm [GO:0005737];extracellular space [GO:0005615]
	Daphnia00222-RA	tr|A0A165AFX6|A0A165AFX6_9CRUS	69.8	351	98	4	1	343	1	351	4.9e-112	414.1	98.6	Daphnia magna	APZ42_016457	ORFNames=APZ42_016457 {ECO:0000313|EMBL:KZS17590.1};	35525	A0A165AFX6_9CRUS	A0A165AFX6	Putative Glycoprotein hormone beta 5	SubName: Full=Putative Glycoprotein hormone beta 5 {ECO:0000313|EMBL:KZS17590.1};	GO:0005576;GO:0005179;GO:0046872			IPR029034;IPR001545;IPR011011;IPR013083												hormone activity [GO:0005179];metal ion binding [GO:0046872]	extracellular region [GO:0005576]
	Daphnia00223-RA	tr|A0A0P5C260|A0A0P5C260_9CRUS	81.6	695	117	5	1	695	1	684	2.1e-271	944.5	100	Daphnia magna	APZ42_026705	ORFNames=APZ42_026705 {ECO:0000313|EMBL:KZS09141.1};	35525	A0A0P5C260_9CRUS	A0A0P5C260	Heterogeneous nuclear ribonucleoprotein Q	SubName: Full=Heterogeneous nuclear ribonucleoprotein Q {ECO:0000313|EMBL:JAJ46220.1};	GO:0003723			IPR041337;IPR006535;IPR012677;IPR035979;IPR000504				PF18360;PF00076	PS50102				TIGR01648			RNA binding [GO:0003723]
	Daphnia00223-RB	tr|A0A0P5C260|A0A0P5C260_9CRUS	81.6	695	117	5	1	695	1	684	2.1e-271	944.5	100	Daphnia magna	APZ42_026705	ORFNames=APZ42_026705 {ECO:0000313|EMBL:KZS09141.1};	35525	A0A0P5C260_9CRUS	A0A0P5C260	Heterogeneous nuclear ribonucleoprotein Q	SubName: Full=Heterogeneous nuclear ribonucleoprotein Q {ECO:0000313|EMBL:JAJ46220.1};	GO:0003723			IPR041337;IPR006535;IPR012677;IPR035979;IPR000504				PF18360;PF00076	PS50102				TIGR01648			RNA binding [GO:0003723]
	Daphnia00224-RA	tr|E9GLQ3|E9GLQ3_DAPPU	99.7	399	1	0	1	399	1	399	6e-231	809.3	100	Daphnia pulex (Water flea)	DAPPUDRAFT_304437	ORFNames=DAPPUDRAFT_304437 {ECO:0000313|EMBL:EFX79543.1};	6669	E9GLQ3_DAPPU	E9GLQ3	Pyruvate dehydrogenase E1 component subunit alpha	RecName: Full=Pyruvate dehydrogenase E1 component subunit alpha {ECO:0000256|RuleBase:RU361139}; EC=1.2.4.1 {ECO:0000256|RuleBase:RU361139};	GO:0005967;GO:0004739;GO:0006086		dpx:DAPPUDRAFT_304437	IPR001017;IPR017597;IPR029061		KOG0225;COG1071	871160at2759	PF00676					TIGR03182		acetyl-CoA biosynthetic process from pyruvate [GO:0006086]	pyruvate dehydrogenase (acetyl-transferring) activity [GO:0004739]	mitochondrial pyruvate dehydrogenase complex [GO:0005967]
	Daphnia00225-RA	tr|E9GLQ4|E9GLQ4_DAPPU	100	213	0	0	63	275	1	213	1.8e-117	431.8	76.9	Daphnia pulex (Water flea)	DAPPUDRAFT_33980	ORFNames=DAPPUDRAFT_33980 {ECO:0000313|EMBL:EFX79544.1};	6669	E9GLQ4_DAPPU	E9GLQ4	Uncharacterized protein	SubName: Full=Uncharacterized protein {ECO:0000313|EMBL:EFX79544.1}; Flags: Fragment;	GO:0051087;GO:0030544;GO:0051879;GO:0060548		dpx:DAPPUDRAFT_33980	IPR016024;IPR019399		KOG3961;ENOG410XSXW	1095804at2759	PF10274				PTHR21207			negative regulation of cell death [GO:0060548]	chaperone binding [GO:0051087];Hsp70 protein binding [GO:0030544];Hsp90 protein binding [GO:0051879]
	Daphnia00226-RA	tr|A0A0P5ZSF7|A0A0P5ZSF7_9CRUS	91.1	360	27	3	1	357	1	358	9.4e-159	569.3	100	Daphnia magna	APZ42_016456	ORFNames=APZ42_016456 {ECO:0000313|EMBL:KZS17592.1};	35525	A0A0P5ZSF7_9CRUS	A0A0P5ZSF7	Nucleus accumbens-associated 1-like protein; Zinc finger and BTB domain-containing protein	SubName: Full=Nucleus accumbens-associated 1-like protein {ECO:0000313|EMBL:KZS17592.1}; SubName: Full=Zinc finger and BTB domain-containing protein {ECO:0000313|EMBL:JAM63750.1};	GO:0003676			IPR000210;IPR011333;IPR013087				PF00651	PS50097;PS00028							nucleic acid binding [GO:0003676]
	Daphnia00227-RA	tr|E9GLQ6|E9GLQ6_DAPPU	90.3	1273	115	3	1	1270	1	1268	0	1171.8	100	Daphnia pulex (Water flea)	DAPPUDRAFT_304496	ORFNames=DAPPUDRAFT_304496 {ECO:0000313|EMBL:EFX79545.1};	6669	E9GLQ6_DAPPU	E9GLQ6	Uncharacterized protein	SubName: Full=Uncharacterized protein {ECO:0000313|EMBL:EFX79545.1};			dpx:DAPPUDRAFT_304496			ENOG410JMX0;ENOG410Z5U8	1704325at2759
	Daphnia00228-RA	tr|E9GLQ7|E9GLQ7_DAPPU	95.8	118	5	0	61	178	1	118	4.6e-62	247.3	58.7	Daphnia pulex (Water flea)	DAPPUDRAFT_52155	ORFNames=DAPPUDRAFT_52155 {ECO:0000313|EMBL:EFX79546.1};	6669	E9GLQ7_DAPPU	E9GLQ7	Glyco_tran_10_N domain-containing protein	RecName: Full=Glyco_tran_10_N domain-containing protein {ECO:0000259|Pfam:PF17039};	GO:0032580;GO:0016021;GO:0046920;GO:0036065;GO:0006486		dpx:DAPPUDRAFT_52155	IPR031481;IPR001503;IPR038577		KOG2619;ENOG410ZIMX	551308at2759	PF17039;PF00852			UPA00378	PTHR11929			fucosylation [GO:0036065];protein glycosylation [GO:0006486]	alpha-(1->3)-fucosyltransferase activity [GO:0046920]	Golgi cisterna membrane [GO:0032580];integral component of membrane [GO:0016021]
	Daphnia00229-RA	tr|E9GLE6|E9GLE6_DAPPU	71.1	1194	308	12	1142	2320	1	1172	0	1580.5	47	Daphnia pulex (Water flea)	DAPPUDRAFT_319334	ORFNames=DAPPUDRAFT_319334 {ECO:0000313|EMBL:EFX79499.1};	6669	E9GLE6_DAPPU	E9GLE6	Uncharacterized protein	SubName: Full=Uncharacterized protein {ECO:0000313|EMBL:EFX79499.1};			dpx:DAPPUDRAFT_319334			ENOG410IKMC;ENOG410ZSJD	370059at2759
	Daphnia00229-RB	tr|E9GLE6|E9GLE6_DAPPU	71.1	1194	308	12	1118	2296	1	1172	0	1580.5	47.4	Daphnia pulex (Water flea)	DAPPUDRAFT_319334	ORFNames=DAPPUDRAFT_319334 {ECO:0000313|EMBL:EFX79499.1};	6669	E9GLE6_DAPPU	E9GLE6	Uncharacterized protein	SubName: Full=Uncharacterized protein {ECO:0000313|EMBL:EFX79499.1};			dpx:DAPPUDRAFT_319334			ENOG410IKMC;ENOG410ZSJD	370059at2759
	Daphnia00230-RA	tr|E9GCS6|E9GCS6_DAPPU	69.7	122	37	0	1	122	104	225	4.8e-39	170.2	90.4	Daphnia pulex (Water flea)	DAPPUDRAFT_101230	ORFNames=DAPPUDRAFT_101230 {ECO:0000313|EMBL:EFX82610.1};	6669	E9GCS6_DAPPU	E9GCS6	C1qdc1 protein	SubName: Full=C1qdc1 protein {ECO:0000313|EMBL:EFX82610.1};			dpx:DAPPUDRAFT_101230	IPR001073;IPR008983		ENOG410JCSR;ENOG410YK90	1290222at2759	PF00386	PS50871
	Daphnia00231-RA	tr|E9GLR6|E9GLR6_DAPPU	99.6	233	1	0	220	452	3	235	5.7e-129	470.7	51.5	Daphnia pulex (Water flea)	DAPPUDRAFT_231013	ORFNames=DAPPUDRAFT_231013 {ECO:0000313|EMBL:EFX79640.1};	6669	E9GLR6_DAPPU	E9GLR6	acidPPc domain-containing protein	RecName: Full=acidPPc domain-containing protein {ECO:0000259|SMART:SM00014};	GO:0016021		dpx:DAPPUDRAFT_231013	IPR036938;IPR000326		KOG4268;ENOG410ZVFK	1356295at2759	PF01569									integral component of membrane [GO:0016021]
	Daphnia00233-RA	tr|A0A165AGE0|A0A165AGE0_9CRUS	71.5	403	58	5	1	351	1	398	8e-152	546.6	79.8	Daphnia magna	APZ42_016511	ORFNames=APZ42_016511 {ECO:0000313|EMBL:KZS17612.1};	35525	A0A165AGE0_9CRUS	A0A165AGE0	Popeye domain containing protein	SubName: Full=Popeye domain containing protein {ECO:0000313|EMBL:KZS17612.1};	GO:0016021			IPR006916				PF04831				PTHR12101					integral component of membrane [GO:0016021]
	Daphnia00234-RA	tr|E9GLE6|E9GLE6_DAPPU	65.5	316	106	3	8	323	851	1163	8.5e-101	377.1	71	Daphnia pulex (Water flea)	DAPPUDRAFT_319334	ORFNames=DAPPUDRAFT_319334 {ECO:0000313|EMBL:EFX79499.1};	6669	E9GLE6_DAPPU	E9GLE6	Uncharacterized protein	SubName: Full=Uncharacterized protein {ECO:0000313|EMBL:EFX79499.1};			dpx:DAPPUDRAFT_319334			ENOG410IKMC;ENOG410ZSJD	370059at2759
	Daphnia00235-RA	tr|E9GLR9|E9GLR9_DAPPU	91.6	442	30	2	11	448	1	439	2.7e-227	797.3	97.8	Daphnia pulex (Water flea)	DAPPUDRAFT_319446	ORFNames=DAPPUDRAFT_319446 {ECO:0000313|EMBL:EFX79555.1};	6669	E9GLR9_DAPPU	E9GLR9	WD_REPEATS_REGION domain-containing protein	RecName: Full=WD_REPEATS_REGION domain-containing protein {ECO:0000259|PROSITE:PS50294};			dpx:DAPPUDRAFT_319446	IPR036047;IPR001810;IPR015943;IPR001680;IPR017986;IPR036322		KOG0281;ENOG410XTA8	1685531at2759	PF12937	PS50082;PS50294
	Daphnia00236-RA	tr|A0A0P5K0Z4|A0A0P5K0Z4_9CRUS	81.5	861	121	11	1	849	1146	1980	0	1194.9	100	Daphnia magna			35525	A0A0P5K0Z4_9CRUS	A0A0P5K0Z4	RIMS-binding protein	SubName: Full=RIMS-binding protein {ECO:0000313|EMBL:JAK55440.1};				IPR003961;IPR036116;IPR013783;IPR035753;IPR035755;IPR040325;IPR036028;IPR001452				PF07653;PF14604	PS50853;PS50002			PTHR14234
	Daphnia00236-RB	tr|A0A0P5K0Z4|A0A0P5K0Z4_9CRUS	76.3	855	104	10	1	776	1146	1980	0	1082.4	100	Daphnia magna			35525	A0A0P5K0Z4_9CRUS	A0A0P5K0Z4	RIMS-binding protein	SubName: Full=RIMS-binding protein {ECO:0000313|EMBL:JAK55440.1};				IPR003961;IPR036116;IPR013783;IPR035753;IPR035755;IPR040325;IPR036028;IPR001452				PF07653;PF14604	PS50853;PS50002			PTHR14234
	Daphnia00236-RC	tr|A0A0P5K0Z4|A0A0P5K0Z4_9CRUS	80.8	869	121	12	1	857	1146	1980	0	1187.6	100	Daphnia magna			35525	A0A0P5K0Z4_9CRUS	A0A0P5K0Z4	RIMS-binding protein	SubName: Full=RIMS-binding protein {ECO:0000313|EMBL:JAK55440.1};				IPR003961;IPR036116;IPR013783;IPR035753;IPR035755;IPR040325;IPR036028;IPR001452				PF07653;PF14604	PS50853;PS50002			PTHR14234
	Daphnia00237-RA	tr|A0A0P5K0Z4|A0A0P5K0Z4_9CRUS	89.7	185	17	1	52	234	63	247	4.4e-81	310.8	70.1	Daphnia magna			35525	A0A0P5K0Z4_9CRUS	A0A0P5K0Z4	RIMS-binding protein	SubName: Full=RIMS-binding protein {ECO:0000313|EMBL:JAK55440.1};				IPR003961;IPR036116;IPR013783;IPR035753;IPR035755;IPR040325;IPR036028;IPR001452				PF07653;PF14604	PS50853;PS50002			PTHR14234
	Daphnia00238-RA	tr|A0A164XQW5|A0A164XQW5_9CRUS	86.5	436	29	1	29	464	1	406	2.4e-207	731.1	94	Daphnia magna	APZ42_019805	ORFNames=APZ42_019805 {ECO:0000313|EMBL:KZS14477.1};	35525	A0A164XQW5_9CRUS	A0A164XQW5	Arc42	SubName: Full=Arc42 {ECO:0000313|EMBL:KZS14477.1};	GO:0003995;GO:0050660			IPR006089;IPR006091;IPR036250;IPR009075;IPR013786;IPR037069;IPR009100				PF00441;PF02770;PF02771	PS00072;PS00073							acyl-CoA dehydrogenase activity [GO:0003995];flavin adenine dinucleotide binding [GO:0050660]
	Daphnia00239-RA	tr|A0A0P5Z7X1|A0A0P5Z7X1_9CRUS	98.9	271	3	0	1	271	1	271	1.8e-154	554.7	100	Daphnia magna	APZ42_019808	ORFNames=APZ42_019808 {ECO:0000313|EMBL:KZS14478.1};	35525	A0A0P5Z7X1_9CRUS	A0A0P5Z7X1	Phosphatidylinositol transfer protein alpha; Phosphatidylinositol transfer protein beta	SubName: Full=Phosphatidylinositol transfer protein alpha {ECO:0000313|EMBL:KZS14478.1}; SubName: Full=Phosphatidylinositol transfer protein beta {ECO:0000313|EMBL:JAM54941.1};	GO:0005548			IPR001666;IPR023393				PF02121				PTHR10658				phospholipid transporter activity [GO:0005548]
	Daphnia00240-RA	tr|E9GLS8|E9GLS8_DAPPU	95.4	349	16	0	1	349	1	349	5.5e-196	693	100	Daphnia pulex (Water flea)	DAPPUDRAFT_197395	ORFNames=DAPPUDRAFT_197395 {ECO:0000313|EMBL:EFX79633.1};	6669	E9GLS8_DAPPU	E9GLS8	Uncharacterized protein	SubName: Full=Uncharacterized protein {ECO:0000313|EMBL:EFX79633.1};			dpx:DAPPUDRAFT_197395	IPR011009		KOG4720;COG0510	349250at2759
	Daphnia00240-RB	tr|E9GLS9|E9GLS9_DAPPU	57.7	440	33	2	39	478	131	417	3.7e-118	434.9	92.1	Daphnia pulex (Water flea)	DAPPUDRAFT_104270	ORFNames=DAPPUDRAFT_104270 {ECO:0000313|EMBL:EFX79632.1};	6669	E9GLS9_DAPPU	E9GLS9	Adipocyte complement related protein-like protein of 30 kDa	SubName: Full=Adipocyte complement related protein-like protein of 30 kDa {ECO:0000313|EMBL:EFX79632.1};			dpx:DAPPUDRAFT_104270	IPR001073;IPR008983		ENOG410YB5V	1167208at2759	PF00386	PS50871
	Daphnia00240-RC	tr|E9GLS9|E9GLS9_DAPPU	57.7	440	33	2	39	478	131	417	3.7e-118	434.9	92.1	Daphnia pulex (Water flea)	DAPPUDRAFT_104270	ORFNames=DAPPUDRAFT_104270 {ECO:0000313|EMBL:EFX79632.1};	6669	E9GLS9_DAPPU	E9GLS9	Adipocyte complement related protein-like protein of 30 kDa	SubName: Full=Adipocyte complement related protein-like protein of 30 kDa {ECO:0000313|EMBL:EFX79632.1};			dpx:DAPPUDRAFT_104270	IPR001073;IPR008983		ENOG410YB5V	1167208at2759	PF00386	PS50871
	Daphnia00240-RD	tr|E9GLS9|E9GLS9_DAPPU	57.7	440	33	2	39	478	131	417	3.7e-118	434.9	92.1	Daphnia pulex (Water flea)	DAPPUDRAFT_104270	ORFNames=DAPPUDRAFT_104270 {ECO:0000313|EMBL:EFX79632.1};	6669	E9GLS9_DAPPU	E9GLS9	Adipocyte complement related protein-like protein of 30 kDa	SubName: Full=Adipocyte complement related protein-like protein of 30 kDa {ECO:0000313|EMBL:EFX79632.1};			dpx:DAPPUDRAFT_104270	IPR001073;IPR008983		ENOG410YB5V	1167208at2759	PF00386	PS50871
	Daphnia00241-RA	tr|E9GLS7|E9GLS7_DAPPU	98.4	187	3	0	1	187	1	187	1.5e-94	355.1	100	Daphnia pulex (Water flea)	DAPPUDRAFT_304442	ORFNames=DAPPUDRAFT_304442 {ECO:0000313|EMBL:EFX79558.1};	6669	E9GLS7_DAPPU	E9GLS7	VKc domain-containing protein	RecName: Full=VKc domain-containing protein {ECO:0000259|SMART:SM00756};	GO:0016021;GO:0047057;GO:0017187;GO:0042373		dpx:DAPPUDRAFT_304442	IPR012932;IPR038354;IPR042406		ENOG410J0HT;ENOG4111UX7	1611169at2759	PF07884				PTHR14519			peptidyl-glutamic acid carboxylation [GO:0017187];vitamin K metabolic process [GO:0042373]	vitamin-K-epoxide reductase (warfarin-sensitive) activity [GO:0047057]	integral component of membrane [GO:0016021]
	Daphnia00242-RA	tr|A0A0N8B6F7|A0A0N8B6F7_9CRUS	90.9	831	75	1	1	831	1	830	0	1468	100	Daphnia magna	APZ42_019814	ORFNames=APZ42_019814 {ECO:0000313|EMBL:KZS14480.1};	35525	A0A0N8B6F7_9CRUS	A0A0N8B6F7	Two pore calcium channel protein; Two pore calcium channel protein 1	SubName: Full=Two pore calcium channel protein {ECO:0000313|EMBL:JAK43522.1}; SubName: Full=Two pore calcium channel protein 1 {ECO:0000313|EMBL:KZS14480.1};	GO:0016021;GO:0005245			IPR011992;IPR005821;IPR028801;IPR027359				PF00520				PTHR46474				voltage-gated calcium channel activity [GO:0005245]	integral component of membrane [GO:0016021]
	Daphnia00243-RA	tr|A0A0P5SX86|A0A0P5SX86_9CRUS	88.8	260	26	1	1	260	51	307	6.5e-117	429.9	100	Daphnia magna			35525	A0A0P5SX86_9CRUS	A0A0P5SX86	60S ribosomal protein L6	SubName: Full=60S ribosomal protein L6 {ECO:0000313|EMBL:JAL69760.1};	GO:0005840;GO:0003735;GO:0006412			IPR000915;IPR041997;IPR014722;IPR008991				PF01159				PTHR10715			translation [GO:0006412]	structural constituent of ribosome [GO:0003735]	ribosome [GO:0005840]
	Daphnia00244-RA	tr|E9GLT2|E9GLT2_DAPPU	94.9	435	18	2	649	1080	1	434	7.9e-231	810.4	37.2	Daphnia pulex (Water flea)	DAPPUDRAFT_304445	ORFNames=DAPPUDRAFT_304445 {ECO:0000313|EMBL:EFX79630.1};	6669	E9GLT2_DAPPU	E9GLT2	Tyrosine--tRNA ligase; Tyrosyl-tRNA synthetase	RecName: Full=Tyrosine--tRNA ligase {ECO:0000256|RuleBase:RU361234}; EC=6.1.1.1 {ECO:0000256|RuleBase:RU361234}; AltName: Full=Tyrosyl-tRNA synthetase {ECO:0000256|RuleBase:RU361234};	GO:0005524;GO:0000049;GO:0004831;GO:0006437		dpx:DAPPUDRAFT_304445	IPR002305;IPR012340;IPR014729;IPR002547;IPR002307		KOG2144;KOG2241;COG0073;COG0162	852081at2759	PF00579;PF01588	PS50886				TIGR00234		tyrosyl-tRNA aminoacylation [GO:0006437]	ATP binding [GO:0005524];tRNA binding [GO:0000049];tyrosine-tRNA ligase activity [GO:0004831]
	Daphnia00245-RA	tr|A0A164XR31|A0A164XR31_9CRUS	83.4	578	92	2	1	576	1	576	9.5e-270	938.7	100	Daphnia magna	APZ42_019817	ORFNames=APZ42_019817 {ECO:0000313|EMBL:KZS14484.1};	35525	A0A164XR31_9CRUS	A0A164XR31	Eukaryotic translation initiation factor 2D	SubName: Full=Eukaryotic translation initiation factor 2D {ECO:0000313|EMBL:KZS14484.1};	GO:0003743;GO:0001731			IPR039757;IPR039759;IPR041366;IPR002478;IPR015947;IPR036974;IPR001950;IPR036877;IPR036885;IPR003121;IPR004521				PF17832;PF01253;PF02201	PS50890;PS50296			PTHR12217	TIGR00451		formation of translation preinitiation complex [GO:0001731]	translation initiation factor activity [GO:0003743]
	Daphnia00246-RA	tr|A0A0P5CEP7|A0A0P5CEP7_9CRUS	78.7	334	66	3	1	331	1	332	9.1e-100	373.2	100	Daphnia magna	APZ42_019824	ORFNames=APZ42_019824 {ECO:0000313|EMBL:KZS14485.1};	35525	A0A0P5CEP7_9CRUS	A0A0P5CEP7	Integrator complex subunit; Putative Integrator 12	SubName: Full=Integrator complex subunit {ECO:0000313|EMBL:JAJ35904.1}; SubName: Full=Putative Integrator 12 {ECO:0000313|EMBL:KZS14485.1};	GO:0046872;GO:0016180			IPR039053;IPR039054;IPR019786;IPR011011;IPR001965;IPR019787;IPR013083				PF00628	PS01359;PS50016			PTHR13415			snRNA processing [GO:0016180]	metal ion binding [GO:0046872]
	Daphnia00247-RA	tr|A0A0P4ZQ04|A0A0P4ZQ04_9CRUS	97.4	274	7	0	1	274	1	274	3.1e-154	553.9	100	Daphnia magna			35525	A0A0P4ZQ04_9CRUS	A0A0P4ZQ04	Adapter molecule crk	SubName: Full=Adapter molecule crk {ECO:0000313|EMBL:JAJ09400.1};				IPR035458;IPR035457;IPR000980;IPR036860;IPR036028;IPR001452				PF00017;PF00018;PF07653	PS50001;PS50002
	Daphnia00247-RB	tr|A0A162CMA2|A0A162CMA2_9CRUS	81.1	366	55	3	27	392	1	352	6.6e-121	443.7	92.2	Daphnia magna	APZ42_019813	ORFNames=APZ42_019813 {ECO:0000313|EMBL:KZS14486.1};	35525	A0A162CMA2_9CRUS	A0A162CMA2	RAS and EF-hand domain-containing protein	SubName: Full=RAS and EF-hand domain-containing protein {ECO:0000313|EMBL:KZS14486.1};	GO:0005509			IPR011992;IPR018247;IPR002048;IPR027417				PF13499	PS00018;PS50222							calcium ion binding [GO:0005509]
	Daphnia00248-RA	tr|A0A553P023|A0A553P023_TIGCA	50.7	223	100	3	68	284	573	791	1.1e-56	229.9	75.6	Tigriopus californicus (Marine copepod)	TCAL_08911	ORFNames=TCAL_08911 {ECO:0000313|EMBL:TRY71033.1};	6832	A0A553P023_TIGCA	A0A553P023	Uncharacterized protein	SubName: Full=Uncharacterized protein {ECO:0000313|EMBL:TRY71033.1};	GO:0005509;GO:0005525;GO:0003924			IPR011992;IPR018247;IPR002048;IPR027417;IPR005225;IPR001806				PF13499;PF00071	PS00018;PS50222				TIGR00231			calcium ion binding [GO:0005509];GTP binding [GO:0005525];GTPase activity [GO:0003924]
	Daphnia00249-RA	tr|E9GLT7|E9GLT7_DAPPU	86.7	609	23	6	75	632	1	602	2.3e-288	1000.7	84.4	Daphnia pulex (Water flea)	DAPPUDRAFT_304502	ORFNames=DAPPUDRAFT_304502 {ECO:0000313|EMBL:EFX79628.1};	6669	E9GLT7_DAPPU	E9GLT7	MFS domain-containing protein	RecName: Full=MFS domain-containing protein {ECO:0000259|PROSITE:PS50850};	GO:0005887;GO:0005366;GO:0046323		dpx:DAPPUDRAFT_304502	IPR020846;IPR005828;IPR036259;IPR003663;IPR005829		KOG0254;ENOG410XNQK	326501at2759	PF00083	PS50850;PS00216;PS00217				TIGR00879		glucose import [GO:0046323]	myo-inositol [GO:0005366]	integral component of plasma membrane [GO:0005887]
	Daphnia00250-RA	tr|A0A164XR71|A0A164XR71_9CRUS	89.6	298	30	1	11	307	139	436	3.7e-156	560.5	96.7	Daphnia magna	APZ42_019804	ORFNames=APZ42_019804 {ECO:0000313|EMBL:KZS14489.1};	35525	A0A164XR71_9CRUS	A0A164XR71	Monoglyceride lipase	SubName: Full=Monoglyceride lipase {ECO:0000313|EMBL:KZS14489.1};				IPR029058;IPR022742				PF12146
	Daphnia00251-RA	tr|E9GLT9|E9GLT9_DAPPU	97.4	193	5	0	1	193	1	193	3.1e-108	400.6	100	Daphnia pulex (Water flea)	DAPPUDRAFT_197415	ORFNames=DAPPUDRAFT_197415 {ECO:0000313|EMBL:EFX79627.1};	6669	E9GLT9_DAPPU	E9GLT9	TM2 domain-containing protein	RecName: Full=TM2 domain-containing protein {ECO:0000259|Pfam:PF05154};	GO:0016021		dpx:DAPPUDRAFT_197415	IPR007829		KOG4272;ENOG4111HBB	1278556at2759	PF05154									integral component of membrane [GO:0016021]
	Daphnia00252-RA	tr|A0A164XRA1|A0A164XRA1_9CRUS	99.5	190	1	0	1	190	1	190	2.1e-101	377.9	100	Daphnia magna	APZ42_019807	ORFNames=APZ42_019807 {ECO:0000313|EMBL:KZS14491.1};	35525	A0A164XRA1_9CRUS	A0A164XRA1	Ethanol sensitive with low memory	SubName: Full=Ethanol sensitive with low memory {ECO:0000313|EMBL:KZS14491.1};	GO:0005509			IPR011992;IPR018247;IPR002048				PF13499	PS00018;PS50222							calcium ion binding [GO:0005509]
	Daphnia00253-RA	tr|A0A162CDK1|A0A162CDK1_9CRUS	74.9	494	85	8	1	489	1	460	1.5e-175	625.5	100	Daphnia magna	APZ42_019825	ORFNames=APZ42_019825 {ECO:0000313|EMBL:KZS14492.1};	35525	A0A162CDK1_9CRUS	A0A162CDK1	Putative Isthmin-1	SubName: Full=Putative Isthmin-1 {ECO:0000313|EMBL:KZS14492.1};				IPR005533;IPR042413				PF03782	PS50856			PTHR10239
	Daphnia00254-RA	tr|E9GCS6|E9GCS6_DAPPU	64.1	908	192	8	1	905	1	777	2.5e-248	868.2	100	Daphnia pulex (Water flea)	DAPPUDRAFT_101230	ORFNames=DAPPUDRAFT_101230 {ECO:0000313|EMBL:EFX82610.1};	6669	E9GCS6_DAPPU	E9GCS6	C1qdc1 protein	SubName: Full=C1qdc1 protein {ECO:0000313|EMBL:EFX82610.1};			dpx:DAPPUDRAFT_101230	IPR001073;IPR008983		ENOG410JCSR;ENOG410YK90	1290222at2759	PF00386	PS50871
	Daphnia00255-RA	tr|E9GLU4|E9GLU4_DAPPU	96.5	690	21	2	1	688	1	689	0	1331.6	100	Daphnia pulex (Water flea)	DAPPUDRAFT_319466	ORFNames=DAPPUDRAFT_319466 {ECO:0000313|EMBL:EFX79568.1};	6669	E9GLU4_DAPPU	E9GLU4	BTB domain-containing protein	RecName: Full=BTB domain-containing protein {ECO:0000259|PROSITE:PS50097};			dpx:DAPPUDRAFT_319466	IPR011705;IPR000210;IPR015915;IPR006652;IPR011333		ENOG410J6AB;ENOG410YPDA	1295996at2759	PF07707;PF00651;PF01344	PS50097
	Daphnia00256-RA	tr|E9GLU5|E9GLU5_DAPPU	99.4	519	3	0	61	579	1	519	0	1097.4	89.6	Daphnia pulex (Water flea)	DAPPUDRAFT_304453	ORFNames=DAPPUDRAFT_304453 {ECO:0000313|EMBL:EFX79569.1};	6669	E9GLU5_DAPPU	E9GLU5	Metallophos domain-containing protein	RecName: Full=Metallophos domain-containing protein {ECO:0000259|Pfam:PF00149};	GO:0005615;GO:0005764;GO:0061750;GO:0046872;GO:0008081;GO:0004767;GO:0046513;GO:0006685		dpx:DAPPUDRAFT_304453	IPR041805;IPR004843;IPR029052;IPR011160		ENOG410ISV9;ENOG4111PD1	1142100at2759	PF00149							ceramide biosynthetic process [GO:0046513];sphingomyelin catabolic process [GO:0006685]	acid sphingomyelin phosphodiesterase activity [GO:0061750];metal ion binding [GO:0046872];phosphoric diester hydrolase activity [GO:0008081];sphingomyelin phosphodiesterase activity [GO:0004767]	extracellular space [GO:0005615];lysosome [GO:0005764]
	Daphnia00257-RA	tr|E9GLU8|E9GLU8_DAPPU	89.1	1464	125	14	179	1626	132	1576	0	1821.2	40.5	Daphnia pulex (Water flea)	DAPPUDRAFT_244787	ORFNames=DAPPUDRAFT_244787 {ECO:0000313|EMBL:EFX79625.1};	6669	E9GLU8_DAPPU	E9GLU8	Uncharacterized protein	SubName: Full=Uncharacterized protein {ECO:0000313|EMBL:EFX79625.1};			dpx:DAPPUDRAFT_244787			ENOG410J73T;ENOG410XXC5	1623119at2759
	Daphnia00257-RB	tr|E9GLU8|E9GLU8_DAPPU	89.1	1464	125	14	179	1626	132	1576	0	1821.2	40.3	Daphnia pulex (Water flea)	DAPPUDRAFT_244787	ORFNames=DAPPUDRAFT_244787 {ECO:0000313|EMBL:EFX79625.1};	6669	E9GLU8_DAPPU	E9GLU8	Uncharacterized protein	SubName: Full=Uncharacterized protein {ECO:0000313|EMBL:EFX79625.1};			dpx:DAPPUDRAFT_244787			ENOG410J73T;ENOG410XXC5	1623119at2759
	Daphnia00258-RA	tr|E9GLV0|E9GLV0_DAPPU	99.8	1035	2	0	1	1035	1	1035	0	2072	100	Daphnia pulex (Water flea)	DAPPUDRAFT_197428	ORFNames=DAPPUDRAFT_197428 {ECO:0000313|EMBL:EFX79624.1};	6669	E9GLV0_DAPPU	E9GLV0	Transket_pyr domain-containing protein	RecName: Full=Transket_pyr domain-containing protein {ECO:0000259|SMART:SM00861};	GO:0005739;GO:0045252;GO:0004591;GO:0030976;GO:0006099		dpx:DAPPUDRAFT_197428	IPR032106;IPR011603;IPR001017;IPR031717;IPR042179;IPR029061;IPR005475		KOG0450;COG0567	134699at2759	PF16078;PF00676;PF16870;PF02779				PTHR23152	TIGR00239		tricarboxylic acid cycle [GO:0006099]	oxoglutarate dehydrogenase (succinyl-transferring) activity [GO:0004591];thiamine pyrophosphate binding [GO:0030976]	mitochondrion [GO:0005739];oxoglutarate dehydrogenase complex [GO:0045252]
	Daphnia00259-RA	tr|E9GLV1|E9GLV1_DAPPU	99.4	805	3	1	1	805	1	803	0	1365.9	100	Daphnia pulex (Water flea)	DAPPUDRAFT_304455	ORFNames=DAPPUDRAFT_304455 {ECO:0000313|EMBL:EFX79572.1};	6669	E9GLV1_DAPPU	E9GLV1	Calponin-homology (CH) domain-containing protein	RecName: Full=Calponin-homology (CH) domain-containing protein {ECO:0000259|PROSITE:PS50021};	GO:0031941;GO:0005815;GO:0030036		dpx:DAPPUDRAFT_304455	IPR001715;IPR036872		KOG4678;COG5069	854083at2759	PF00307	PS50021						actin cytoskeleton organization [GO:0030036]		filamentous actin [GO:0031941];microtubule organizing center [GO:0005815]
	Daphnia00260-RA	tr|A0A0N8D6J6|A0A0N8D6J6_9CRUS	93.3	1395	85	3	1	1389	1	1393	0	2039.2	100	Daphnia magna			35525	A0A0N8D6J6_9CRUS	A0A0N8D6J6	Rho-associated protein kinase	SubName: Full=Rho-associated protein kinase {ECO:0000313|EMBL:JAM39836.1};	GO:0005524;GO:0046872;GO:0004674;GO:0017048;GO:0035556			IPR000961;IPR011009;IPR029875;IPR002219;IPR011993;IPR001849;IPR000719;IPR017441;IPR015008;IPR008271				PF00069;PF08912	PS51285;PS50003;PS00107;PS50011;PS00108;PS50081			PTHR22988:SF38			intracellular signal transduction [GO:0035556]	ATP binding [GO:0005524];metal ion binding [GO:0046872];protein serine/threonine kinase activity [GO:0004674];Rho GTPase binding [GO:0017048]
	Daphnia00260-RB	tr|A0A0N8D6J6|A0A0N8D6J6_9CRUS	93.4	1399	80	4	1	1393	1	1393	0	2046.6	100	Daphnia magna			35525	A0A0N8D6J6_9CRUS	A0A0N8D6J6	Rho-associated protein kinase	SubName: Full=Rho-associated protein kinase {ECO:0000313|EMBL:JAM39836.1};	GO:0005524;GO:0046872;GO:0004674;GO:0017048;GO:0035556			IPR000961;IPR011009;IPR029875;IPR002219;IPR011993;IPR001849;IPR000719;IPR017441;IPR015008;IPR008271				PF00069;PF08912	PS51285;PS50003;PS00107;PS50011;PS00108;PS50081			PTHR22988:SF38			intracellular signal transduction [GO:0035556]	ATP binding [GO:0005524];metal ion binding [GO:0046872];protein serine/threonine kinase activity [GO:0004674];Rho GTPase binding [GO:0017048]
	Daphnia00260-RC	tr|A0A0N8D6J6|A0A0N8D6J6_9CRUS	93.3	1395	85	3	1	1389	1	1393	0	2039.2	100	Daphnia magna			35525	A0A0N8D6J6_9CRUS	A0A0N8D6J6	Rho-associated protein kinase	SubName: Full=Rho-associated protein kinase {ECO:0000313|EMBL:JAM39836.1};	GO:0005524;GO:0046872;GO:0004674;GO:0017048;GO:0035556			IPR000961;IPR011009;IPR029875;IPR002219;IPR011993;IPR001849;IPR000719;IPR017441;IPR015008;IPR008271				PF00069;PF08912	PS51285;PS50003;PS00107;PS50011;PS00108;PS50081			PTHR22988:SF38			intracellular signal transduction [GO:0035556]	ATP binding [GO:0005524];metal ion binding [GO:0046872];protein serine/threonine kinase activity [GO:0004674];Rho GTPase binding [GO:0017048]
	Daphnia00261-RA	tr|A0A0P4YCI4|A0A0P4YCI4_9CRUS	72.9	1020	232	14	119	1133	33	1013	3.7e-273	951	87.4	Daphnia magna			35525	A0A0P4YCI4_9CRUS	A0A0P4YCI4	La-related protein	SubName: Full=La-related protein {ECO:0000313|EMBL:JAI93981.1};	GO:0003723			IPR006630;IPR036388;IPR036390				PF05383	PS50961							RNA binding [GO:0003723]
	Daphnia00262-RA	tr|A0A0P6D808|A0A0P6D808_9CRUS	59.8	189	65	6	1	184	1	183	1.4e-44	189.1	100	Daphnia magna			35525	A0A0P6D808_9CRUS	A0A0P6D808	Mitogen-activated protein kinase kinase kinase	SubName: Full=Mitogen-activated protein kinase kinase kinase {ECO:0000313|EMBL:JAN05455.1};	GO:0005524;GO:0004672			IPR011009;IPR000719;IPR001245;IPR008271				PF00069	PS50011;PS00108							ATP binding [GO:0005524];protein kinase activity [GO:0004672]
	Daphnia00263-RA	tr|A0A0P6D808|A0A0P6D808_9CRUS	68	50	11	1	68	112	583	632	3e-09	71.2	33.8	Daphnia magna			35525	A0A0P6D808_9CRUS	A0A0P6D808	Mitogen-activated protein kinase kinase kinase	SubName: Full=Mitogen-activated protein kinase kinase kinase {ECO:0000313|EMBL:JAN05455.1};	GO:0005524;GO:0004672			IPR011009;IPR000719;IPR001245;IPR008271				PF00069	PS50011;PS00108							ATP binding [GO:0005524];protein kinase activity [GO:0004672]
	Daphnia00264-RA	tr|A0A0P5XYI3|A0A0P5XYI3_9CRUS	73.6	956	210	14	4	938	6	940	0	1206.4	98.1	Daphnia magna			35525	A0A0P5XYI3_9CRUS	A0A0P5XYI3	Putative Mitogen-activated protein kinase kinase kinase	SubName: Full=Putative Mitogen-activated protein kinase kinase kinase {ECO:0000313|EMBL:JAM38331.1};	GO:0005524;GO:0004672			IPR011009;IPR000719;IPR001245;IPR008271				PF07714	PS50011;PS00108							ATP binding [GO:0005524];protein kinase activity [GO:0004672]
	Daphnia00265-RA	tr|E9GLV7|E9GLV7_DAPPU	98.9	276	3	0	1	276	1	276	6.7e-152	546.2	98.6	Daphnia pulex (Water flea)	DAPPUDRAFT_104306	ORFNames=DAPPUDRAFT_104306 {ECO:0000313|EMBL:EFX79578.1};	6669	E9GLV7_DAPPU	E9GLV7	Uncharacterized protein	SubName: Full=Uncharacterized protein {ECO:0000313|EMBL:EFX79578.1}; Flags: Fragment;	GO:0016021		dpx:DAPPUDRAFT_104306			ENOG410JK18;ENOG410ZAPI	1185299at2759										integral component of membrane [GO:0016021]
	Daphnia00266-RA	tr|E9GLV9|E9GLV9_DAPPU	99.8	528	1	0	1	528	1	528	5.1e-286	992.6	100	Daphnia pulex (Water flea)	DAPPUDRAFT_212503	ORFNames=DAPPUDRAFT_212503 {ECO:0000313|EMBL:EFX79579.1};	6669	E9GLV9_DAPPU	E9GLV9	T-complex protein 1 subunit delta	RecName: Full=T-complex protein 1 subunit delta {ECO:0000256|RuleBase:RU004192};	GO:0005832;GO:0005524;GO:0051082;GO:0006457		dpx:DAPPUDRAFT_212503	IPR012717;IPR017998;IPR002194;IPR002423;IPR027409;IPR027413;IPR027410		KOG0358;COG0459	511484at2759	PF00118	PS00750;PS00751;PS00995				TIGR02342		protein folding [GO:0006457]	ATP binding [GO:0005524];unfolded protein binding [GO:0051082]	chaperonin-containing T-complex [GO:0005832]
	Daphnia00267-RA	tr|E9GLW3|E9GLW3_DAPPU	91.9	681	44	5	1	674	1	677	0	1282.7	100	Daphnia pulex (Water flea)	DAPPUDRAFT_104313	ORFNames=DAPPUDRAFT_104313 {ECO:0000313|EMBL:EFX79582.1};	6669	E9GLW3_DAPPU	E9GLW3	Uncharacterized protein	SubName: Full=Uncharacterized protein {ECO:0000313|EMBL:EFX79582.1};			dpx:DAPPUDRAFT_104313	IPR015034;IPR023398		ENOG4111JCY	1023014at2759	PF08939				PTHR31977
	Daphnia00268-RA	tr|E9GLW4|E9GLW4_DAPPU	95.4	372	17	0	1	372	1	372	2.6e-196	694.1	100	Daphnia pulex (Water flea)	DAPPUDRAFT_319483	ORFNames=DAPPUDRAFT_319483 {ECO:0000313|EMBL:EFX79583.1};	6669	E9GLW4_DAPPU	E9GLW4	Uncharacterized protein	SubName: Full=Uncharacterized protein {ECO:0000313|EMBL:EFX79583.1};			dpx:DAPPUDRAFT_319483	IPR015034;IPR023398		ENOG410IFB5;ENOG4112CDG	1023014at2759	PF08939				PTHR31977
	Daphnia00269-RA	tr|E9H3A5|E9H3A5_DAPPU	60.3	141	55	1	71	210	158	298	1.5e-37	166.4	47.5	Daphnia pulex (Water flea)	DAPPUDRAFT_252699	ORFNames=DAPPUDRAFT_252699 {ECO:0000313|EMBL:EFX73728.1};	6669	E9H3A5_DAPPU	E9H3A5	Uncharacterized protein	SubName: Full=Uncharacterized protein {ECO:0000313|EMBL:EFX73728.1};			dpx:DAPPUDRAFT_252699	IPR036770
	Daphnia00270-RA	tr|E9H9P2|E9H9P2_DAPPU	52.7	607	59	10	1	386	319	918	3.6e-140	507.7	100	Daphnia pulex (Water flea)	DAPPUDRAFT_227934	ORFNames=DAPPUDRAFT_227934 {ECO:0000313|EMBL:EFX71511.1};	6669	E9H9P2_DAPPU	E9H9P2	Uncharacterized protein	SubName: Full=Uncharacterized protein {ECO:0000313|EMBL:EFX71511.1};	GO:0005623;GO:0030659;GO:0005789;GO:0016021;GO:0005886;GO:0016529;GO:0030667;GO:0005509;GO:0070679;GO:0005220;GO:0035091;GO:0051209		dpx:DAPPUDRAFT_227934	IPR016024;IPR014821;IPR000493;IPR005821;IPR036300;IPR016093;IPR013662;IPR000699;IPR035910		KOG3533;ENOG410XR97	94996at2759	PF08709;PF00520;PF02815;PF08454;PF01365	PS50919			PTHR45816			release of sequestered calcium ion into cytosol [GO:0051209]	calcium ion binding [GO:0005509];inositol 1,4,5 trisphosphate binding [GO:0070679];inositol 1,4,5-trisphosphate-sensitive calcium-release channel activity [GO:0005220];phosphatidylinositol binding [GO:0035091]	cell [GO:0005623];cytoplasmic vesicle membrane [GO:0030659];endoplasmic reticulum membrane [GO:0005789];integral component of membrane [GO:0016021];plasma membrane [GO:0005886];sarcoplasmic reticulum [GO:0016529];secretory granule membrane [GO:0030667]
	Daphnia00271-RA	tr|E9GLW8|E9GLW8_DAPPU	93.6	389	22	1	1	389	1	386	6.5e-214	752.7	100	Daphnia pulex (Water flea)	DAPPUDRAFT_52273	ORFNames=DAPPUDRAFT_52273 {ECO:0000313|EMBL:EFX79587.1};	6669	E9GLW8_DAPPU	E9GLW8	Protein kinase domain-containing protein	RecName: Full=Protein kinase domain-containing protein {ECO:0000259|PROSITE:PS50011};	GO:0005694;GO:0000307;GO:0008024;GO:0000790;GO:0005634;GO:0005524;GO:0030332;GO:0004693;GO:0008353;GO:0008134;GO:0044212;GO:0070816;GO:0045944;GO:0032968;GO:0006468;GO:0006368		dpx:DAPPUDRAFT_52273	IPR011009;IPR000719;IPR017441;IPR008271		KOG0669;ENOG410XPIR	925637at2759	PF00069	PS00107;PS50011;PS00108						phosphorylation of RNA polymerase II C-terminal domain [GO:0070816];positive regulation of transcription by RNA polymerase II [GO:0045944];positive regulation of transcription elongation from RNA polymerase II promoter [GO:0032968];protein phosphorylation [GO:0006468];transcription elongation from RNA polymerase II promoter [GO:0006368]	ATP binding [GO:0005524];cyclin binding [GO:0030332];cyclin-dependent protein serine/threonine kinase activity [GO:0004693];RNA polymerase II CTD heptapeptide repeat kinase activity [GO:0008353];transcription factor binding [GO:0008134];transcription regulatory region DNA binding [GO:0044212]	chromosome [GO:0005694];cyclin-dependent protein kinase holoenzyme complex [GO:0000307];cyclin/CDK positive transcription elongation factor complex [GO:0008024];nuclear chromatin [GO:0000790];nucleus [GO:0005634]
	Daphnia00272-RA	tr|A0A0P5R1D5|A0A0P5R1D5_9CRUS	88.1	1389	127	12	1	1380	1	1360	0	1835.8	100	Daphnia magna			35525	A0A0P5R1D5_9CRUS	A0A0P5R1D5	Homeodomain-interacting protein kinase	SubName: Full=Homeodomain-interacting protein kinase {ECO:0000313|EMBL:JAL38057.1};	GO:0005524;GO:0003677;GO:0004672			IPR011009;IPR000719;IPR017441;IPR008271				PF00069	PS00107;PS50011;PS00108							ATP binding [GO:0005524];DNA binding [GO:0003677];protein kinase activity [GO:0004672]
	Daphnia00272-RB	tr|A0A0P5R1D5|A0A0P5R1D5_9CRUS	88.1	1389	127	12	1	1380	1	1360	0	1835.8	100	Daphnia magna			35525	A0A0P5R1D5_9CRUS	A0A0P5R1D5	Homeodomain-interacting protein kinase	SubName: Full=Homeodomain-interacting protein kinase {ECO:0000313|EMBL:JAL38057.1};	GO:0005524;GO:0003677;GO:0004672			IPR011009;IPR000719;IPR017441;IPR008271				PF00069	PS00107;PS50011;PS00108							ATP binding [GO:0005524];DNA binding [GO:0003677];protein kinase activity [GO:0004672]
	Daphnia00273-RA	tr|A0A164XNT7|A0A164XNT7_9CRUS	78.1	835	96	6	134	966	1	750	1e-268	936	86	Daphnia magna	APZ42_019735	ORFNames=APZ42_019735 {ECO:0000313|EMBL:KZS14421.1};	35525	A0A164XNT7_9CRUS	A0A164XNT7	Relaxin receptor 1	SubName: Full=Relaxin receptor 1 {ECO:0000313|EMBL:KZS14421.1};	GO:0016021;GO:0004930			IPR000276;IPR017452;IPR036055;IPR023415;IPR002172;IPR001611;IPR003591;IPR032675;IPR008112				PF00001;PF00057;PF13855	PS00237;PS50262;PS01209;PS50068;PS51450							G protein-coupled receptor activity [GO:0004930]	integral component of membrane [GO:0016021]
	Daphnia00273-RB	tr|A0A164XNT7|A0A164XNT7_9CRUS	78.6	829	96	5	134	960	1	750	8.4e-271	943	85.9	Daphnia magna	APZ42_019735	ORFNames=APZ42_019735 {ECO:0000313|EMBL:KZS14421.1};	35525	A0A164XNT7_9CRUS	A0A164XNT7	Relaxin receptor 1	SubName: Full=Relaxin receptor 1 {ECO:0000313|EMBL:KZS14421.1};	GO:0016021;GO:0004930			IPR000276;IPR017452;IPR036055;IPR023415;IPR002172;IPR001611;IPR003591;IPR032675;IPR008112				PF00001;PF00057;PF13855	PS00237;PS50262;PS01209;PS50068;PS51450							G protein-coupled receptor activity [GO:0004930]	integral component of membrane [GO:0016021]
	Daphnia00274-RA	tr|E9GLX3|E9GLX3_DAPPU	43.3	876	254	17	223	929	677	1478	3.6e-96	362.8	73.4	Daphnia pulex (Water flea)	DAPPUDRAFT_244816	ORFNames=DAPPUDRAFT_244816 {ECO:0000313|EMBL:EFX79617.1};	6669	E9GLX3_DAPPU	E9GLX3	Uncharacterized protein	SubName: Full=Uncharacterized protein {ECO:0000313|EMBL:EFX79617.1};	GO:0016817;GO:0003676;GO:0008270;GO:0006351		dpx:DAPPUDRAFT_244816	IPR006576;IPR037259;IPR012921;IPR003618;IPR036575;IPR001878;IPR036875		KOG1634;ENOG410ZCN4	88592at2759	PF07533;PF07744;PF07500;PF00098	PS51321;PS50158						transcription, DNA-templated [GO:0006351]	hydrolase activity, acting on acid anhydrides [GO:0016817];nucleic acid binding [GO:0003676];zinc ion binding [GO:0008270]
	Daphnia00275-RA	tr|E9GLX3|E9GLX3_DAPPU	69.2	1971	91	7	1810	3323	1	1911	0	1909.4	43.7	Daphnia pulex (Water flea)	DAPPUDRAFT_244816	ORFNames=DAPPUDRAFT_244816 {ECO:0000313|EMBL:EFX79617.1};	6669	E9GLX3_DAPPU	E9GLX3	Uncharacterized protein	SubName: Full=Uncharacterized protein {ECO:0000313|EMBL:EFX79617.1};	GO:0016817;GO:0003676;GO:0008270;GO:0006351		dpx:DAPPUDRAFT_244816	IPR006576;IPR037259;IPR012921;IPR003618;IPR036575;IPR001878;IPR036875		KOG1634;ENOG410ZCN4	88592at2759	PF07533;PF07744;PF07500;PF00098	PS51321;PS50158						transcription, DNA-templated [GO:0006351]	hydrolase activity, acting on acid anhydrides [GO:0016817];nucleic acid binding [GO:0003676];zinc ion binding [GO:0008270]
	Daphnia00276-RA	tr|E9GLX5|E9GLX5_DAPPU	93.5	214	14	0	3	216	2	215	2.8e-118	434.1	99.1	Daphnia pulex (Water flea)	DAPPUDRAFT_231024	ORFNames=DAPPUDRAFT_231024 {ECO:0000313|EMBL:EFX79588.1};	6669	E9GLX5_DAPPU	E9GLX5	Uncharacterized protein	SubName: Full=Uncharacterized protein {ECO:0000313|EMBL:EFX79588.1};			dpx:DAPPUDRAFT_231024	IPR024047;IPR012912		ENOG410J5U5;ENOG4111TVE	1475609at2759	PF07929				PTHR41878
	Daphnia00277-RA	tr|E9GLX7|E9GLX7_DAPPU	82.2	1075	76	6	277	1348	13	975	0	1702.2	79.2	Daphnia pulex (Water flea)	DAPPUDRAFT_244820	ORFNames=DAPPUDRAFT_244820 {ECO:0000313|EMBL:EFX79614.1};	6669	E9GLX7_DAPPU	E9GLX7	SPOC domain-containing protein	RecName: Full=SPOC domain-containing protein {ECO:0000259|Pfam:PF07744};			dpx:DAPPUDRAFT_244820	IPR012921		ENOG410IKMC;ENOG410ZSJD	1022991at2759	PF07744
	Daphnia00278-RA	tr|E9HZL5|E9HZL5_DAPPU	65.4	81	21	1	32	105	680	760	1.2e-17	99.4	49	Daphnia pulex (Water flea)	DAPPUDRAFT_269670	ORFNames=DAPPUDRAFT_269670 {ECO:0000313|EMBL:EFX62815.1};	6669	E9HZL5_DAPPU	E9HZL5	TFIIS central domain-containing protein	RecName: Full=TFIIS central domain-containing protein {ECO:0000259|PROSITE:PS51321};	GO:0006351		dpx:DAPPUDRAFT_269670	IPR003618;IPR036575			1490744at2759	PF07500	PS51321						transcription, DNA-templated [GO:0006351]
	Daphnia00279-RA	tr|A0A165AGF4|A0A165AGF4_9CRUS	85.8	233	28	1	6	238	103	330	5.7e-104	386.7	97.9	Daphnia magna	APZ42_016500	ORFNames=APZ42_016500 {ECO:0000313|EMBL:KZS17614.1};	35525	A0A165AGF4_9CRUS	A0A165AGF4	N-acetylneuraminate lyase	SubName: Full=N-acetylneuraminate lyase {ECO:0000313|EMBL:KZS17614.1};	GO:0016829			IPR013785;IPR002220;IPR020625				PF00701	PS00666			PTHR12128				lyase activity [GO:0016829]
	Daphnia00280-RA	tr|A0A197JD49|A0A197JD49_9FUNG	60.5	76	26	1	7	82	13	84	2.1e-13	84.3	91.6	Mortierella elongata AG-77	K457DRAFT_84042	ORFNames=K457DRAFT_84042 {ECO:0000313|EMBL:OAQ22948.1};	1314771	A0A197JD49_9FUNG	A0A197JD49	Cysteine-rich protein	SubName: Full=Cysteine-rich protein {ECO:0000313|EMBL:OAQ22948.1};							1633908at2759
	Daphnia00281-RA	tr|E9GLV9|E9GLV9_DAPPU	89.9	159	11	1	1	154	139	297	1.8e-68	268.5	82.8	Daphnia pulex (Water flea)	DAPPUDRAFT_212503	ORFNames=DAPPUDRAFT_212503 {ECO:0000313|EMBL:EFX79579.1};	6669	E9GLV9_DAPPU	E9GLV9	T-complex protein 1 subunit delta	RecName: Full=T-complex protein 1 subunit delta {ECO:0000256|RuleBase:RU004192};	GO:0005832;GO:0005524;GO:0051082;GO:0006457		dpx:DAPPUDRAFT_212503	IPR012717;IPR017998;IPR002194;IPR002423;IPR027409;IPR027413;IPR027410		KOG0358;COG0459	511484at2759	PF00118	PS00750;PS00751;PS00995				TIGR02342		protein folding [GO:0006457]	ATP binding [GO:0005524];unfolded protein binding [GO:0051082]	chaperonin-containing T-complex [GO:0005832]
	Daphnia00281-RB	tr|E9GLV9|E9GLV9_DAPPU	90.5	169	11	1	1	164	139	307	3.6e-74	287.3	90.1	Daphnia pulex (Water flea)	DAPPUDRAFT_212503	ORFNames=DAPPUDRAFT_212503 {ECO:0000313|EMBL:EFX79579.1};	6669	E9GLV9_DAPPU	E9GLV9	T-complex protein 1 subunit delta	RecName: Full=T-complex protein 1 subunit delta {ECO:0000256|RuleBase:RU004192};	GO:0005832;GO:0005524;GO:0051082;GO:0006457		dpx:DAPPUDRAFT_212503	IPR012717;IPR017998;IPR002194;IPR002423;IPR027409;IPR027413;IPR027410		KOG0358;COG0459	511484at2759	PF00118	PS00750;PS00751;PS00995				TIGR02342		protein folding [GO:0006457]	ATP binding [GO:0005524];unfolded protein binding [GO:0051082]	chaperonin-containing T-complex [GO:0005832]
	Daphnia00283-RA	tr|E9GFG0|E9GFG0_DAPPU	36.6	1315	637	23	42	1210	20	1283	2.4e-213	752.7	82	Daphnia pulex (Water flea)	DAPPUDRAFT_102106	ORFNames=DAPPUDRAFT_102106 {ECO:0000313|EMBL:EFX81816.1};	6669	E9GFG0_DAPPU	E9GFG0	Uncharacterized protein	SubName: Full=Uncharacterized protein {ECO:0000313|EMBL:EFX81816.1};			dpx:DAPPUDRAFT_102106			ENOG410IKMC;ENOG410ZSJD	370059at2759
	Daphnia00284-RA	tr|A0A1J1HFI7|A0A1J1HFI7_9DIPT	82.8	64	11	0	20	83	20	83	9.9e-11	75.5	77.1	Clunio marinus	CLUMA_CG000612	ORFNames=CLUMA_CG000612 {ECO:0000313|EMBL:CRK86781.1};	568069	A0A1J1HFI7_9DIPT	A0A1J1HFI7	CLUMA_CG000612, isoform A	SubName: Full=CLUMA_CG000612, isoform A {ECO:0000313|EMBL:CRK86781.1};							1633908at2759
	Daphnia00284-RB	tr|A0A1J1HFI7|A0A1J1HFI7_9DIPT	82.8	64	11	0	20	83	20	83	9.9e-11	75.5	77.1	Clunio marinus	CLUMA_CG000612	ORFNames=CLUMA_CG000612 {ECO:0000313|EMBL:CRK86781.1};	568069	A0A1J1HFI7_9DIPT	A0A1J1HFI7	CLUMA_CG000612, isoform A	SubName: Full=CLUMA_CG000612, isoform A {ECO:0000313|EMBL:CRK86781.1};							1633908at2759
	Daphnia00284-RC	tr|A0A1J1HFI7|A0A1J1HFI7_9DIPT	82.8	64	11	0	20	83	20	83	9.9e-11	75.5	77.1	Clunio marinus	CLUMA_CG000612	ORFNames=CLUMA_CG000612 {ECO:0000313|EMBL:CRK86781.1};	568069	A0A1J1HFI7_9DIPT	A0A1J1HFI7	CLUMA_CG000612, isoform A	SubName: Full=CLUMA_CG000612, isoform A {ECO:0000313|EMBL:CRK86781.1};							1633908at2759
	Daphnia00284-RD	tr|E9GLY6|E9GLY6_DAPPU	90	80	8	0	5	84	4	83	2.5e-30	140.6	95.2	Daphnia pulex (Water flea)	DAPPUDRAFT_319504	ORFNames=DAPPUDRAFT_319504 {ECO:0000313|EMBL:EFX79605.1};	6669	E9GLY6_DAPPU	E9GLY6	Uncharacterized protein	SubName: Full=Uncharacterized protein {ECO:0000313|EMBL:EFX79605.1};			dpx:DAPPUDRAFT_319504			ENOG410J6MJ;ENOG410Y6UP	1633908at2759
	Daphnia00285-RA	tr|E9GLY8|E9GLY8_DAPPU	99.4	353	2	0	292	644	34	386	1.3e-206	729.2	52.5	Daphnia pulex (Water flea)	DAPPUDRAFT_319506	ORFNames=DAPPUDRAFT_319506 {ECO:0000313|EMBL:EFX79590.1};	6669	E9GLY8_DAPPU	E9GLY8	Uncharacterized protein	SubName: Full=Uncharacterized protein {ECO:0000313|EMBL:EFX79590.1};	GO:0005739;GO:0004370;GO:0016773;GO:0006071;GO:0046167;GO:0016310;GO:0006641		dpx:DAPPUDRAFT_319506	IPR043129;IPR000577;IPR018485;IPR018483;IPR018484;IPR005999		KOG2517;COG0554	519426at2759	PF02782;PF00370	PS00933;PS00445				TIGR01311		glycerol metabolic process [GO:0006071];glycerol-3-phosphate biosynthetic process [GO:0046167];phosphorylation [GO:0016310];triglyceride metabolic process [GO:0006641]	glycerol kinase activity [GO:0004370];phosphotransferase activity, alcohol group as acceptor [GO:0016773]	mitochondrion [GO:0005739]
	Daphnia00285-RB	tr|E9GLY7|E9GLY7_DAPPU	93.3	297	4	1	12	292	1	297	7.1e-152	546.2	94.3	Daphnia pulex (Water flea)	CHY1A DAPPUDRAFT_347760	Name=CHY1A {ECO:0000313|EMBL:EFX79589.1}; ORFNames=DAPPUDRAFT_347760 {ECO:0000313|EMBL:EFX79589.1};	6669	E9GLY7_DAPPU	E9GLY7	Chymotrypsin-like protein	SubName: Full=Chymotrypsin-like protein {ECO:0000313|EMBL:EFX79589.1}; EC=3.4.21.32 {ECO:0000313|EMBL:EFX79589.1};	GO:0005615;GO:0004252;GO:0006508		dpx:DAPPUDRAFT_347760	IPR009003;IPR001314;IPR001254;IPR018114;IPR033116		KOG3627;COG5640	1314811at2759	PF00089	PS50240;PS00134;PS00135						proteolysis [GO:0006508]	serine-type endopeptidase activity [GO:0004252]	extracellular space [GO:0005615]
	Daphnia00285-RC	tr|E9GLY8|E9GLY8_DAPPU	99.4	353	2	0	292	644	34	386	1.3e-206	729.2	52.5	Daphnia pulex (Water flea)	DAPPUDRAFT_319506	ORFNames=DAPPUDRAFT_319506 {ECO:0000313|EMBL:EFX79590.1};	6669	E9GLY8_DAPPU	E9GLY8	Uncharacterized protein	SubName: Full=Uncharacterized protein {ECO:0000313|EMBL:EFX79590.1};	GO:0005739;GO:0004370;GO:0016773;GO:0006071;GO:0046167;GO:0016310;GO:0006641		dpx:DAPPUDRAFT_319506	IPR043129;IPR000577;IPR018485;IPR018483;IPR018484;IPR005999		KOG2517;COG0554	519426at2759	PF02782;PF00370	PS00933;PS00445				TIGR01311		glycerol metabolic process [GO:0006071];glycerol-3-phosphate biosynthetic process [GO:0046167];phosphorylation [GO:0016310];triglyceride metabolic process [GO:0006641]	glycerol kinase activity [GO:0004370];phosphotransferase activity, alcohol group as acceptor [GO:0016773]	mitochondrion [GO:0005739]
	Daphnia00285-RD	tr|A0A164XNL9|A0A164XNL9_9CRUS	93.1	521	36	0	1	521	1	521	5.4e-288	999.2	98.7	Daphnia magna	APZ42_019726	ORFNames=APZ42_019726 {ECO:0000313|EMBL:KZS14418.1};	35525	A0A164XNL9_9CRUS	A0A164XNL9	Glycerol kinase 3	SubName: Full=Glycerol kinase 3 {ECO:0000313|EMBL:KZS14418.1};	GO:0016021;GO:0004370;GO:0005975;GO:0006072			IPR043129;IPR000577;IPR018485;IPR018483;IPR018484;IPR005999				PF02782;PF00370	PS00933;PS00445				TIGR01311		carbohydrate metabolic process [GO:0005975];glycerol-3-phosphate metabolic process [GO:0006072]	glycerol kinase activity [GO:0004370]	integral component of membrane [GO:0016021]
	Daphnia00285-RE	tr|A0A164XNL9|A0A164XNL9_9CRUS	93.2	555	38	0	1	555	1	555	1.4e-305	1057.7	100	Daphnia magna	APZ42_019726	ORFNames=APZ42_019726 {ECO:0000313|EMBL:KZS14418.1};	35525	A0A164XNL9_9CRUS	A0A164XNL9	Glycerol kinase 3	SubName: Full=Glycerol kinase 3 {ECO:0000313|EMBL:KZS14418.1};	GO:0016021;GO:0004370;GO:0005975;GO:0006072			IPR043129;IPR000577;IPR018485;IPR018483;IPR018484;IPR005999				PF02782;PF00370	PS00933;PS00445				TIGR01311		carbohydrate metabolic process [GO:0005975];glycerol-3-phosphate metabolic process [GO:0006072]	glycerol kinase activity [GO:0004370]	integral component of membrane [GO:0016021]
	Daphnia00285-RF	tr|A0A164XNL9|A0A164XNL9_9CRUS	92.9	354	25	0	6	359	22	375	1.2e-194	688.7	91.2	Daphnia magna	APZ42_019726	ORFNames=APZ42_019726 {ECO:0000313|EMBL:KZS14418.1};	35525	A0A164XNL9_9CRUS	A0A164XNL9	Glycerol kinase 3	SubName: Full=Glycerol kinase 3 {ECO:0000313|EMBL:KZS14418.1};	GO:0016021;GO:0004370;GO:0005975;GO:0006072			IPR043129;IPR000577;IPR018485;IPR018483;IPR018484;IPR005999				PF02782;PF00370	PS00933;PS00445				TIGR01311		carbohydrate metabolic process [GO:0005975];glycerol-3-phosphate metabolic process [GO:0006072]	glycerol kinase activity [GO:0004370]	integral component of membrane [GO:0016021]
	Daphnia00285-RG	tr|A0A164XNL9|A0A164XNL9_9CRUS	93.1	422	29	0	6	427	22	443	1.4e-232	815.1	81.3	Daphnia magna	APZ42_019726	ORFNames=APZ42_019726 {ECO:0000313|EMBL:KZS14418.1};	35525	A0A164XNL9_9CRUS	A0A164XNL9	Glycerol kinase 3	SubName: Full=Glycerol kinase 3 {ECO:0000313|EMBL:KZS14418.1};	GO:0016021;GO:0004370;GO:0005975;GO:0006072			IPR043129;IPR000577;IPR018485;IPR018483;IPR018484;IPR005999				PF02782;PF00370	PS00933;PS00445				TIGR01311		carbohydrate metabolic process [GO:0005975];glycerol-3-phosphate metabolic process [GO:0006072]	glycerol kinase activity [GO:0004370]	integral component of membrane [GO:0016021]
	Daphnia00285-RH	tr|A0A164XNL9|A0A164XNL9_9CRUS	93.2	555	38	0	1	555	1	555	1.4e-305	1057.7	100	Daphnia magna	APZ42_019726	ORFNames=APZ42_019726 {ECO:0000313|EMBL:KZS14418.1};	35525	A0A164XNL9_9CRUS	A0A164XNL9	Glycerol kinase 3	SubName: Full=Glycerol kinase 3 {ECO:0000313|EMBL:KZS14418.1};	GO:0016021;GO:0004370;GO:0005975;GO:0006072			IPR043129;IPR000577;IPR018485;IPR018483;IPR018484;IPR005999				PF02782;PF00370	PS00933;PS00445				TIGR01311		carbohydrate metabolic process [GO:0005975];glycerol-3-phosphate metabolic process [GO:0006072]	glycerol kinase activity [GO:0004370]	integral component of membrane [GO:0016021]
	Daphnia00286-RA	tr|E9GLZ0|E9GLZ0_DAPPU	93.2	234	16	0	54	287	67	300	1.8e-125	459.5	38.6	Daphnia pulex (Water flea)	CHY1C DAPPUDRAFT_347751	Name=CHY1C {ECO:0000313|EMBL:EFX79603.1}; ORFNames=DAPPUDRAFT_347751 {ECO:0000313|EMBL:EFX79603.1};	6669	E9GLZ0_DAPPU	E9GLZ0	Chymotrypsin-like protein	SubName: Full=Chymotrypsin-like protein {ECO:0000313|EMBL:EFX79603.1}; EC=3.4.21.32 {ECO:0000313|EMBL:EFX79603.1};	GO:0004252		dpx:DAPPUDRAFT_347751	IPR009003;IPR001314;IPR001254;IPR018114;IPR033116			1522379at2759	PF00089	PS50240;PS00134;PS00135							serine-type endopeptidase activity [GO:0004252]
	Daphnia00286-RB	tr|E9GLY9|E9GLY9_DAPPU	75.3	320	32	6	304	608	17	304	2.7e-121	445.7	50.2	Daphnia pulex (Water flea)	CHY1B DAPPUDRAFT_347750	Name=CHY1B {ECO:0000313|EMBL:EFX79604.1}; ORFNames=DAPPUDRAFT_347750 {ECO:0000313|EMBL:EFX79604.1};	6669	E9GLY9_DAPPU	E9GLY9	Chymotrypsin-like protein	SubName: Full=Chymotrypsin-like protein {ECO:0000313|EMBL:EFX79604.1}; EC=3.4.21.32 {ECO:0000313|EMBL:EFX79604.1};	GO:0005615;GO:0004252;GO:0006508		dpx:DAPPUDRAFT_347750	IPR009003;IPR001314;IPR001254;IPR018114;IPR033116		KOG3627;COG5640	606683at2759	PF00089	PS50240;PS00134;PS00135						proteolysis [GO:0006508]	serine-type endopeptidase activity [GO:0004252]	extracellular space [GO:0005615]
	Daphnia00286-RC	tr|E9GLY9|E9GLY9_DAPPU	75.3	320	32	6	302	606	17	304	2.7e-121	445.7	50.3	Daphnia pulex (Water flea)	CHY1B DAPPUDRAFT_347750	Name=CHY1B {ECO:0000313|EMBL:EFX79604.1}; ORFNames=DAPPUDRAFT_347750 {ECO:0000313|EMBL:EFX79604.1};	6669	E9GLY9_DAPPU	E9GLY9	Chymotrypsin-like protein	SubName: Full=Chymotrypsin-like protein {ECO:0000313|EMBL:EFX79604.1}; EC=3.4.21.32 {ECO:0000313|EMBL:EFX79604.1};	GO:0005615;GO:0004252;GO:0006508		dpx:DAPPUDRAFT_347750	IPR009003;IPR001314;IPR001254;IPR018114;IPR033116		KOG3627;COG5640	606683at2759	PF00089	PS50240;PS00134;PS00135						proteolysis [GO:0006508]	serine-type endopeptidase activity [GO:0004252]	extracellular space [GO:0005615]
	Daphnia00286-RD	tr|E9GLY9|E9GLY9_DAPPU	75.3	320	32	6	304	608	17	304	2.7e-121	445.7	50.2	Daphnia pulex (Water flea)	CHY1B DAPPUDRAFT_347750	Name=CHY1B {ECO:0000313|EMBL:EFX79604.1}; ORFNames=DAPPUDRAFT_347750 {ECO:0000313|EMBL:EFX79604.1};	6669	E9GLY9_DAPPU	E9GLY9	Chymotrypsin-like protein	SubName: Full=Chymotrypsin-like protein {ECO:0000313|EMBL:EFX79604.1}; EC=3.4.21.32 {ECO:0000313|EMBL:EFX79604.1};	GO:0005615;GO:0004252;GO:0006508		dpx:DAPPUDRAFT_347750	IPR009003;IPR001314;IPR001254;IPR018114;IPR033116		KOG3627;COG5640	606683at2759	PF00089	PS50240;PS00134;PS00135						proteolysis [GO:0006508]	serine-type endopeptidase activity [GO:0004252]	extracellular space [GO:0005615]
	Daphnia00286-RE	tr|E9GLZ1|E9GLZ1_DAPPU	91.7	242	20	0	48	289	61	302	1.8e-123	451.8	83.7	Daphnia pulex (Water flea)	CHY1D DAPPUDRAFT_347749	Name=CHY1D {ECO:0000313|EMBL:EFX79602.1}; ORFNames=DAPPUDRAFT_347749 {ECO:0000313|EMBL:EFX79602.1};	6669	E9GLZ1_DAPPU	E9GLZ1	Chymotrypsin-like protein	SubName: Full=Chymotrypsin-like protein {ECO:0000313|EMBL:EFX79602.1}; EC=3.4.21.32 {ECO:0000313|EMBL:EFX79602.1};	GO:0005615;GO:0004252;GO:0006508		dpx:DAPPUDRAFT_347749	IPR009003;IPR001314;IPR001254;IPR018114;IPR033116		KOG3627;COG5640	1522379at2759	PF00089	PS50240;PS00134;PS00135						proteolysis [GO:0006508]	serine-type endopeptidase activity [GO:0004252]	extracellular space [GO:0005615]
	Daphnia00286-RF	tr|E9GLZ2|E9GLZ2_DAPPU	93.8	306	5	2	6	298	1	305	5.1e-158	566.6	98.3	Daphnia pulex (Water flea)	CHY1E DAPPUDRAFT_347752	Name=CHY1E {ECO:0000313|EMBL:EFX79601.1}; ORFNames=DAPPUDRAFT_347752 {ECO:0000313|EMBL:EFX79601.1};	6669	E9GLZ2_DAPPU	E9GLZ2	Chymotrypsin-like protein	SubName: Full=Chymotrypsin-like protein {ECO:0000313|EMBL:EFX79601.1}; EC=3.4.21.32 {ECO:0000313|EMBL:EFX79601.1};	GO:0004252		dpx:DAPPUDRAFT_347752	IPR009003;IPR001314;IPR001254;IPR018114;IPR033116		KOG3627;COG5640	1522379at2759	PF00089	PS50240;PS00134;PS00135							serine-type endopeptidase activity [GO:0004252]
	Daphnia00287-RA	tr|E9GLZ9|E9GLZ9_DAPPU	98.4	128	1	1	339	465	12	139	2.5e-50	209.5	27.3	Daphnia pulex (Water flea)	DAPPUDRAFT_244841	ORFNames=DAPPUDRAFT_244841 {ECO:0000313|EMBL:EFX79594.1};	6669	E9GLZ9_DAPPU	E9GLZ9	Uncharacterized protein	SubName: Full=Uncharacterized protein {ECO:0000313|EMBL:EFX79594.1};			dpx:DAPPUDRAFT_244841			ENOG410J84W;ENOG410Y6XK	13140at6657
	Daphnia00287-RB	tr|E9GLZ9|E9GLZ9_DAPPU	98.4	128	1	1	462	588	12	139	3.1e-50	209.5	21.6	Daphnia pulex (Water flea)	DAPPUDRAFT_244841	ORFNames=DAPPUDRAFT_244841 {ECO:0000313|EMBL:EFX79594.1};	6669	E9GLZ9_DAPPU	E9GLZ9	Uncharacterized protein	SubName: Full=Uncharacterized protein {ECO:0000313|EMBL:EFX79594.1};			dpx:DAPPUDRAFT_244841			ENOG410J84W;ENOG410Y6XK	13140at6657
	Daphnia00287-RC	tr|E9GLZ9|E9GLZ9_DAPPU	98.4	128	1	1	394	520	12	139	2.7e-50	209.5	24.4	Daphnia pulex (Water flea)	DAPPUDRAFT_244841	ORFNames=DAPPUDRAFT_244841 {ECO:0000313|EMBL:EFX79594.1};	6669	E9GLZ9_DAPPU	E9GLZ9	Uncharacterized protein	SubName: Full=Uncharacterized protein {ECO:0000313|EMBL:EFX79594.1};			dpx:DAPPUDRAFT_244841			ENOG410J84W;ENOG410Y6XK	13140at6657
	Daphnia00287-RD	tr|E9GLZ9|E9GLZ9_DAPPU	98.4	128	1	1	394	520	12	139	2.7e-50	209.5	24.4	Daphnia pulex (Water flea)	DAPPUDRAFT_244841	ORFNames=DAPPUDRAFT_244841 {ECO:0000313|EMBL:EFX79594.1};	6669	E9GLZ9_DAPPU	E9GLZ9	Uncharacterized protein	SubName: Full=Uncharacterized protein {ECO:0000313|EMBL:EFX79594.1};			dpx:DAPPUDRAFT_244841			ENOG410J84W;ENOG410Y6XK	13140at6657
	Daphnia00288-RA	tr|E9GLZ6|E9GLZ6_DAPPU	98.7	302	4	0	1	302	1	302	8.5e-169	602.4	100	Daphnia pulex (Water flea)	CHY1G DAPPUDRAFT_347754	Name=CHY1G {ECO:0000313|EMBL:EFX79598.1}; ORFNames=DAPPUDRAFT_347754 {ECO:0000313|EMBL:EFX79598.1};	6669	E9GLZ6_DAPPU	E9GLZ6	Chymotrypsin-like protein	SubName: Full=Chymotrypsin-like protein {ECO:0000313|EMBL:EFX79598.1}; EC=3.4.21.32 {ECO:0000313|EMBL:EFX79598.1};	GO:0004252		dpx:DAPPUDRAFT_347754	IPR009003;IPR001314;IPR001254;IPR018114;IPR033116		KOG3627;COG5640	1522379at2759	PF00089	PS50240;PS00134;PS00135							serine-type endopeptidase activity [GO:0004252]
	Daphnia00289-RA	tr|E9GD89|E9GD89_DAPPU	58.3	563	157	8	13	566	56	549	1.2e-143	520.4	64.8	Daphnia pulex (Water flea)	DAPPUDRAFT_101397	ORFNames=DAPPUDRAFT_101397 {ECO:0000313|EMBL:EFX82694.1};	6669	E9GD89_DAPPU	E9GD89	Collagen, type X, alpha 1-like protein	SubName: Full=Collagen, type X, alpha 1-like protein {ECO:0000313|EMBL:EFX82694.1};			dpx:DAPPUDRAFT_101397	IPR001073;IPR008983		ENOG410YB5V	1320954at2759	PF00386	PS50871
	Daphnia00290-RA	tr|E9I0W4|E9I0W4_DAPPU	98.5	203	3	0	176	378	1	203	1.2e-111	412.9	52.2	Daphnia pulex (Water flea)	DAPPUDRAFT_270542	ORFNames=DAPPUDRAFT_270542 {ECO:0000313|EMBL:EFX62365.1};	6669	E9I0W4_DAPPU	E9I0W4	Glutathione peroxidase	RecName: Full=Glutathione peroxidase {ECO:0000256|RuleBase:RU000499};	GO:0004602;GO:0004601;GO:0006979		dpx:DAPPUDRAFT_270542	IPR000889;IPR029760;IPR036249		KOG1651;COG0386	1483113at2759	PF00255	PS00763;PS51355			PTHR11592			response to oxidative stress [GO:0006979]	glutathione peroxidase activity [GO:0004602];peroxidase activity [GO:0004601]
	Daphnia00290-RB	tr|E9I0W4|E9I0W4_DAPPU	98.5	203	3	0	204	406	1	203	1.3e-111	412.9	48.7	Daphnia pulex (Water flea)	DAPPUDRAFT_270542	ORFNames=DAPPUDRAFT_270542 {ECO:0000313|EMBL:EFX62365.1};	6669	E9I0W4_DAPPU	E9I0W4	Glutathione peroxidase	RecName: Full=Glutathione peroxidase {ECO:0000256|RuleBase:RU000499};	GO:0004602;GO:0004601;GO:0006979		dpx:DAPPUDRAFT_270542	IPR000889;IPR029760;IPR036249		KOG1651;COG0386	1483113at2759	PF00255	PS00763;PS51355			PTHR11592			response to oxidative stress [GO:0006979]	glutathione peroxidase activity [GO:0004602];peroxidase activity [GO:0004601]
	Daphnia00290-RC	tr|E9I0W4|E9I0W4_DAPPU	98.5	203	3	0	149	351	1	203	1.1e-111	412.9	56.1	Daphnia pulex (Water flea)	DAPPUDRAFT_270542	ORFNames=DAPPUDRAFT_270542 {ECO:0000313|EMBL:EFX62365.1};	6669	E9I0W4_DAPPU	E9I0W4	Glutathione peroxidase	RecName: Full=Glutathione peroxidase {ECO:0000256|RuleBase:RU000499};	GO:0004602;GO:0004601;GO:0006979		dpx:DAPPUDRAFT_270542	IPR000889;IPR029760;IPR036249		KOG1651;COG0386	1483113at2759	PF00255	PS00763;PS51355			PTHR11592			response to oxidative stress [GO:0006979]	glutathione peroxidase activity [GO:0004602];peroxidase activity [GO:0004601]
	Daphnia00291-RA	tr|A0A0P5NDB5|A0A0P5NDB5_9CRUS	100	309	0	0	1	309	1	309	5e-185	656.4	100	Daphnia magna	APZ42_019724	ORFNames=APZ42_019724 {ECO:0000313|EMBL:KZS14406.1};	35525	A0A0P5NDB5_9CRUS	A0A0P5NDB5	Serine/threonine-protein phosphatase	RecName: Full=Serine/threonine-protein phosphatase {ECO:0000256|RuleBase:RU004273}; EC=3.1.3.16 {ECO:0000256|RuleBase:RU004273};	GO:0004721			IPR004843;IPR029052;IPR006186				PF00149	PS00125							phosphoprotein phosphatase activity [GO:0004721]
	Daphnia00292-RA	tr|A0A164XN57|A0A164XN57_9CRUS	61.3	1293	406	18	10	1238	11	1272	0	1361.7	99.3	Daphnia magna	APZ42_019731	ORFNames=APZ42_019731 {ECO:0000313|EMBL:KZS14404.1};	35525	A0A164XN57_9CRUS	A0A164XN57	Putative Transcription termination factor 2	SubName: Full=Putative Transcription termination factor 2 {ECO:0000313|EMBL:KZS14404.1};	GO:0005524			IPR014001;IPR001650;IPR027417;IPR038718;IPR000330				PF00271;PF00176	PS51192;PS51194							ATP binding [GO:0005524]
	Daphnia00293-RA	tr|E9I4Q7|E9I4Q7_DAPPU	93.1	144	10	0	61	204	1	144	2.9e-68	268.1	62.3	Daphnia pulex (Water flea)	DAPPUDRAFT_340777	ORFNames=DAPPUDRAFT_340777 {ECO:0000313|EMBL:EFX61024.1};	6669	E9I4Q7_DAPPU	E9I4Q7	Caprin-1_dimer domain-containing protein	RecName: Full=Caprin-1_dimer domain-containing protein {ECO:0000259|Pfam:PF18293};			dpx:DAPPUDRAFT_340777	IPR041637			1803938at2759	PF18293
	Daphnia00294-RA	tr|E9HGX9|E9HGX9_DAPPU	90.3	329	18	2	271	585	25	353	7.3e-185	656.8	53.8	Daphnia pulex (Water flea)	DAPPUDRAFT_203138	ORFNames=DAPPUDRAFT_203138 {ECO:0000313|EMBL:EFX69036.1};	6669	E9HGX9_DAPPU	E9HGX9	GH16 domain-containing protein	RecName: Full=GH16 domain-containing protein {ECO:0000259|PROSITE:PS51762};	GO:0004553;GO:0005975		dpx:DAPPUDRAFT_203138	IPR013320;IPR000757		ENOG410IET0;COG2273	1209387at2759	PF00722	PS51762						carbohydrate metabolic process [GO:0005975]	hydrolase activity, hydrolyzing O-glycosyl compounds [GO:0004553]
	Daphnia00295-RA	tr|E9HGX8|E9HGX8_DAPPU	97.5	353	8	1	1	353	1	352	3.1e-215	756.9	100	Daphnia pulex (Water flea)	DAPPUDRAFT_228840	ORFNames=DAPPUDRAFT_228840 {ECO:0000313|EMBL:EFX69035.1};	6669	E9HGX8_DAPPU	E9HGX8	GH16 domain-containing protein	RecName: Full=GH16 domain-containing protein {ECO:0000259|PROSITE:PS51762};	GO:0004553;GO:0005975		dpx:DAPPUDRAFT_228840	IPR013320;IPR000757		ENOG410IET0;COG2273	1209387at2759	PF00722	PS51762						carbohydrate metabolic process [GO:0005975]	hydrolase activity, hydrolyzing O-glycosyl compounds [GO:0004553]
	Daphnia00296-RA	tr|A0A165AC38|A0A165AC38_9CRUS	63.3	581	202	7	325	898	360	936	3.5e-146	528.9	63.9	Daphnia magna	APZ42_016309	ORFNames=APZ42_016309 {ECO:0000313|EMBL:KZS17435.1};	35525	A0A165AC38_9CRUS	A0A165AC38	Protein CASC3-like protein	SubName: Full=Protein CASC3-like protein {ECO:0000313|EMBL:KZS17435.1};	GO:0035145;GO:0003723;GO:0006397			IPR018545;IPR028544				PF09405				PTHR13434			mRNA processing [GO:0006397]	RNA binding [GO:0003723]	exon-exon junction complex [GO:0035145]
	Daphnia00297-RA	tr|E9HGX5|E9HGX5_DAPPU	92.6	351	6	1	1	331	1	351	1.7e-178	634.8	100	Daphnia pulex (Water flea)	DAPPUDRAFT_301183	ORFNames=DAPPUDRAFT_301183 {ECO:0000313|EMBL:EFX69034.1};	6669	E9HGX5_DAPPU	E9HGX5	Letm1 RBD domain-containing protein	RecName: Full=Letm1 RBD domain-containing protein {ECO:0000259|PROSITE:PS51758};	GO:0016021;GO:0005739;GO:0043022		dpx:DAPPUDRAFT_301183	IPR011685;IPR033122		KOG4263;ENOG410ZXCM	756155at2759	PF07766	PS51758							ribosome binding [GO:0043022]	integral component of membrane [GO:0016021];mitochondrion [GO:0005739]
	Daphnia00298-RA	tr|E9HGX2|E9HGX2_DAPPU	96	324	9	1	72	395	1	320	1.3e-193	685.3	82	Daphnia pulex (Water flea)	DAPPUDRAFT_329544	ORFNames=DAPPUDRAFT_329544 {ECO:0000313|EMBL:EFX69041.1};	6669	E9HGX2_DAPPU	E9HGX2	GH16 domain-containing protein	RecName: Full=GH16 domain-containing protein {ECO:0000259|PROSITE:PS51762};	GO:0004553;GO:0005975		dpx:DAPPUDRAFT_329544	IPR013320;IPR000757		ENOG410IET0;COG2273	754530at2759	PF00722	PS51762						carbohydrate metabolic process [GO:0005975]	hydrolase activity, hydrolyzing O-glycosyl compounds [GO:0004553]
	Daphnia00299-RA	tr|E9HGX0|E9HGX0_DAPPU	100	340	0	0	1	340	1	340	2.3e-178	634.4	100	Daphnia pulex (Water flea)	MDHM DAPPUDRAFT_301215	Name=MDHM {ECO:0000313|EMBL:EFX69032.1}; ORFNames=DAPPUDRAFT_301215 {ECO:0000313|EMBL:EFX69032.1};	6669	E9HGX0_DAPPU	E9HGX0	Malate dehydrogenase	RecName: Full=Malate dehydrogenase {ECO:0000256|RuleBase:RU003405}; EC=1.1.1.37 {ECO:0000256|RuleBase:RU003405};	GO:0005737;GO:0005739;GO:0030060;GO:0005975;GO:0006108;GO:0006099		dpx:DAPPUDRAFT_301215	IPR001557;IPR022383;IPR001236;IPR015955;IPR001252;IPR010097;IPR036291		KOG1494;COG0039	976445at2759	PF02866;PF00056	PS00068				TIGR01772		carbohydrate metabolic process [GO:0005975];malate metabolic process [GO:0006108];tricarboxylic acid cycle [GO:0006099]	L-malate dehydrogenase activity [GO:0030060]	cytoplasm [GO:0005737];mitochondrion [GO:0005739]
	Daphnia00300-RA	tr|A0A0P5TAP8|A0A0P5TAP8_9CRUS	89.5	475	50	0	1	475	1	475	7.4e-245	856.7	52.7	Daphnia magna	APZ42_016315	ORFNames=APZ42_016315 {ECO:0000313|EMBL:KZS17438.1};	35525	A0A0P5TAP8_9CRUS	A0A0P5TAP8	Putative Transmembrane protein 209; Transmembrane protein	SubName: Full=Putative Transmembrane protein 209 {ECO:0000313|EMBL:KZS17438.1}; SubName: Full=Transmembrane protein {ECO:0000313|EMBL:JAL68829.1};	GO:0016021			IPR019176				PF09786				PTHR21780					integral component of membrane [GO:0016021]
	Daphnia00301-RA	tr|E9HGW7|E9HGW7_DAPPU	89.4	1139	75	4	1	1102	1	1130	0	1447.2	93.8	Daphnia pulex (Water flea)	EOG090X0F73 DAPPUDRAFT_259237	Name=EOG090X0F73 {ECO:0000313|EMBL:SVE85176.1}; ORFNames=DAPPUDRAFT_259237 {ECO:0000313|EMBL:EFX69031.1};	6669	E9HGW7_DAPPU	E9HGW7	EOG090X0F73	SubName: Full=EOG090X0F73 {ECO:0000313|EMBL:SVE85176.1};	GO:0003723		dpx:DAPPUDRAFT_259237	IPR034257;IPR012677;IPR035979;IPR000504;IPR032552;IPR003034;IPR036361		KOG2416;ENOG4111HR1	815609at2759	PF16294;PF02037	PS50102;PS50800							RNA binding [GO:0003723]
	Daphnia00301-RB	tr|E9HGW7|E9HGW7_DAPPU	94.4	1131	62	1	1	1131	1	1130	0	1497.3	93.9	Daphnia pulex (Water flea)	EOG090X0F73 DAPPUDRAFT_259237	Name=EOG090X0F73 {ECO:0000313|EMBL:SVE85176.1}; ORFNames=DAPPUDRAFT_259237 {ECO:0000313|EMBL:EFX69031.1};	6669	E9HGW7_DAPPU	E9HGW7	EOG090X0F73	SubName: Full=EOG090X0F73 {ECO:0000313|EMBL:SVE85176.1};	GO:0003723		dpx:DAPPUDRAFT_259237	IPR034257;IPR012677;IPR035979;IPR000504;IPR032552;IPR003034;IPR036361		KOG2416;ENOG4111HR1	815609at2759	PF16294;PF02037	PS50102;PS50800							RNA binding [GO:0003723]
	Daphnia00302-RA	tr|A0A0P5K485|A0A0P5K485_9CRUS	95.3	430	19	1	1	429	1	430	7.6e-240	839	100	Daphnia magna			35525	A0A0P5K485_9CRUS	A0A0P5K485	Aspartate aminotransferase	RecName: Full=Aspartate aminotransferase {ECO:0000256|RuleBase:RU000480}; EC=2.6.1.1 {ECO:0000256|RuleBase:RU000480};	GO:0004069;GO:0030170;GO:0009058;GO:0006520			IPR004839;IPR000796;IPR004838;IPR015424;IPR015422;IPR015421				PF00155	PS00105			PTHR11879			biosynthetic process [GO:0009058];cellular amino acid metabolic process [GO:0006520]	L-aspartate [GO:0004069];pyridoxal phosphate binding [GO:0030170]
	Daphnia00303-RA	tr|A0A165ADK1|A0A165ADK1_9CRUS	70.9	206	33	4	1	203	1	182	9e-66	259.6	100	Daphnia magna	APZ42_016375	ORFNames=APZ42_016375 {ECO:0000313|EMBL:KZS17492.1};	35525	A0A165ADK1_9CRUS	A0A165ADK1	Uncharacterized protein	SubName: Full=Uncharacterized protein {ECO:0000313|EMBL:KZS17492.1};	GO:0016021																integral component of membrane [GO:0016021]
	Daphnia00304-RA	tr|A0A165ADJ3|A0A165ADJ3_9CRUS	77.6	340	57	6	64	395	53	381	8.8e-142	513.1	84.1	Daphnia magna	APZ42_016366	ORFNames=APZ42_016366 {ECO:0000313|EMBL:KZS17491.1};	35525	A0A165ADJ3_9CRUS	A0A165ADJ3	Phospholipase A(2)	RecName: Full=Phospholipase A(2) {ECO:0000256|RuleBase:RU361236}; EC=3.1.1.4 {ECO:0000256|RuleBase:RU361236};	GO:0005576;GO:0005509;GO:0004623;GO:0102567;GO:0102568;GO:0050482;GO:0016042;GO:0006644			IPR001211;IPR016090;IPR036444;IPR033113				PF00068	PS00118			PTHR11716			arachidonic acid secretion [GO:0050482];lipid catabolic process [GO:0016042];phospholipid metabolic process [GO:0006644]	calcium ion binding [GO:0005509];phospholipase A2 activity [GO:0004623];phospholipase A2 activity (consuming 1,2-dipalmitoylphosphatidylcholine) [GO:0102567];phospholipase A2 activity consuming 1,2-dioleoylphosphatidylethanolamine) [GO:0102568]	extracellular region [GO:0005576]
	Daphnia00305-RA	tr|A0A0P5UIV4|A0A0P5UIV4_9CRUS	77	1246	192	33	1	1239	1	1159	0	1573.1	99.4	Daphnia magna			35525	A0A0P5UIV4_9CRUS	A0A0P5UIV4	Neurabin-1	SubName: Full=Neurabin-1 {ECO:0000313|EMBL:JAL89988.1};				IPR040645;IPR001478;IPR036034;IPR001660;IPR013761				PF00595;PF17817;PF00536	PS50106;PS50105
	Daphnia00306-RA	tr|E9GCS6|E9GCS6_DAPPU	53.7	1009	232	9	1	1006	1	777	8.9e-231	810.1	100	Daphnia pulex (Water flea)	DAPPUDRAFT_101230	ORFNames=DAPPUDRAFT_101230 {ECO:0000313|EMBL:EFX82610.1};	6669	E9GCS6_DAPPU	E9GCS6	C1qdc1 protein	SubName: Full=C1qdc1 protein {ECO:0000313|EMBL:EFX82610.1};			dpx:DAPPUDRAFT_101230	IPR001073;IPR008983		ENOG410JCSR;ENOG410YK90	1290222at2759	PF00386	PS50871
	Daphnia00308-RA	tr|A0A0P5QLM7|A0A0P5QLM7_9CRUS	74.5	744	173	5	1	734	3	739	0	1096.6	100	Daphnia magna			35525	A0A0P5QLM7_9CRUS	A0A0P5QLM7	ABC transporter G family member	SubName: Full=ABC transporter G family member {ECO:0000313|EMBL:JAL39249.1};	GO:0043190;GO:0005524;GO:0016887;GO:0055085			IPR003593;IPR013525;IPR000412;IPR003439;IPR017871;IPR027417				PF01061;PF00005	PS51012;PS00211;PS50893						transmembrane transport [GO:0055085]	ATP binding [GO:0005524];ATPase activity [GO:0016887]	ATP-binding cassette (ABC) transporter complex [GO:0043190]
	Daphnia00308-RB	tr|A0A0P5QLM7|A0A0P5QLM7_9CRUS	74.6	745	180	5	1	744	3	739	0	1098.6	100	Daphnia magna			35525	A0A0P5QLM7_9CRUS	A0A0P5QLM7	ABC transporter G family member	SubName: Full=ABC transporter G family member {ECO:0000313|EMBL:JAL39249.1};	GO:0043190;GO:0005524;GO:0016887;GO:0055085			IPR003593;IPR013525;IPR000412;IPR003439;IPR017871;IPR027417				PF01061;PF00005	PS51012;PS00211;PS50893						transmembrane transport [GO:0055085]	ATP binding [GO:0005524];ATPase activity [GO:0016887]	ATP-binding cassette (ABC) transporter complex [GO:0043190]
	Daphnia00309-RA	tr|E9HGV9|E9HGV9_DAPPU	91.7	748	51	1	148	895	1	737	0	1352.8	83.6	Daphnia pulex (Water flea)	DAPPUDRAFT_228828	ORFNames=DAPPUDRAFT_228828 {ECO:0000313|EMBL:EFX69049.1};	6669	E9HGV9_DAPPU	E9HGV9	ABC protein, subfamily ABCH	SubName: Full=ABC protein, subfamily ABCH {ECO:0000313|EMBL:EFX69049.1};	GO:0043190;GO:0005524;GO:0016887;GO:0055085		dpx:DAPPUDRAFT_228828	IPR003593;IPR013525;IPR000412;IPR003439;IPR017871;IPR027417		KOG0059;COG1131	1349186at2759	PF01061;PF00005	PS51012;PS00211;PS50893						transmembrane transport [GO:0055085]	ATP binding [GO:0005524];ATPase activity [GO:0016887]	ATP-binding cassette (ABC) transporter complex [GO:0043190]
	Daphnia00310-RA	tr|A0A0N8AB70|A0A0N8AB70_9CRUS	92.3	427	32	1	1	426	1	427	2.7e-229	803.9	100	Daphnia magna	APZ42_016362	ORFNames=APZ42_016362 {ECO:0000313|EMBL:KZS17486.1};	35525	A0A0N8AB70_9CRUS	A0A0N8AB70	N6-adenosine-methyltransferase ime4; N6-adenosine-methyltransferase subunit METTL14	SubName: Full=N6-adenosine-methyltransferase ime4 {ECO:0000313|EMBL:JAJ58825.1}; SubName: Full=N6-adenosine-methyltransferase subunit METTL14 {ECO:0000313|EMBL:KZS17486.1};	GO:0008168;GO:0032259			IPR007757;IPR029063				PF05063	PS51143						methylation [GO:0032259]	methyltransferase activity [GO:0008168]
	Daphnia00311-RA	tr|E9HGV5|E9HGV5_DAPPU	95	1558	75	2	1	1555	14	1571	0	2644.8	100	Daphnia pulex (Water flea)	DAPPUDRAFT_329527	ORFNames=DAPPUDRAFT_329527 {ECO:0000313|EMBL:EFX69050.1};	6669	E9HGV5_DAPPU	E9HGV5	DNA topoisomerase 2	RecName: Full=DNA topoisomerase 2 {ECO:0000256|RuleBase:RU362094}; EC=5.6.2.2 {ECO:0000256|RuleBase:RU362094};	GO:0005634;GO:0005524;GO:0003677;GO:0003918;GO:0006265;GO:0044774;GO:0000712;GO:0000819		dpx:DAPPUDRAFT_329527	IPR003594;IPR036890;IPR020568;IPR014721;IPR001241;IPR013760;IPR002205;IPR013758;IPR013757;IPR013759;IPR013506;IPR018522;IPR031660;IPR006171;IPR034157		KOG0355;COG0187;COG0188	117851at2759	PF00204;PF00521;PF02518;PF01751;PF16898	PS00177;PS50880						DNA topological change [GO:0006265];mitotic DNA integrity checkpoint [GO:0044774];resolution of meiotic recombination intermediates [GO:0000712];sister chromatid segregation [GO:0000819]	ATP binding [GO:0005524];DNA binding [GO:0003677];DNA topoisomerase type II (double strand cut, ATP-hydrolyzing) activity [GO:0003918]	nucleus [GO:0005634]
	Daphnia00312-RA	tr|E9HGV4|E9HGV4_DAPPU	94	268	16	0	1	268	1	268	1.4e-106	395.6	100	Daphnia pulex (Water flea)	DAPPUDRAFT_329526	ORFNames=DAPPUDRAFT_329526 {ECO:0000313|EMBL:EFX69051.1};	6669	E9HGV4_DAPPU	E9HGV4	Uncharacterized protein	SubName: Full=Uncharacterized protein {ECO:0000313|EMBL:EFX69051.1};			dpx:DAPPUDRAFT_329526				1739788at2759
	Daphnia00312-RB	tr|E9HGV4|E9HGV4_DAPPU	94	268	16	0	1	268	1	268	1.4e-106	395.6	100	Daphnia pulex (Water flea)	DAPPUDRAFT_329526	ORFNames=DAPPUDRAFT_329526 {ECO:0000313|EMBL:EFX69051.1};	6669	E9HGV4_DAPPU	E9HGV4	Uncharacterized protein	SubName: Full=Uncharacterized protein {ECO:0000313|EMBL:EFX69051.1};			dpx:DAPPUDRAFT_329526				1739788at2759
	Daphnia00313-RA	tr|A0A0P5MDW1|A0A0P5MDW1_9CRUS	93.3	1887	124	2	3	1888	1	1886	0	3516.1	99.9	Daphnia magna			35525	A0A0P5MDW1_9CRUS	A0A0P5MDW1	Cadherin-87A	SubName: Full=Cadherin-87A {ECO:0000313|EMBL:JAK82931.1};	GO:0016021;GO:0005886;GO:0005509;GO:0007156			IPR002126;IPR015919;IPR020894				PF00028	PS00232						homophilic cell adhesion via plasma membrane adhesion molecules [GO:0007156]	calcium ion binding [GO:0005509]	integral component of membrane [GO:0016021];plasma membrane [GO:0005886]
	Daphnia00314-RA	tr|A0A165ADA7|A0A165ADA7_9CRUS	89.3	214	23	0	31	244	1881	2094	1.5e-102	382.1	87.7	Daphnia magna	APZ42_016346	ORFNames=APZ42_016346 {ECO:0000313|EMBL:KZS17483.1};	35525	A0A165ADA7_9CRUS	A0A165ADA7	Cadherin-23	SubName: Full=Cadherin-23 {ECO:0000313|EMBL:KZS17483.1};	GO:0005788;GO:0016021;GO:0005886;GO:0005509;GO:0007156;GO:0009306			IPR002126;IPR015919;IPR020894;IPR011679;IPR036356;IPR012883;IPR036249				PF00028;PF07749;PF07912	PS00232						homophilic cell adhesion via plasma membrane adhesion molecules [GO:0007156];protein secretion [GO:0009306]	calcium ion binding [GO:0005509]	endoplasmic reticulum lumen [GO:0005788];integral component of membrane [GO:0016021];plasma membrane [GO:0005886]
	Daphnia00315-RA	tr|A0A4Y7MQQ1|A0A4Y7MQQ1_DAPPU	100	177	0	0	1	177	1	177	1e-97	365.5	100	Daphnia pulex (Water flea)	EOG090X0EJM	Name=EOG090X0EJM {ECO:0000313|EMBL:SVE83930.1};	6669	A0A4Y7MQQ1_DAPPU	A0A4Y7MQQ1	Actin-related protein 2/3 complex subunit 3	RecName: Full=Actin-related protein 2/3 complex subunit 3 {ECO:0000256|PIRNR:PIRNR016315};	GO:0005885;GO:0005737;GO:0003779;GO:0034314			IPR007204;IPR036753				PF04062				PTHR12391			Arp2/3 complex-mediated actin nucleation [GO:0034314]	actin binding [GO:0003779]	Arp2/3 protein complex [GO:0005885];cytoplasm [GO:0005737]
	Daphnia00316-RA	tr|A0A0P5AN40|A0A0P5AN40_9CRUS	84.6	778	91	18	1	777	1	750	0	1227.2	100	Daphnia magna			35525	A0A0P5AN40_9CRUS	A0A0P5AN40	Protein FAM13A	SubName: Full=Protein FAM13A {ECO:0000313|EMBL:JAJ23283.1};				IPR039102								PTHR15904
	Daphnia00317-RA	tr|E9HGU9|E9HGU9_DAPPU	93.4	702	44	2	26	726	26	726	1.8e-212	748.8	96.6	Daphnia pulex (Water flea)	DAPPUDRAFT_114043	ORFNames=DAPPUDRAFT_114043 {ECO:0000313|EMBL:EFX69055.1};	6669	E9HGU9_DAPPU	E9HGU9	Uncharacterized protein	SubName: Full=Uncharacterized protein {ECO:0000313|EMBL:EFX69055.1};			dpx:DAPPUDRAFT_114043				1695094at2759
	Daphnia00317-RB	tr|E9HGU9|E9HGU9_DAPPU	93.4	702	44	2	26	726	26	726	1.8e-212	748.8	96.6	Daphnia pulex (Water flea)	DAPPUDRAFT_114043	ORFNames=DAPPUDRAFT_114043 {ECO:0000313|EMBL:EFX69055.1};	6669	E9HGU9_DAPPU	E9HGU9	Uncharacterized protein	SubName: Full=Uncharacterized protein {ECO:0000313|EMBL:EFX69055.1};			dpx:DAPPUDRAFT_114043				1695094at2759
	Daphnia00318-RA	tr|A0A0P5VC88|A0A0P5VC88_9CRUS	55.9	299	86	4	2	254	41	339	1.2e-84	322.8	88.2	Daphnia magna			35525	A0A0P5VC88_9CRUS	A0A0P5VC88	Hexosyltransferase	RecName: Full=Hexosyltransferase {ECO:0000256|RuleBase:RU363063}; EC=2.4.1.- {ECO:0000256|RuleBase:RU363063};	GO:0000139;GO:0016021;GO:0016757;GO:0006486			IPR002659				PF01762				PTHR11214			protein glycosylation [GO:0006486]	transferase activity, transferring glycosyl groups [GO:0016757]	Golgi membrane [GO:0000139];integral component of membrane [GO:0016021]
	Daphnia00319-RA	tr|E9HGU8|E9HGU8_DAPPU	93.9	115	5	2	1	115	1	113	7.9e-51	209.1	100	Daphnia pulex (Water flea)	DAPPUDRAFT_259222	ORFNames=DAPPUDRAFT_259222 {ECO:0000313|EMBL:EFX69024.1};	6669	E9HGU8_DAPPU	E9HGU8	Pkinase_Tyr domain-containing protein	RecName: Full=Pkinase_Tyr domain-containing protein {ECO:0000259|Pfam:PF07714};	GO:0004672		dpx:DAPPUDRAFT_259222	IPR011009;IPR001245		KOG0200;COG0515	1916936at2759	PF07714								protein kinase activity [GO:0004672]
	Daphnia00320-RA	tr|E9HGU6|E9HGU6_DAPPU	95	538	18	3	1	538	121	649	6.4e-300	1039.3	75.2	Daphnia pulex (Water flea)	DAPPUDRAFT_114040	ORFNames=DAPPUDRAFT_114040 {ECO:0000313|EMBL:EFX69022.1};	6669	E9HGU6_DAPPU	E9HGU6	Uncharacterized protein	SubName: Full=Uncharacterized protein {ECO:0000313|EMBL:EFX69022.1};	GO:0016021		dpx:DAPPUDRAFT_114040	IPR007110;IPR036179;IPR013783;IPR003599;IPR003598;IPR013151			825016at2759	PF00047	PS50835								integral component of membrane [GO:0016021]
	Daphnia00321-RA	tr|E9HGU5|E9HGU5_DAPPU	92.1	178	10	2	77	250	1	178	3.1e-84	321.2	69.6	Daphnia pulex (Water flea)	DAPPUDRAFT_301206	ORFNames=DAPPUDRAFT_301206 {ECO:0000313|EMBL:EFX69056.1};	6669	E9HGU5_DAPPU	E9HGU5	GLOBIN domain-containing protein	RecName: Full=GLOBIN domain-containing protein {ECO:0000259|PROSITE:PS01033};	GO:0020037;GO:0019825;GO:0005344		dpx:DAPPUDRAFT_301206	IPR000971;IPR009050;IPR012292			1379813at2759	PF00042	PS01033							heme binding [GO:0020037];oxygen binding [GO:0019825];oxygen carrier activity [GO:0005344]
	Daphnia00322-RA	tr|A0A165ACV4|A0A165ACV4_9CRUS	81.8	484	88	0	16	499	14	497	3.5e-244	853.6	97	Daphnia magna	APZ42_016311	ORFNames=APZ42_016311 {ECO:0000313|EMBL:KZS17466.1};	35525	A0A165ACV4_9CRUS	A0A165ACV4	Glutamate decarboxylase 1	SubName: Full=Glutamate decarboxylase 1 {ECO:0000313|EMBL:KZS17466.1};	GO:0016831;GO:0030170;GO:0019752			IPR002129;IPR015424;IPR015421;IPR021115				PF00282	PS00392						carboxylic acid metabolic process [GO:0019752]	carboxy-lyase activity [GO:0016831];pyridoxal phosphate binding [GO:0030170]
	Daphnia00323-RA	tr|A0A0P4Z651|A0A0P4Z651_9CRUS	86.3	388	31	5	1	377	463	839	1.7e-132	482.3	94.7	Daphnia magna			35525	A0A0P4Z651_9CRUS	A0A0P4Z651	RBR-type E3 ubiquitin transferase	RecName: Full=RBR-type E3 ubiquitin transferase {ECO:0000256|SAAS:SAAS01037474}; EC=2.3.2.31 {ECO:0000256|SAAS:SAAS01037474};	GO:0016021;GO:0046872;GO:0004842			IPR031127;IPR002867;IPR001841;IPR013083				PF01485	PS50089			PTHR11685				metal ion binding [GO:0046872];ubiquitin-protein transferase activity [GO:0004842]	integral component of membrane [GO:0016021]
	Daphnia00324-RA	tr|A0A0N8CP01|A0A0N8CP01_9CRUS	77	570	108	5	59	626	58	606	1.4e-226	795.4	90.7	Daphnia magna	APZ42_016316	ORFNames=APZ42_016316 {ECO:0000313|EMBL:KZS17464.1};	35525	A0A0N8CP01_9CRUS	A0A0N8CP01	Putative Solute carrier family 35 member F4; Solute carrier family 35 member F3	SubName: Full=Putative Solute carrier family 35 member F4 {ECO:0000313|EMBL:KZS17464.1}; SubName: Full=Solute carrier family 35 member F3 {ECO:0000313|EMBL:JAL90675.1};	GO:0016021			IPR026505								PTHR19346					integral component of membrane [GO:0016021]
	Daphnia00324-RB	tr|A0A0N8CP01|A0A0N8CP01_9CRUS	77	570	108	5	59	626	58	606	1.4e-226	795.4	90.7	Daphnia magna	APZ42_016316	ORFNames=APZ42_016316 {ECO:0000313|EMBL:KZS17464.1};	35525	A0A0N8CP01_9CRUS	A0A0N8CP01	Putative Solute carrier family 35 member F4; Solute carrier family 35 member F3	SubName: Full=Putative Solute carrier family 35 member F4 {ECO:0000313|EMBL:KZS17464.1}; SubName: Full=Solute carrier family 35 member F3 {ECO:0000313|EMBL:JAL90675.1};	GO:0016021			IPR026505								PTHR19346					integral component of membrane [GO:0016021]
	Daphnia00325-RA	sp|P20009|DLL_DROME	100	54	0	0	1	54	124	177	2.1e-19	105.9	21.1	Drosophila melanogaster (Fruit fly)	Dll Ba, BR CG3629	Name=Dll; Synonyms=Ba, BR; ORFNames=CG3629;	7227	DLL_DROME	P20009	Homeotic protein distal-less; Protein brista	RecName: Full=Homeotic protein distal-less; AltName: Full=Protein brista;	GO:0005634;GO:0003700;GO:0000978;GO:0043565;GO:0007487;GO:0007469;GO:0048264;GO:0035215;GO:0035114;GO:0007480;GO:0007485;GO:0008587;GO:0007479;GO:0016319;GO:0010629;GO:0045893;GO:0048728;GO:0007449;GO:0006357;GO:0010092		dme:Dmel_CG3629	IPR009057;IPR017970;IPR001356;IPR020479;IPR000047	NP_523857.1;NP_726486.1			PF00046	PS00027;PS50071					37973	analia development [GO:0007487];antennal development [GO:0007469];determination of ventral identity [GO:0048264];genital disc development [GO:0035215];imaginal disc-derived appendage morphogenesis [GO:0035114];imaginal disc-derived leg morphogenesis [GO:0007480];imaginal disc-derived male genitalia development [GO:0007485];imaginal disc-derived wing margin morphogenesis [GO:0008587];leg disc prox…	DNA-binding transcription factor activity [GO:0003700];RNA polymerase II cis-regulatory region sequence-specific DNA binding [GO:0000978];sequence-specific DNA binding [GO:0043565]	nucleus [GO:0005634]
	Daphnia00326-RA	tr|A0A0N8D8Q7|A0A0N8D8Q7_9CRUS	82.6	201	12	2	40	220	174	371	3.2e-77	297.7	82.3	Daphnia magna	APZ42_016317	ORFNames=APZ42_016317 {ECO:0000313|EMBL:KZS17460.1};	35525	A0A0N8D8Q7_9CRUS	A0A0N8D8Q7	BarH 1 homeobox-like protein; Homeobox protein msx-2	SubName: Full=BarH 1 homeobox-like protein {ECO:0000313|EMBL:KZS17460.1}; SubName: Full=Homeobox protein msx-2 {ECO:0000313|EMBL:JAM45924.1};	GO:0005634;GO:0043565;GO:0006355			IPR009057;IPR017970;IPR001356;IPR020479				PF00046	PS00027;PS50071						regulation of transcription, DNA-templated [GO:0006355]	sequence-specific DNA binding [GO:0043565]	nucleus [GO:0005634]
	Daphnia00327-RA	tr|E9HGT3|E9HGT3_DAPPU	98.7	453	6	0	44	496	1	453	1.9e-263	917.5	91.3	Daphnia pulex (Water flea)	DAPPUDRAFT_301203	ORFNames=DAPPUDRAFT_301203 {ECO:0000313|EMBL:EFX69015.1};	6669	E9HGT3_DAPPU	E9HGT3	Epoxide hydrolase	RecName: Full=Epoxide hydrolase {ECO:0000256|PIRNR:PIRNR001112}; EC=3.3.2.9 {ECO:0000256|PIRNR:PIRNR001112};	GO:0005789;GO:0033961;GO:0019439		dpx:DAPPUDRAFT_301203	IPR029058;IPR000639;IPR010497;IPR016292		KOG2565;COG0596	898504at2759	PF06441							aromatic compound catabolic process [GO:0019439]	cis-stilbene-oxide hydrolase activity [GO:0033961]	endoplasmic reticulum membrane [GO:0005789]
	Daphnia00328-RA	tr|E9HGT2|E9HGT2_DAPPU	86.1	359	4	1	1	313	1	359	6.3e-175	622.9	100	Daphnia pulex (Water flea)	EOG090X09ZU DAPPUDRAFT_301178	Name=EOG090X09ZU {ECO:0000313|EMBL:SVE85008.1}; ORFNames=DAPPUDRAFT_301178 {ECO:0000313|EMBL:EFX69062.1};	6669	E9HGT2_DAPPU	E9HGT2	EOG090X09ZU	SubName: Full=EOG090X09ZU {ECO:0000313|EMBL:SVE85008.1};	GO:0016021		dpx:DAPPUDRAFT_301178	IPR029058;IPR008536		KOG4391;COG1073	1036130at2759	PF05677									integral component of membrane [GO:0016021]
	Daphnia00329-RA	tr|A0A0P5WJF4|A0A0P5WJF4_9CRUS	86.4	396	54	0	1	396	19	414	9.6e-205	722.2	100	Daphnia magna			35525	A0A0P5WJF4_9CRUS	A0A0P5WJF4	Chitinase domain-containing protein	SubName: Full=Chitinase domain-containing protein {ECO:0000313|EMBL:JAM18261.1};	GO:0008061;GO:0005975			IPR011583;IPR029070;IPR001223;IPR017853				PF00704							carbohydrate metabolic process [GO:0005975]	chitin binding [GO:0008061]
	Daphnia00330-RA	tr|E9HGT0|E9HGT0_DAPPU	98.2	495	6	1	1	492	1	495	1.7e-277	964.5	80.4	Daphnia pulex (Water flea)	DAPPUDRAFT_301202	ORFNames=DAPPUDRAFT_301202 {ECO:0000313|EMBL:EFX69063.1};	6669	E9HGT0_DAPPU	E9HGT0	O-phosphoseryl-tRNA(Sec) selenium transferase; Selenocysteine synthase; Selenocysteinyl-tRNA(Sec) synthase; Sep-tRNA:Sec-tRNA synthase	RecName: Full=O-phosphoseryl-tRNA(Sec) selenium transferase {ECO:0000256|PIRNR:PIRNR017689}; EC=2.9.1.2 {ECO:0000256|PIRNR:PIRNR017689}; AltName: Full=Selenocysteine synthase {ECO:0000256|PIRNR:PIRNR017689}; AltName: Full=Selenocysteinyl-tRNA(Sec) synthase {ECO:0000256|PIRNR:PIRNR017689}; AltName: Full=Sep-tRNA:Sec-tRNA synthase {ECO:0000256|PIRNR:PIRNR017689};	GO:0005737;GO:0016785;GO:0000049;GO:0001514;GO:0097056		dpx:DAPPUDRAFT_301202	IPR015424;IPR015421;IPR019872;IPR008829		KOG3843;COG0076	680116at2759	PF05889			UPA00906	PTHR12944	TIGR03531		selenocysteine incorporation [GO:0001514];selenocysteinyl-tRNA(Sec) biosynthetic process [GO:0097056]	transferase activity, transferring selenium-containing groups [GO:0016785];tRNA binding [GO:0000049]	cytoplasm [GO:0005737]
	Daphnia00331-RA	tr|E9HGS9|E9HGS9_DAPPU	94.3	175	10	0	1	175	1	175	7e-91	342.8	100	Daphnia pulex (Water flea)	DAPPUDRAFT_301176	ORFNames=DAPPUDRAFT_301176 {ECO:0000313|EMBL:EFX69013.1};	6669	E9HGS9_DAPPU	E9HGS9	DOMON domain-containing protein	RecName: Full=DOMON domain-containing protein {ECO:0000259|PROSITE:PS50836};	GO:0004500		dpx:DAPPUDRAFT_301176	IPR000945;IPR005018			599276at2759	PF03351	PS50836			PTHR10157				dopamine beta-monooxygenase activity [GO:0004500]
	Daphnia00332-RA	tr|E9HGS1|E9HGS1_DAPPU	99.3	689	5	0	1	689	27	715	0	1403.7	100	Daphnia pulex (Water flea)	DAPPUDRAFT_329494	ORFNames=DAPPUDRAFT_329494 {ECO:0000313|EMBL:EFX69069.1};	6669	E9HGS1_DAPPU	E9HGS1	Acetyl-coenzyme A synthetase	RecName: Full=Acetyl-coenzyme A synthetase {ECO:0000256|RuleBase:RU361147}; EC=6.2.1.1 {ECO:0000256|RuleBase:RU361147};	GO:0003987;GO:0016208;GO:0005524;GO:0019427		dpx:DAPPUDRAFT_329494	IPR011904;IPR032387;IPR025110;IPR020845;IPR000873;IPR042099		KOG1175;COG0365	288915at2759	PF16177;PF00501;PF13193	PS00455				TIGR02188		acetyl-CoA biosynthetic process from acetate [GO:0019427]	acetate-CoA ligase activity [GO:0003987];AMP binding [GO:0016208];ATP binding [GO:0005524]
	Daphnia00332-RB	tr|E9HGS1|E9HGS1_DAPPU	99	716	6	1	1	716	1	715	0	1448.3	100	Daphnia pulex (Water flea)	DAPPUDRAFT_329494	ORFNames=DAPPUDRAFT_329494 {ECO:0000313|EMBL:EFX69069.1};	6669	E9HGS1_DAPPU	E9HGS1	Acetyl-coenzyme A synthetase	RecName: Full=Acetyl-coenzyme A synthetase {ECO:0000256|RuleBase:RU361147}; EC=6.2.1.1 {ECO:0000256|RuleBase:RU361147};	GO:0003987;GO:0016208;GO:0005524;GO:0019427		dpx:DAPPUDRAFT_329494	IPR011904;IPR032387;IPR025110;IPR020845;IPR000873;IPR042099		KOG1175;COG0365	288915at2759	PF16177;PF00501;PF13193	PS00455				TIGR02188		acetyl-CoA biosynthetic process from acetate [GO:0019427]	acetate-CoA ligase activity [GO:0003987];AMP binding [GO:0016208];ATP binding [GO:0005524]
	Daphnia00333-RA	tr|A0A0P5Z0V4|A0A0P5Z0V4_9CRUS	96.9	350	10	1	1	349	1	350	9e-200	705.7	91.4	Daphnia magna	APZ42_016290	ORFNames=APZ42_016290 {ECO:0000313|EMBL:KZS17456.1};	35525	A0A0P5Z0V4_9CRUS	A0A0P5Z0V4	Succinate dehydrogenase [ubiquinone] flavoprotein subunit, mitochondrial	RecName: Full=Succinate dehydrogenase [ubiquinone] flavoprotein subunit, mitochondrial {ECO:0000256|RuleBase:RU362051}; EC=1.3.5.1 {ECO:0000256|RuleBase:RU362051};	GO:0005743;GO:0050660;GO:0008177;GO:0022900;GO:0006099			IPR003953;IPR036188;IPR003952;IPR037099;IPR015939;IPR027477;IPR011281;IPR014006				PF00890;PF02910	PS00504		UPA00223		TIGR01816;TIGR01812		electron transport chain [GO:0022900];tricarboxylic acid cycle [GO:0006099]	flavin adenine dinucleotide binding [GO:0050660];succinate dehydrogenase (ubiquinone) activity [GO:0008177]	mitochondrial inner membrane [GO:0005743]
	Daphnia00333-RB	tr|A0A0P5Z0V4|A0A0P5Z0V4_9CRUS	95.9	662	26	1	1	661	1	662	0	1306.6	52.1	Daphnia magna	APZ42_016290	ORFNames=APZ42_016290 {ECO:0000313|EMBL:KZS17456.1};	35525	A0A0P5Z0V4_9CRUS	A0A0P5Z0V4	Succinate dehydrogenase [ubiquinone] flavoprotein subunit, mitochondrial	RecName: Full=Succinate dehydrogenase [ubiquinone] flavoprotein subunit, mitochondrial {ECO:0000256|RuleBase:RU362051}; EC=1.3.5.1 {ECO:0000256|RuleBase:RU362051};	GO:0005743;GO:0050660;GO:0008177;GO:0022900;GO:0006099			IPR003953;IPR036188;IPR003952;IPR037099;IPR015939;IPR027477;IPR011281;IPR014006				PF00890;PF02910	PS00504		UPA00223		TIGR01816;TIGR01812		electron transport chain [GO:0022900];tricarboxylic acid cycle [GO:0006099]	flavin adenine dinucleotide binding [GO:0050660];succinate dehydrogenase (ubiquinone) activity [GO:0008177]	mitochondrial inner membrane [GO:0005743]
	Daphnia00333-RC	tr|A0A0P5Z0V4|A0A0P5Z0V4_9CRUS	93.1	662	26	2	1	642	1	662	0	1256.1	51.4	Daphnia magna	APZ42_016290	ORFNames=APZ42_016290 {ECO:0000313|EMBL:KZS17456.1};	35525	A0A0P5Z0V4_9CRUS	A0A0P5Z0V4	Succinate dehydrogenase [ubiquinone] flavoprotein subunit, mitochondrial	RecName: Full=Succinate dehydrogenase [ubiquinone] flavoprotein subunit, mitochondrial {ECO:0000256|RuleBase:RU362051}; EC=1.3.5.1 {ECO:0000256|RuleBase:RU362051};	GO:0005743;GO:0050660;GO:0008177;GO:0022900;GO:0006099			IPR003953;IPR036188;IPR003952;IPR037099;IPR015939;IPR027477;IPR011281;IPR014006				PF00890;PF02910	PS00504		UPA00223		TIGR01816;TIGR01812		electron transport chain [GO:0022900];tricarboxylic acid cycle [GO:0006099]	flavin adenine dinucleotide binding [GO:0050660];succinate dehydrogenase (ubiquinone) activity [GO:0008177]	mitochondrial inner membrane [GO:0005743]
	Daphnia00333-RD	tr|A0A0P5Z0V4|A0A0P5Z0V4_9CRUS	95.9	661	26	1	1	660	1	661	0	1305	52.3	Daphnia magna	APZ42_016290	ORFNames=APZ42_016290 {ECO:0000313|EMBL:KZS17456.1};	35525	A0A0P5Z0V4_9CRUS	A0A0P5Z0V4	Succinate dehydrogenase [ubiquinone] flavoprotein subunit, mitochondrial	RecName: Full=Succinate dehydrogenase [ubiquinone] flavoprotein subunit, mitochondrial {ECO:0000256|RuleBase:RU362051}; EC=1.3.5.1 {ECO:0000256|RuleBase:RU362051};	GO:0005743;GO:0050660;GO:0008177;GO:0022900;GO:0006099			IPR003953;IPR036188;IPR003952;IPR037099;IPR015939;IPR027477;IPR011281;IPR014006				PF00890;PF02910	PS00504		UPA00223		TIGR01816;TIGR01812		electron transport chain [GO:0022900];tricarboxylic acid cycle [GO:0006099]	flavin adenine dinucleotide binding [GO:0050660];succinate dehydrogenase (ubiquinone) activity [GO:0008177]	mitochondrial inner membrane [GO:0005743]
	Daphnia00334-RA	tr|E9HGR8|E9HGR8_DAPPU	88.7	417	39	3	1	411	1	415	9.6e-213	749.6	60.6	Daphnia pulex (Water flea)	DAPPUDRAFT_329491	ORFNames=DAPPUDRAFT_329491 {ECO:0000313|EMBL:EFX69072.1};	6669	E9HGR8_DAPPU	E9HGR8	Ig-like domain-containing protein	RecName: Full=Ig-like domain-containing protein {ECO:0000259|PROSITE:PS50835};	GO:0016021		dpx:DAPPUDRAFT_329491	IPR007110;IPR036179;IPR013783;IPR003599			236292at2759		PS50835								integral component of membrane [GO:0016021]
	Daphnia00335-RA	tr|A0A164R0J5|A0A164R0J5_9CRUS	74.7	154	39	0	1	154	1	154	1.6e-56	228.8	79	Daphnia magna	APZ42_027863	ORFNames=APZ42_027863 {ECO:0000313|EMBL:KZS08230.1};	35525	A0A164R0J5_9CRUS	A0A164R0J5	Tonsoku protein	SubName: Full=Tonsoku protein {ECO:0000313|EMBL:KZS08230.1};				IPR013026;IPR011990;IPR019734				PF13176	PS50293
	Daphnia00336-RA	tr|A0A165ACY3|A0A165ACY3_9CRUS	81.1	333	62	1	1	332	51	383	1.6e-104	389	99.4	Daphnia magna	APZ42_016304	ORFNames=APZ42_016304 {ECO:0000313|EMBL:KZS17469.1};	35525	A0A165ACY3_9CRUS	A0A165ACY3	Tonsoku-like protein	SubName: Full=Tonsoku-like protein {ECO:0000313|EMBL:KZS17469.1};				IPR002110;IPR020683;IPR036770;IPR032675;IPR013026;IPR011990;IPR019734				PF00023;PF12796	PS50297;PS50088;PS50005;PS50293
	Daphnia00337-RA	tr|A0A165ACY3|A0A165ACY3_9CRUS	83	312	48	3	8	316	540	849	3.2e-134	487.6	97.2	Daphnia magna	APZ42_016304	ORFNames=APZ42_016304 {ECO:0000313|EMBL:KZS17469.1};	35525	A0A165ACY3_9CRUS	A0A165ACY3	Tonsoku-like protein	SubName: Full=Tonsoku-like protein {ECO:0000313|EMBL:KZS17469.1};				IPR002110;IPR020683;IPR036770;IPR032675;IPR013026;IPR011990;IPR019734				PF00023;PF12796	PS50297;PS50088;PS50005;PS50293
	Daphnia00338-RA	tr|E9GCS6|E9GCS6_DAPPU	69.1	781	222	7	6	779	5	773	2.8e-248	867.8	98.9	Daphnia pulex (Water flea)	DAPPUDRAFT_101230	ORFNames=DAPPUDRAFT_101230 {ECO:0000313|EMBL:EFX82610.1};	6669	E9GCS6_DAPPU	E9GCS6	C1qdc1 protein	SubName: Full=C1qdc1 protein {ECO:0000313|EMBL:EFX82610.1};			dpx:DAPPUDRAFT_101230	IPR001073;IPR008983		ENOG410JCSR;ENOG410YK90	1290222at2759	PF00386	PS50871
	Daphnia00339-RA	tr|A0A0P5TM94|A0A0P5TM94_9CRUS	89.1	1572	143	3	1	1545	1	1571	0	2756.5	99.9	Daphnia magna			35525	A0A0P5TM94_9CRUS	A0A0P5TM94	Lysine-specific demethylase 5B	SubName: Full=Lysine-specific demethylase 5B {ECO:0000313|EMBL:JAL79028.1};	GO:0005634;GO:0003677;GO:0046872;GO:0008168;GO:0032259			IPR001606;IPR036431;IPR003347;IPR003349;IPR013637;IPR019786;IPR004198;IPR011011;IPR001965;IPR019787;IPR013083				PF01388;PF02373;PF02375;PF00628;PF08429;PF02928	PS51011;PS51184;PS51183;PS01359;PS50016						methylation [GO:0032259]	DNA binding [GO:0003677];metal ion binding [GO:0046872];methyltransferase activity [GO:0008168]	nucleus [GO:0005634]
	Daphnia00339-RB	tr|A0A0P5TM94|A0A0P5TM94_9CRUS	89.1	1572	143	3	1	1545	1	1571	0	2756.5	99.9	Daphnia magna			35525	A0A0P5TM94_9CRUS	A0A0P5TM94	Lysine-specific demethylase 5B	SubName: Full=Lysine-specific demethylase 5B {ECO:0000313|EMBL:JAL79028.1};	GO:0005634;GO:0003677;GO:0046872;GO:0008168;GO:0032259			IPR001606;IPR036431;IPR003347;IPR003349;IPR013637;IPR019786;IPR004198;IPR011011;IPR001965;IPR019787;IPR013083				PF01388;PF02373;PF02375;PF00628;PF08429;PF02928	PS51011;PS51184;PS51183;PS01359;PS50016						methylation [GO:0032259]	DNA binding [GO:0003677];metal ion binding [GO:0046872];methyltransferase activity [GO:0008168]	nucleus [GO:0005634]
	Daphnia00340-RA	tr|A0A0P6HYT2|A0A0P6HYT2_9CRUS	84.3	547	76	3	327	863	1	547	3.1e-256	894.4	62.2	Daphnia magna	APZ42_016307	ORFNames=APZ42_016307 {ECO:0000313|EMBL:KZS17452.1};	35525	A0A0P6HYT2_9CRUS	A0A0P6HYT2	Non-specific serine/threonine protein kinase; Serine/threonine-protein kinase PAK	SubName: Full=Non-specific serine/threonine protein kinase {ECO:0000313|EMBL:KZS17452.1}; SubName: Full=Serine/threonine-protein kinase PAK {ECO:0000313|EMBL:JAN57798.1};	GO:0005524;GO:0004674			IPR000095;IPR036936;IPR011009;IPR000719;IPR017441;IPR008271				PF00786;PF00069	PS00107;PS50011;PS00108							ATP binding [GO:0005524];protein serine/threonine kinase activity [GO:0004674]
	Daphnia00341-RA	tr|E9HGR1|E9HGR1_DAPPU	92.7	681	48	1	1	679	1	681	0	1121.7	100	Daphnia pulex (Water flea)	DAPPUDRAFT_301192	ORFNames=DAPPUDRAFT_301192 {ECO:0000313|EMBL:EFX69008.1};	6669	E9HGR1_DAPPU	E9HGR1	THAP-type domain-containing protein	RecName: Full=THAP-type domain-containing protein {ECO:0000259|Pfam:PF05485};	GO:0003676		dpx:DAPPUDRAFT_301192	IPR006612			1637627at2759	PF05485								nucleic acid binding [GO:0003676]
	Daphnia00342-RA	tr|A0A4Y7NFI9|A0A4Y7NFI9_9CRUS	87	270	32	3	1	269	1	268	5.8e-129	469.9	100	Daphnia sinensis	EOG090X0APE	Name=EOG090X0APE {ECO:0000313|EMBL:SVE91931.1};	1820382	A0A4Y7NFI9_9CRUS	A0A4Y7NFI9	EOG090X0APE	SubName: Full=EOG090X0APE {ECO:0000313|EMBL:SVE91931.1};	GO:0005759			IPR003428;IPR036561				PF02330				PTHR10826					mitochondrial matrix [GO:0005759]
	Daphnia00343-RA	tr|A0A165ACG2|A0A165ACG2_9CRUS	91.1	79	7	0	13	91	1	79	4.8e-35	156.4	86.8	Daphnia magna	APZ42_016318	ORFNames=APZ42_016318 {ECO:0000313|EMBL:KZS17449.1};	35525	A0A165ACG2_9CRUS	A0A165ACG2	TP53-regulated inhibitor of apoptosis 1	SubName: Full=TP53-regulated inhibitor of apoptosis 1 {ECO:0000313|EMBL:KZS17449.1};				IPR007918				PF05254
	Daphnia00344-RA	tr|E9HGQ8|E9HGQ8_DAPPU	97.2	680	12	2	10	683	1	679	7.2e-296	1025.8	96.1	Daphnia pulex (Water flea)	DAPPUDRAFT_62668	ORFNames=DAPPUDRAFT_62668 {ECO:0000313|EMBL:EFX69078.1};	6669	E9HGQ8_DAPPU	E9HGQ8	W2 domain-containing protein	RecName: Full=W2 domain-containing protein {ECO:0000259|PROSITE:PS51363};	GO:0005851;GO:0005085;GO:0016779;GO:0003743;GO:0031369		dpx:DAPPUDRAFT_62668	IPR016024;IPR035543;IPR001451;IPR018357;IPR016021;IPR005835;IPR029044;IPR003307		KOG1461;COG1208	369837at2759	PF00132;PF00483;PF02020	PS00101;PS51363							guanyl-nucleotide exchange factor activity [GO:0005085];nucleotidyltransferase activity [GO:0016779];translation initiation factor activity [GO:0003743];translation initiation factor binding [GO:0031369]	eukaryotic translation initiation factor 2B complex [GO:0005851]
	Daphnia00344-RB	tr|E9HGQ8|E9HGQ8_DAPPU	97.2	680	12	2	10	683	1	679	7.2e-296	1025.8	96.1	Daphnia pulex (Water flea)	DAPPUDRAFT_62668	ORFNames=DAPPUDRAFT_62668 {ECO:0000313|EMBL:EFX69078.1};	6669	E9HGQ8_DAPPU	E9HGQ8	W2 domain-containing protein	RecName: Full=W2 domain-containing protein {ECO:0000259|PROSITE:PS51363};	GO:0005851;GO:0005085;GO:0016779;GO:0003743;GO:0031369		dpx:DAPPUDRAFT_62668	IPR016024;IPR035543;IPR001451;IPR018357;IPR016021;IPR005835;IPR029044;IPR003307		KOG1461;COG1208	369837at2759	PF00132;PF00483;PF02020	PS00101;PS51363							guanyl-nucleotide exchange factor activity [GO:0005085];nucleotidyltransferase activity [GO:0016779];translation initiation factor activity [GO:0003743];translation initiation factor binding [GO:0031369]	eukaryotic translation initiation factor 2B complex [GO:0005851]
	Daphnia00345-RA	tr|E9HGQ7|E9HGQ7_DAPPU	97	132	4	0	19	150	35	166	6.5e-69	269.6	88	Daphnia pulex (Water flea)	DAPPUDRAFT_301167	ORFNames=DAPPUDRAFT_301167 {ECO:0000313|EMBL:EFX69006.1};	6669	E9HGQ7_DAPPU	E9HGQ7	Uncharacterized protein	SubName: Full=Uncharacterized protein {ECO:0000313|EMBL:EFX69006.1};	GO:0016021;GO:0005741;GO:0005328		dpx:DAPPUDRAFT_301167	IPR037272;IPR038330;IPR004307		KOG3797;COG3476	1592225at2759	PF03073				PTHR10057				neurotransmitter [GO:0005328]	integral component of membrane [GO:0016021];mitochondrial outer membrane [GO:0005741]
	Daphnia00346-RA	tr|A0A0P5SGL0|A0A0P5SGL0_9CRUS	76.9	962	159	12	1	940	1	921	0	1124	100	Daphnia magna			35525	A0A0P5SGL0_9CRUS	A0A0P5SGL0	PDZ and LIM domain protein Zasp	SubName: Full=PDZ and LIM domain protein Zasp {ECO:0000313|EMBL:JAL63433.1};	GO:0046872			IPR031847;IPR001478;IPR036034;IPR006643;IPR001781				PF15936;PF00412;PF00595	PS00478;PS50023;PS50106							metal ion binding [GO:0046872]
	Daphnia00346-RB	tr|A0A0P5SGL0|A0A0P5SGL0_9CRUS	75.4	982	159	13	1	960	1	921	0	1113.2	100	Daphnia magna			35525	A0A0P5SGL0_9CRUS	A0A0P5SGL0	PDZ and LIM domain protein Zasp	SubName: Full=PDZ and LIM domain protein Zasp {ECO:0000313|EMBL:JAL63433.1};	GO:0046872			IPR031847;IPR001478;IPR036034;IPR006643;IPR001781				PF15936;PF00412;PF00595	PS00478;PS50023;PS50106							metal ion binding [GO:0046872]
	Daphnia00347-RA	tr|A0A165ACC9|A0A165ACC9_9CRUS	98.8	676	8	0	1	676	1	676	0	1338.9	100	Daphnia magna	APZ42_016291	ORFNames=APZ42_016291 {ECO:0000313|EMBL:KZS17445.1};	35525	A0A165ACC9_9CRUS	A0A165ACC9	Glucosamine--fructose-6-phosphate aminotransferase 2	SubName: Full=Glucosamine--fructose-6-phosphate aminotransferase 2 {ECO:0000313|EMBL:KZS17445.1};	GO:0097367;GO:0004360;GO:1901137			IPR017932;IPR035466;IPR035490;IPR005855;IPR029055;IPR001347				PF01380	PS51278;PS51464				TIGR01135		carbohydrate derivative biosynthetic process [GO:1901137]	carbohydrate derivative binding [GO:0097367];glutamine-fructose-6-phosphate transaminase (isomerizing) activity [GO:0004360]
	Daphnia00347-RB	tr|A0A165ACC9|A0A165ACC9_9CRUS	98.8	676	8	0	1	676	1	676	0	1338.9	100	Daphnia magna	APZ42_016291	ORFNames=APZ42_016291 {ECO:0000313|EMBL:KZS17445.1};	35525	A0A165ACC9_9CRUS	A0A165ACC9	Glucosamine--fructose-6-phosphate aminotransferase 2	SubName: Full=Glucosamine--fructose-6-phosphate aminotransferase 2 {ECO:0000313|EMBL:KZS17445.1};	GO:0097367;GO:0004360;GO:1901137			IPR017932;IPR035466;IPR035490;IPR005855;IPR029055;IPR001347				PF01380	PS51278;PS51464				TIGR01135		carbohydrate derivative biosynthetic process [GO:1901137]	carbohydrate derivative binding [GO:0097367];glutamine-fructose-6-phosphate transaminase (isomerizing) activity [GO:0004360]
	Daphnia00348-RA	tr|A0A165ACB9|A0A165ACB9_9CRUS	74.6	567	101	5	13	544	12	570	1.2e-170	609.4	97.8	Daphnia magna	APZ42_016298	ORFNames=APZ42_016298 {ECO:0000313|EMBL:KZS17444.1};	35525	A0A165ACB9_9CRUS	A0A165ACB9	YTH domain-containing 1-like protein	SubName: Full=YTH domain-containing 1-like protein {ECO:0000313|EMBL:KZS17444.1};	GO:0003723			IPR007275				PF04146	PS50882							RNA binding [GO:0003723]
	Daphnia00349-RA	tr|A0A4Y7MS80|A0A4Y7MS80_DAPPU	99.7	322	1	0	1	322	1	322	2.1e-181	644.4	100	Daphnia pulex (Water flea)	EOG090X08ST	Name=EOG090X08ST {ECO:0000313|EMBL:SVE83744.1};	6669	A0A4Y7MS80_DAPPU	A0A4Y7MS80	EOG090X08ST	SubName: Full=EOG090X08ST {ECO:0000313|EMBL:SVE83744.1};	GO:0016021;GO:0005347			IPR002067;IPR018108;IPR023395				PF00153	PS50920							ATP transmembrane transporter activity [GO:0005347]	integral component of membrane [GO:0016021]
	Daphnia00350-RA	tr|A0A0P5ZIH6|A0A0P5ZIH6_9CRUS	83.1	290	46	2	1	290	1	287	4.1e-128	467.2	100	Daphnia magna			35525	A0A0P5ZIH6_9CRUS	A0A0P5ZIH6	E3 ubiquitin-protein ligase DTX1	SubName: Full=E3 ubiquitin-protein ligase DTX1 {ECO:0000313|EMBL:JAM60630.1};	GO:0008270;GO:0007219;GO:0016567			IPR039398;IPR004170;IPR018123;IPR037197				PF02825	PS50918			PTHR12622			Notch signaling pathway [GO:0007219];protein ubiquitination [GO:0016567]	zinc ion binding [GO:0008270]
	Daphnia00351-RA	tr|E9HGP7|E9HGP7_DAPPU	98.5	891	5	1	1	891	1	883	0	1478.8	96.1	Daphnia pulex (Water flea)	DAPPUDRAFT_203047	ORFNames=DAPPUDRAFT_203047 {ECO:0000313|EMBL:EFX69085.1};	6669	E9HGP7_DAPPU	E9HGP7	Eukaryotic translation initiation factor 3 subunit C; eIF3c; Eukaryotic translation initiation factor 3 subunit 8	RecName: Full=Eukaryotic translation initiation factor 3 subunit C {ECO:0000256|HAMAP-Rule:MF_03002}; Short=eIF3c {ECO:0000256|HAMAP-Rule:MF_03002}; AltName: Full=Eukaryotic translation initiation factor 3 subunit 8 {ECO:0000256|HAMAP-Rule:MF_03002};	GO:0016282;GO:0033290;GO:0005852;GO:0003743;GO:0031369;GO:0001732;GO:0006413		dpx:DAPPUDRAFT_203047	IPR027516;IPR008905;IPR000717;IPR036390		KOG1076;ENOG410XRU3	273138at2759	PF05470;PF01399	PS50250			PTHR13937			formation of cytoplasmic translation initiation complex [GO:0001732];translational initiation [GO:0006413]	translation initiation factor activity [GO:0003743];translation initiation factor binding [GO:0031369]	eukaryotic 43S preinitiation complex [GO:0016282];eukaryotic 48S preinitiation complex [GO:0033290];eukaryotic translation initiation factor 3 complex [GO:0005852]
	Daphnia00352-RA	tr|E9HGP6|E9HGP6_DAPPU	98.5	792	12	0	1	792	1	792	0	1438.7	100	Daphnia pulex (Water flea)	DAPPUDRAFT_301185	ORFNames=DAPPUDRAFT_301185 {ECO:0000313|EMBL:EFX69086.1};	6669	E9HGP6_DAPPU	E9HGP6	FYVE-type domain-containing protein	RecName: Full=FYVE-type domain-containing protein {ECO:0000259|PROSITE:PS50178};	GO:0043231;GO:0008083;GO:0005096;GO:0046872;GO:0006897		dpx:DAPPUDRAFT_301185	IPR003914;IPR018514;IPR015390;IPR000306;IPR017455;IPR011011;IPR013083		KOG0993;ENOG410XSZ1	1369937at2759	PF01363;PF09311;PF03528	PS50178			PTHR31179			endocytosis [GO:0006897]	growth factor activity [GO:0008083];GTPase activator activity [GO:0005096];metal ion binding [GO:0046872]	intracellular membrane-bounded organelle [GO:0043231]
	Daphnia00352-RB	tr|E9HGP6|E9HGP6_DAPPU	98.5	792	12	0	1	792	1	792	0	1438.7	100	Daphnia pulex (Water flea)	DAPPUDRAFT_301185	ORFNames=DAPPUDRAFT_301185 {ECO:0000313|EMBL:EFX69086.1};	6669	E9HGP6_DAPPU	E9HGP6	FYVE-type domain-containing protein	RecName: Full=FYVE-type domain-containing protein {ECO:0000259|PROSITE:PS50178};	GO:0043231;GO:0008083;GO:0005096;GO:0046872;GO:0006897		dpx:DAPPUDRAFT_301185	IPR003914;IPR018514;IPR015390;IPR000306;IPR017455;IPR011011;IPR013083		KOG0993;ENOG410XSZ1	1369937at2759	PF01363;PF09311;PF03528	PS50178			PTHR31179			endocytosis [GO:0006897]	growth factor activity [GO:0008083];GTPase activator activity [GO:0005096];metal ion binding [GO:0046872]	intracellular membrane-bounded organelle [GO:0043231]
	Daphnia00353-RA	tr|A0A0N8DWR4|A0A0N8DWR4_9CRUS	82.6	409	70	1	6	414	7	414	3e-201	710.7	98.1	Daphnia magna			35525	A0A0N8DWR4_9CRUS	A0A0N8DWR4	Phosphatidylinositol 4,5-bisphosphate 5-phosphatase A	SubName: Full=Phosphatidylinositol 4,5-bisphosphate 5-phosphatase A {ECO:0000313|EMBL:JAN10381.1};	GO:0016787;GO:0046856			IPR036691;IPR005135;IPR000300;IPR041611				PF03372;PF17751							phosphatidylinositol dephosphorylation [GO:0046856]	hydrolase activity [GO:0016787]
	Daphnia00355-RA	tr|E9HGP4|E9HGP4_DAPPU	80.7	212	35	3	1	206	1	212	2.1e-70	275	100	Daphnia pulex (Water flea)	DAPPUDRAFT_228782	ORFNames=DAPPUDRAFT_228782 {ECO:0000313|EMBL:EFX69087.1};	6669	E9HGP4_DAPPU	E9HGP4	Uncharacterized protein	SubName: Full=Uncharacterized protein {ECO:0000313|EMBL:EFX69087.1};			dpx:DAPPUDRAFT_228782
	Daphnia00356-RA	tr|E9I480|E9I480_DAPPU	70.5	417	34	3	119	446	50	466	1.7e-157	565.5	73.5	Daphnia pulex (Water flea)	DAPPUDRAFT_340460	ORFNames=DAPPUDRAFT_340460 {ECO:0000313|EMBL:EFX61200.1};	6669	E9I480_DAPPU	E9I480	Uncharacterized protein	SubName: Full=Uncharacterized protein {ECO:0000313|EMBL:EFX61200.1};	GO:0016021		dpx:DAPPUDRAFT_340460	IPR001073;IPR008983			1205089at2759	PF00386	PS50871								integral component of membrane [GO:0016021]
	Daphnia00357-RA	tr|E9HGP3|E9HGP3_DAPPU	85.4	185	27	0	1	185	1	185	1.2e-86	329.3	72.8	Daphnia pulex (Water flea)	DAPPUDRAFT_259161	ORFNames=DAPPUDRAFT_259161 {ECO:0000313|EMBL:EFX69001.1};	6669	E9HGP3_DAPPU	E9HGP3	C1q domain-containing protein	RecName: Full=C1q domain-containing protein {ECO:0000259|PROSITE:PS50871};			dpx:DAPPUDRAFT_259161	IPR001073;IPR008983				PF00386	PS50871
	Daphnia00358-RA	tr|E9I480|E9I480_DAPPU	45.6	461	190	12	1	424	1	437	3.5e-65	258.8	92.2	Daphnia pulex (Water flea)	DAPPUDRAFT_340460	ORFNames=DAPPUDRAFT_340460 {ECO:0000313|EMBL:EFX61200.1};	6669	E9I480_DAPPU	E9I480	Uncharacterized protein	SubName: Full=Uncharacterized protein {ECO:0000313|EMBL:EFX61200.1};	GO:0016021		dpx:DAPPUDRAFT_340460	IPR001073;IPR008983			1205089at2759	PF00386	PS50871								integral component of membrane [GO:0016021]
	Daphnia00359-RA	tr|E9I479|E9I479_DAPPU	88.2	119	12	1	4	120	4	122	4.3e-47	196.8	96.7	Daphnia pulex (Water flea)	DAPPUDRAFT_305939	ORFNames=DAPPUDRAFT_305939 {ECO:0000313|EMBL:EFX61202.1};	6669	E9I479_DAPPU	E9I479	Uncharacterized protein	SubName: Full=Uncharacterized protein {ECO:0000313|EMBL:EFX61202.1};			dpx:DAPPUDRAFT_305939
	Daphnia00360-RA	tr|E9I478|E9I478_DAPPU	98.5	66	0	1	1	65	1	66	1e-21	112.8	41.7	Daphnia pulex (Water flea)	DAPPUDRAFT_274430	ORFNames=DAPPUDRAFT_274430 {ECO:0000313|EMBL:EFX61203.1};	6669	E9I478_DAPPU	E9I478	Uncharacterized protein	SubName: Full=Uncharacterized protein {ECO:0000313|EMBL:EFX61203.1};			dpx:DAPPUDRAFT_274430
	Daphnia00361-RA	tr|E9I477|E9I477_DAPPU	90	30	3	0	26	55	19	48	9.6e-05	55.8	30.6	Daphnia pulex (Water flea)	DAPPUDRAFT_274429	ORFNames=DAPPUDRAFT_274429 {ECO:0000313|EMBL:EFX61199.1};	6669	E9I477_DAPPU	E9I477	Uncharacterized protein	SubName: Full=Uncharacterized protein {ECO:0000313|EMBL:EFX61199.1};			dpx:DAPPUDRAFT_274429
	Daphnia00361-RB	tr|A0A0N8DRU1|A0A0N8DRU1_9CRUS	82.9	1901	256	11	76	1910	1	1897	0	3040	96.1	Daphnia magna	APZ42_020111	ORFNames=APZ42_020111 {ECO:0000313|EMBL:KZS14762.1};	35525	A0A0N8DRU1_9CRUS	A0A0N8DRU1	Brefeldin A-inhibited guanine nucleotide-exchange protein; Putative Brefeldin A-inhibited guanine nucleotide-exchange protein 3	SubName: Full=Brefeldin A-inhibited guanine nucleotide-exchange protein {ECO:0000313|EMBL:JAM96596.1}; SubName: Full=Putative Brefeldin A-inhibited guanine nucleotide-exchange protein 3 {ECO:0000313|EMBL:KZS14762.1};	GO:0005086;GO:0032012			IPR016024;IPR015403;IPR000904;IPR035999				PF09324							regulation of ARF protein signal transduction [GO:0032012]	ARF guanyl-nucleotide exchange factor activity [GO:0005086]
	Daphnia00362-RA	tr|A0A0P6EIM4|A0A0P6EIM4_9CRUS	71.3	797	197	9	26	818	149	917	0	1099.3	96.9	Daphnia magna			35525	A0A0P6EIM4_9CRUS	A0A0P6EIM4	Sidestep protein	SubName: Full=Sidestep protein {ECO:0000313|EMBL:JAN32796.1};	GO:0016021			IPR013162;IPR003961;IPR036116;IPR007110;IPR036179;IPR013783;IPR003599;IPR003598				PF08205	PS50835								integral component of membrane [GO:0016021]
	Daphnia00363-RA	tr|E9GDC1|E9GDC1_DAPPU	96.1	411	16	0	1	411	1	411	2.6e-205	724.2	100	Daphnia pulex (Water flea)	DAPPUDRAFT_241065	ORFNames=DAPPUDRAFT_241065 {ECO:0000313|EMBL:EFX82713.1};	6669	E9GDC1_DAPPU	E9GDC1	Sulfotransfer_1 domain-containing protein	RecName: Full=Sulfotransfer_1 domain-containing protein {ECO:0000259|Pfam:PF00685};	GO:0008146		dpx:DAPPUDRAFT_241065	IPR027417;IPR000863		KOG4157;ENOG4111FP9	809004at2759	PF00685								sulfotransferase activity [GO:0008146]
	Daphnia00364-RA	tr|E9GDC0|E9GDC0_DAPPU	97.6	381	8	1	1	381	1	380	1.3e-219	771.5	100	Daphnia pulex (Water flea)	DAPPUDRAFT_223767	ORFNames=DAPPUDRAFT_223767 {ECO:0000313|EMBL:EFX82712.1};	6669	E9GDC0_DAPPU	E9GDC0	Uncharacterized protein	SubName: Full=Uncharacterized protein {ECO:0000313|EMBL:EFX82712.1};			dpx:DAPPUDRAFT_223767				1685498at2759
	Daphnia00365-RA	tr|E9GLR4|E9GLR4_DAPPU	62	1027	262	10	1	1022	1	904	4.2e-260	907.5	100	Daphnia pulex (Water flea)	DAPPUDRAFT_244756	ORFNames=DAPPUDRAFT_244756 {ECO:0000313|EMBL:EFX79641.1};	6669	E9GLR4_DAPPU	E9GLR4	C1q domain-containing protein	RecName: Full=C1q domain-containing protein {ECO:0000259|PROSITE:PS50871};			dpx:DAPPUDRAFT_244756	IPR001073;IPR008983		ENOG410IEVW;ENOG410XQXK	872445at2759	PF00386	PS50871
	Daphnia00365-RB	tr|E9GLR4|E9GLR4_DAPPU	61.4	1004	285	6	1	1001	1	904	2.4e-252	881.7	100	Daphnia pulex (Water flea)	DAPPUDRAFT_244756	ORFNames=DAPPUDRAFT_244756 {ECO:0000313|EMBL:EFX79641.1};	6669	E9GLR4_DAPPU	E9GLR4	C1q domain-containing protein	RecName: Full=C1q domain-containing protein {ECO:0000259|PROSITE:PS50871};			dpx:DAPPUDRAFT_244756	IPR001073;IPR008983		ENOG410IEVW;ENOG410XQXK	872445at2759	PF00386	PS50871
	Daphnia00366-RA	tr|E9GDD0|E9GDD0_DAPPU	97.1	208	6	0	28	235	106	313	2.6e-109	404.4	88.5	Daphnia pulex (Water flea)	DAPPUDRAFT_195543	ORFNames=DAPPUDRAFT_195543 {ECO:0000313|EMBL:EFX82718.1};	6669	E9GDD0_DAPPU	E9GDD0	CRAL-TRIO domain-containing protein	RecName: Full=CRAL-TRIO domain-containing protein {ECO:0000259|PROSITE:PS50191};	GO:1902936		dpx:DAPPUDRAFT_195543	IPR001251;IPR036865;IPR036273		KOG1471;ENOG410XRSQ	1031056at2759	PF00650	PS50191							phosphatidylinositol bisphosphate binding [GO:1902936]
	Daphnia00367-RA	tr|E9I5G8|E9I5G8_DAPPU	96.2	319	11	1	25	342	1	319	1.8e-175	624.8	93	Daphnia pulex (Water flea)	DAPPUDRAFT_307236	ORFNames=DAPPUDRAFT_307236 {ECO:0000313|EMBL:EFX60762.1};	6669	E9I5G8_DAPPU	E9I5G8	CRAL-TRIO domain-containing protein	RecName: Full=CRAL-TRIO domain-containing protein {ECO:0000259|PROSITE:PS50191};	GO:1902936		dpx:DAPPUDRAFT_307236	IPR001251;IPR036865;IPR036273		KOG1471;ENOG410XRSQ	1031056at2759	PF00650	PS50191							phosphatidylinositol bisphosphate binding [GO:1902936]
	Daphnia00368-RA	tr|A0A164VSX9|A0A164VSX9_9CRUS	61.4	285	110	0	75	359	48	332	1.1e-103	386.3	78.7	Daphnia magna	APZ42_022764	ORFNames=APZ42_022764 {ECO:0000313|EMBL:KZS12623.1};	35525	A0A164VSX9_9CRUS	A0A164VSX9	Putative Beta-1,4-N-acetylgalactosaminyltransferase BRE-4	SubName: Full=Putative Beta-1,4-N-acetylgalactosaminyltransferase BRE-4 {ECO:0000313|EMBL:KZS12623.1};	GO:0016021;GO:0016757;GO:0005975			IPR003859;IPR027791;IPR027995;IPR029044				PF02709;PF13733				PTHR19300			carbohydrate metabolic process [GO:0005975]	transferase activity, transferring glycosyl groups [GO:0016757]	integral component of membrane [GO:0016021]
	Daphnia00369-RA	tr|A0A0P5VSY7|A0A0P5VSY7_9CRUS	34.3	166	103	3	1	164	758	919	5.1e-11	77.4	100	Daphnia magna			35525	A0A0P5VSY7_9CRUS	A0A0P5VSY7	Sidestep protein	SubName: Full=Sidestep protein {ECO:0000313|EMBL:JAM07686.1};	GO:0016021			IPR013162;IPR003961;IPR036116;IPR007110;IPR036179;IPR013783;IPR003599;IPR003598				PF08205	PS50835								integral component of membrane [GO:0016021]
	Daphnia00370-RA	tr|A0A0P6GNA6|A0A0P6GNA6_9CRUS	83	341	55	2	1	341	32	369	2.3e-175	624.4	100	Daphnia magna	APZ42_034584	ORFNames=APZ42_034584 {ECO:0000313|EMBL:KZS02829.1};	35525	A0A0P6GNA6_9CRUS	A0A0P6GNA6	Lactosylceramide	SubName: Full=Lactosylceramide {ECO:0000313|EMBL:JAN63553.1};	GO:0016021																integral component of membrane [GO:0016021]
	Daphnia00371-RA	tr|E9GDB6|E9GDB6_DAPPU	93	57	4	0	1	57	330	386	2.1e-26	127.9	54.8	Daphnia pulex (Water flea)	DAPPUDRAFT_302400	ORFNames=DAPPUDRAFT_302400 {ECO:0000313|EMBL:EFX82710.1};	6669	E9GDB6_DAPPU	E9GDB6	Glyco_tran_10_N domain-containing protein	RecName: Full=Glyco_tran_10_N domain-containing protein {ECO:0000259|Pfam:PF17039};	GO:0032580;GO:0016021;GO:0046920;GO:0036065;GO:0006486		dpx:DAPPUDRAFT_302400	IPR031481;IPR001503;IPR038577		KOG2619;ENOG410ZIMX	551308at2759	PF17039;PF00852			UPA00378	PTHR11929			fucosylation [GO:0036065];protein glycosylation [GO:0006486]	alpha-(1->3)-fucosyltransferase activity [GO:0046920]	Golgi cisterna membrane [GO:0032580];integral component of membrane [GO:0016021]
	Daphnia00372-RA	tr|E9GDB6|E9GDB6_DAPPU	98.3	58	1	0	1	58	1	58	2.3e-22	114	77.3	Daphnia pulex (Water flea)	DAPPUDRAFT_302400	ORFNames=DAPPUDRAFT_302400 {ECO:0000313|EMBL:EFX82710.1};	6669	E9GDB6_DAPPU	E9GDB6	Glyco_tran_10_N domain-containing protein	RecName: Full=Glyco_tran_10_N domain-containing protein {ECO:0000259|Pfam:PF17039};	GO:0032580;GO:0016021;GO:0046920;GO:0036065;GO:0006486		dpx:DAPPUDRAFT_302400	IPR031481;IPR001503;IPR038577		KOG2619;ENOG410ZIMX	551308at2759	PF17039;PF00852			UPA00378	PTHR11929			fucosylation [GO:0036065];protein glycosylation [GO:0006486]	alpha-(1->3)-fucosyltransferase activity [GO:0046920]	Golgi cisterna membrane [GO:0032580];integral component of membrane [GO:0016021]
	Daphnia00373-RA	tr|A0A164K0H4|A0A164K0H4_9CRUS	60.9	381	128	5	6	376	5	374	1.2e-124	456.1	97.4	Daphnia magna	APZ42_034582	ORFNames=APZ42_034582 {ECO:0000313|EMBL:KZS02828.1};	35525	A0A164K0H4_9CRUS	A0A164K0H4	Beta4GalNAcTB	SubName: Full=Beta4GalNAcTB {ECO:0000313|EMBL:KZS02828.1};	GO:0016021;GO:0016757;GO:0005975			IPR003859;IPR027791;IPR027995;IPR029044				PF02709;PF13733				PTHR19300			carbohydrate metabolic process [GO:0005975]	transferase activity, transferring glycosyl groups [GO:0016757]	integral component of membrane [GO:0016021]
	Daphnia00374-RA	tr|E9GDB4|E9GDB4_DAPPU	96.9	226	7	0	128	353	1	226	2.5e-118	435.3	53.9	Daphnia pulex (Water flea)	DAPPUDRAFT_25937	ORFNames=DAPPUDRAFT_25937 {ECO:0000313|EMBL:EFX82709.1};	6669	E9GDB4_DAPPU	E9GDB4	Uncharacterized protein	SubName: Full=Uncharacterized protein {ECO:0000313|EMBL:EFX82709.1}; Flags: Fragment;	GO:0016021;GO:0016020;GO:0042383;GO:0030552		dpx:DAPPUDRAFT_25937	IPR018490;IPR006916;IPR014710		ENOG410IGHK;ENOG410ZTIT	1369469at2759	PF04831				PTHR12101				cAMP binding [GO:0030552]	integral component of membrane [GO:0016021];membrane [GO:0016020];sarcolemma [GO:0042383]
	Daphnia00374-RB	tr|A0A0N8BWS7|A0A0N8BWS7_9CRUS	70.4	318	82	3	17	322	98	415	1.8e-116	428.7	93.9	Daphnia magna			35525	A0A0N8BWS7_9CRUS	A0A0N8BWS7	Popeye domain containing protein	SubName: Full=Popeye domain containing protein {ECO:0000313|EMBL:JAL14483.1};	GO:0016021			IPR018490;IPR006916;IPR014710				PF04831				PTHR12101					integral component of membrane [GO:0016021]
	Daphnia00376-RA	tr|A0A164Y1F7|A0A164Y1F7_9CRUS	80.8	386	59	9	1	381	1	376	1.6e-162	582	92.5	Daphnia magna	APZ42_020159	ORFNames=APZ42_020159 {ECO:0000313|EMBL:KZS14778.1};	35525	A0A164Y1F7_9CRUS	A0A164Y1F7	Popeye domain-containing protein 3	SubName: Full=Popeye domain-containing protein 3 {ECO:0000313|EMBL:KZS14778.1};	GO:0016021			IPR018490;IPR006916;IPR014710				PF04831				PTHR12101					integral component of membrane [GO:0016021]
	Daphnia00376-RB	tr|A0A164Y1F7|A0A164Y1F7_9CRUS	79.4	350	57	9	1	345	1	340	6.4e-144	520	98.6	Daphnia magna	APZ42_020159	ORFNames=APZ42_020159 {ECO:0000313|EMBL:KZS14778.1};	35525	A0A164Y1F7_9CRUS	A0A164Y1F7	Popeye domain-containing protein 3	SubName: Full=Popeye domain-containing protein 3 {ECO:0000313|EMBL:KZS14778.1};	GO:0016021			IPR018490;IPR006916;IPR014710				PF04831				PTHR12101					integral component of membrane [GO:0016021]
	Daphnia00377-RA	tr|E9GDA5|E9GDA5_DAPPU	100	351	0	0	1	351	1	351	4.5e-157	563.9	85.4	Daphnia pulex (Water flea)	DAPPUDRAFT_210624	ORFNames=DAPPUDRAFT_210624 {ECO:0000313|EMBL:EFX82705.1};	6669	E9GDA5_DAPPU	E9GDA5	Calreticulin	RecName: Full=Calreticulin {ECO:0000256|PIRNR:PIRNR002356};	GO:0005788;GO:0005789;GO:0005509;GO:0051082;GO:0030968;GO:0006457		dpx:DAPPUDRAFT_210624	IPR001580;IPR018124;IPR009169;IPR009033;IPR013320		KOG0674;ENOG410XRR7	822188at2759	PF00262	PS00803;PS00804;PS00805			PTHR11073			endoplasmic reticulum unfolded protein response [GO:0030968];protein folding [GO:0006457]	calcium ion binding [GO:0005509];unfolded protein binding [GO:0051082]	endoplasmic reticulum lumen [GO:0005788];endoplasmic reticulum membrane [GO:0005789]
	Daphnia00378-RA	tr|E9GDA4|E9GDA4_DAPPU	96	399	16	0	75	473	1	399	7.4e-204	719.5	84.4	Daphnia pulex (Water flea)	DAPPUDRAFT_223760	ORFNames=DAPPUDRAFT_223760 {ECO:0000313|EMBL:EFX82704.1};	6669	E9GDA4_DAPPU	E9GDA4	BSD domain-containing protein	RecName: Full=BSD domain-containing protein {ECO:0000259|PROSITE:PS50858};			dpx:DAPPUDRAFT_223760	IPR005607;IPR035925		KOG4310;ENOG410ZPSV	782515at2759	PF03909	PS50858
	Daphnia00378-RB	tr|A0A0P5BTZ0|A0A0P5BTZ0_9CRUS	63.6	1227	374	17	1	1205	1	1176	0	1370.1	100	Daphnia magna	APZ42_020160	ORFNames=APZ42_020160 {ECO:0000313|EMBL:KZS14781.1};	35525	A0A0P5BTZ0_9CRUS	A0A0P5BTZ0	Putative Zinc finger MYM-type protein 4; Zinc finger MYM-type protein	SubName: Full=Putative Zinc finger MYM-type protein 4 {ECO:0000313|EMBL:KZS14781.1}; SubName: Full=Zinc finger MYM-type protein {ECO:0000313|EMBL:JAJ43436.1};				IPR021893;IPR011017				PF12012
	Daphnia00378-RC	tr|A0A0P5BTZ0|A0A0P5BTZ0_9CRUS	63.6	1227	374	17	1	1205	1	1176	0	1370.1	100	Daphnia magna	APZ42_020160	ORFNames=APZ42_020160 {ECO:0000313|EMBL:KZS14781.1};	35525	A0A0P5BTZ0_9CRUS	A0A0P5BTZ0	Putative Zinc finger MYM-type protein 4; Zinc finger MYM-type protein	SubName: Full=Putative Zinc finger MYM-type protein 4 {ECO:0000313|EMBL:KZS14781.1}; SubName: Full=Zinc finger MYM-type protein {ECO:0000313|EMBL:JAJ43436.1};				IPR021893;IPR011017				PF12012
	Daphnia00379-RA	tr|E9GDA2|E9GDA2_DAPPU	100	93	0	0	1	93	1	93	5.8e-44	186	100	Daphnia pulex (Water flea)	DAPPUDRAFT_316562	ORFNames=DAPPUDRAFT_316562 {ECO:0000313|EMBL:EFX82702.1};	6669	E9GDA2_DAPPU	E9GDA2	Uncharacterized protein	SubName: Full=Uncharacterized protein {ECO:0000313|EMBL:EFX82702.1};			dpx:DAPPUDRAFT_316562
	Daphnia00380-RA	tr|E9GDA1|E9GDA1_DAPPU	97.7	88	2	0	1	88	1	88	8.8e-42	178.7	100	Daphnia pulex (Water flea)	DAPPUDRAFT_316561	ORFNames=DAPPUDRAFT_316561 {ECO:0000313|EMBL:EFX82701.1};	6669	E9GDA1_DAPPU	E9GDA1	Uncharacterized protein	SubName: Full=Uncharacterized protein {ECO:0000313|EMBL:EFX82701.1};			dpx:DAPPUDRAFT_316561				1650136at2759
	Daphnia00381-RA	tr|E9GD98|E9GD98_DAPPU	98.2	489	9	0	1	489	1	489	4e-285	989.6	100	Daphnia pulex (Water flea)	DAPPUDRAFT_316558	ORFNames=DAPPUDRAFT_316558 {ECO:0000313|EMBL:EFX82732.1};	6669	E9GD98_DAPPU	E9GD98	Uncharacterized protein	SubName: Full=Uncharacterized protein {ECO:0000313|EMBL:EFX82732.1};	GO:0016021;GO:0005272		dpx:DAPPUDRAFT_316558	IPR001873		ENOG410IYB1;ENOG4111N4X	686369at2759	PF00858				PTHR11690				sodium channel activity [GO:0005272]	integral component of membrane [GO:0016021]
	Daphnia00382-RA	tr|E9HGS7|E9HGS7_DAPPU	65	329	95	12	1	323	1	315	5.1e-95	357.5	100	Daphnia pulex (Water flea)	DAPPUDRAFT_259196	ORFNames=DAPPUDRAFT_259196 {ECO:0000313|EMBL:EFX69011.1};	6669	E9HGS7_DAPPU	E9HGS7	Vertebrate gliacolin-like protein	SubName: Full=Vertebrate gliacolin-like protein {ECO:0000313|EMBL:EFX69011.1};			dpx:DAPPUDRAFT_259196	IPR001073;IPR008983		ENOG410IEVW;ENOG410XQXK	1240916at2759	PF00386	PS50871
	Daphnia00383-RA	tr|E9HGS1|E9HGS1_DAPPU	67.7	186	20	2	3	148	273	458	2e-60	241.5	89.6	Daphnia pulex (Water flea)	DAPPUDRAFT_329494	ORFNames=DAPPUDRAFT_329494 {ECO:0000313|EMBL:EFX69069.1};	6669	E9HGS1_DAPPU	E9HGS1	Acetyl-coenzyme A synthetase	RecName: Full=Acetyl-coenzyme A synthetase {ECO:0000256|RuleBase:RU361147}; EC=6.2.1.1 {ECO:0000256|RuleBase:RU361147};	GO:0003987;GO:0016208;GO:0005524;GO:0019427		dpx:DAPPUDRAFT_329494	IPR011904;IPR032387;IPR025110;IPR020845;IPR000873;IPR042099		KOG1175;COG0365	288915at2759	PF16177;PF00501;PF13193	PS00455				TIGR02188		acetyl-CoA biosynthetic process from acetate [GO:0019427]	acetate-CoA ligase activity [GO:0003987];AMP binding [GO:0016208];ATP binding [GO:0005524]
	Daphnia00383-RB	tr|A0A482DIB6|A0A482DIB6_9CRUS	89.1	1453	152	2	1	1452	1	1448	0	2591.2	100	Daphnia magna			35525	A0A482DIB6_9CRUS	A0A482DIB6	ATP-binding cassette sub-family C member 7	SubName: Full=ATP-binding cassette sub-family C member 7 {ECO:0000313|EMBL:QBM06364.1};	GO:0016021;GO:0005524;GO:0016887;GO:0042626			IPR003593;IPR011527;IPR036640;IPR003439;IPR017871;IPR027417				PF00664;PF00005	PS50929;PS00211;PS50893							ATP binding [GO:0005524];ATPase activity [GO:0016887];ATPase-coupled transmembrane transporter activity [GO:0042626]	integral component of membrane [GO:0016021]
	Daphnia00384-RA	tr|A0A164Y1Q7|A0A164Y1Q7_9CRUS	91.3	230	20	0	48	277	15	244	1e-107	399.4	83	Daphnia magna	APZ42_020164	ORFNames=APZ42_020164 {ECO:0000313|EMBL:KZS14788.1};	35525	A0A164Y1Q7_9CRUS	A0A164Y1Q7	V-type proton ATPase subunit D	SubName: Full=V-type proton ATPase subunit D {ECO:0000313|EMBL:KZS14788.1};	GO:0042626			IPR002699				PF01813				PTHR11671	TIGR00309			ATPase-coupled transmembrane transporter activity [GO:0042626]
	Daphnia00384-RB	tr|A0A164Y1Q7|A0A164Y1Q7_9CRUS	82	244	44	0	1	244	1	244	2.2e-103	384.8	100	Daphnia magna	APZ42_020164	ORFNames=APZ42_020164 {ECO:0000313|EMBL:KZS14788.1};	35525	A0A164Y1Q7_9CRUS	A0A164Y1Q7	V-type proton ATPase subunit D	SubName: Full=V-type proton ATPase subunit D {ECO:0000313|EMBL:KZS14788.1};	GO:0042626			IPR002699				PF01813				PTHR11671	TIGR00309			ATPase-coupled transmembrane transporter activity [GO:0042626]
	Daphnia00384-RC	tr|E9GD94|E9GD94_DAPPU	95.7	258	0	1	146	403	1	247	1.6e-122	449.1	64	Daphnia pulex (Water flea)	DAPPUDRAFT_230767	ORFNames=DAPPUDRAFT_230767 {ECO:0000313|EMBL:EFX82697.1};	6669	E9GD94_DAPPU	E9GD94	Uncharacterized protein	SubName: Full=Uncharacterized protein {ECO:0000313|EMBL:EFX82697.1};	GO:0033176;GO:0046961		dpx:DAPPUDRAFT_230767	IPR002699		KOG1647;COG1394	1313938at2759	PF01813				PTHR11671	TIGR00309			proton-transporting ATPase activity, rotational mechanism [GO:0046961]	proton-transporting V-type ATPase complex [GO:0033176]
	Daphnia00384-RD	tr|E9GD94|E9GD94_DAPPU	95.7	258	0	1	146	403	1	247	1.6e-122	449.1	64	Daphnia pulex (Water flea)	DAPPUDRAFT_230767	ORFNames=DAPPUDRAFT_230767 {ECO:0000313|EMBL:EFX82697.1};	6669	E9GD94_DAPPU	E9GD94	Uncharacterized protein	SubName: Full=Uncharacterized protein {ECO:0000313|EMBL:EFX82697.1};	GO:0033176;GO:0046961		dpx:DAPPUDRAFT_230767	IPR002699		KOG1647;COG1394	1313938at2759	PF01813				PTHR11671	TIGR00309			proton-transporting ATPase activity, rotational mechanism [GO:0046961]	proton-transporting V-type ATPase complex [GO:0033176]
	Daphnia00384-RE	tr|E9GD94|E9GD94_DAPPU	95.7	258	0	1	146	403	1	247	1.6e-122	449.1	64	Daphnia pulex (Water flea)	DAPPUDRAFT_230767	ORFNames=DAPPUDRAFT_230767 {ECO:0000313|EMBL:EFX82697.1};	6669	E9GD94_DAPPU	E9GD94	Uncharacterized protein	SubName: Full=Uncharacterized protein {ECO:0000313|EMBL:EFX82697.1};	GO:0033176;GO:0046961		dpx:DAPPUDRAFT_230767	IPR002699		KOG1647;COG1394	1313938at2759	PF01813				PTHR11671	TIGR00309			proton-transporting ATPase activity, rotational mechanism [GO:0046961]	proton-transporting V-type ATPase complex [GO:0033176]
	Daphnia00384-RF	tr|E9GD94|E9GD94_DAPPU	100	247	0	0	146	392	1	247	5.7e-125	457.2	63	Daphnia pulex (Water flea)	DAPPUDRAFT_230767	ORFNames=DAPPUDRAFT_230767 {ECO:0000313|EMBL:EFX82697.1};	6669	E9GD94_DAPPU	E9GD94	Uncharacterized protein	SubName: Full=Uncharacterized protein {ECO:0000313|EMBL:EFX82697.1};	GO:0033176;GO:0046961		dpx:DAPPUDRAFT_230767	IPR002699		KOG1647;COG1394	1313938at2759	PF01813				PTHR11671	TIGR00309			proton-transporting ATPase activity, rotational mechanism [GO:0046961]	proton-transporting V-type ATPase complex [GO:0033176]
	Daphnia00384-RG	tr|E9GD94|E9GD94_DAPPU	100	247	0	0	146	392	1	247	5.7e-125	457.2	63	Daphnia pulex (Water flea)	DAPPUDRAFT_230767	ORFNames=DAPPUDRAFT_230767 {ECO:0000313|EMBL:EFX82697.1};	6669	E9GD94_DAPPU	E9GD94	Uncharacterized protein	SubName: Full=Uncharacterized protein {ECO:0000313|EMBL:EFX82697.1};	GO:0033176;GO:0046961		dpx:DAPPUDRAFT_230767	IPR002699		KOG1647;COG1394	1313938at2759	PF01813				PTHR11671	TIGR00309			proton-transporting ATPase activity, rotational mechanism [GO:0046961]	proton-transporting V-type ATPase complex [GO:0033176]
	Daphnia00385-RA	tr|A0A0P4XN91|A0A0P4XN91_9CRUS	82.1	369	59	1	15	376	18	386	1.1e-181	645.6	96	Daphnia magna	APZ42_020180	ORFNames=APZ42_020180 {ECO:0000313|EMBL:KZS14791.1};	35525	A0A0P4XN91_9CRUS	A0A0P4XN91	Histone deacetylase	RecName: Full=Histone deacetylase {ECO:0000256|PIRNR:PIRNR037913}; EC=3.5.1.98 {ECO:0000256|PIRNR:PIRNR037913};	GO:0005634;GO:0046872;GO:0032041			IPR000286;IPR003084;IPR023801;IPR037138;IPR023696				PF00850								metal ion binding [GO:0046872];NAD-dependent histone deacetylase activity (H3-K14 specific) [GO:0032041]	nucleus [GO:0005634]
	Daphnia00387-RA	tr|E9GD91|E9GD91_DAPPU	100	94	0	0	1	94	1	94	9.1e-45	188.7	100	Daphnia pulex (Water flea)	DAPPUDRAFT_195506	ORFNames=DAPPUDRAFT_195506 {ECO:0000313|EMBL:EFX82695.1};	6669	E9GD91_DAPPU	E9GD91	Small nuclear ribonucleoprotein E; snRNP-E; Sm protein E	RecName: Full=Small nuclear ribonucleoprotein E {ECO:0000256|RuleBase:RU365053}; Short=snRNP-E {ECO:0000256|RuleBase:RU365053}; AltName: Full=Sm protein E {ECO:0000256|RuleBase:RU365053};	GO:0071011;GO:0005685;GO:0005686;GO:0005687;GO:0046540;GO:0005682;GO:0003723;GO:0000387		dpx:DAPPUDRAFT_195506	IPR001163;IPR010920;IPR027078		KOG1774;COG1958	1594132at2759	PF01423				PTHR11193			spliceosomal snRNP assembly [GO:0000387]	RNA binding [GO:0003723]	precatalytic spliceosome [GO:0071011];U1 snRNP [GO:0005685];U2 snRNP [GO:0005686];U4 snRNP [GO:0005687];U4/U6 x U5 tri-snRNP complex [GO:0046540];U5 snRNP [GO:0005682]
	Daphnia00388-RA	tr|E9GD66|E9GD66_DAPPU	78.5	121	15	2	1	115	1	116	7.2e-23	117.1	56.7	Daphnia pulex (Water flea)	DAPPUDRAFT_101374	ORFNames=DAPPUDRAFT_101374 {ECO:0000313|EMBL:EFX82682.1};	6669	E9GD66_DAPPU	E9GD66	Cell recognition protein CASPR4 isoform 5	SubName: Full=Cell recognition protein CASPR4 isoform 5 {ECO:0000313|EMBL:EFX82682.1};	GO:0005201		dpx:DAPPUDRAFT_101374	IPR001073;IPR000885;IPR036056;IPR008983		KOG3516;ENOG410XPHG	13933at6657	PF00386;PF01410	PS50871							extracellular matrix structural constituent [GO:0005201]
	Daphnia00389-RA	tr|E9GD85|E9GD85_DAPPU	64.5	535	128	4	1	482	1	526	4.3e-90	341.7	100	Daphnia pulex (Water flea)	DAPPUDRAFT_302392	ORFNames=DAPPUDRAFT_302392 {ECO:0000313|EMBL:EFX82692.1};	6669	E9GD85_DAPPU	E9GD85	Peptidase S1 domain-containing protein	RecName: Full=Peptidase S1 domain-containing protein {ECO:0000259|PROSITE:PS50240};	GO:0004252		dpx:DAPPUDRAFT_302392	IPR009003;IPR001254			1314811at2759	PF00089	PS50240							serine-type endopeptidase activity [GO:0004252]
	Daphnia00389-RB	tr|E9GD83|E9GD83_DAPPU	45.7	457	41	3	52	508	66	315	1.1e-88	337	89.8	Daphnia pulex (Water flea)	DAPPUDRAFT_316540	ORFNames=DAPPUDRAFT_316540 {ECO:0000313|EMBL:EFX82690.1};	6669	E9GD83_DAPPU	E9GD83	Peptidase S1 domain-containing protein	RecName: Full=Peptidase S1 domain-containing protein {ECO:0000259|PROSITE:PS50240};	GO:0004252		dpx:DAPPUDRAFT_316540	IPR009003;IPR001314;IPR001254		KOG3627;COG5640	1314811at2759	PF00089	PS50240							serine-type endopeptidase activity [GO:0004252]
	Daphnia00390-RA	tr|E9GD82|E9GD82_DAPPU	77.6	290	65	0	1	290	1	290	6.1e-132	479.9	99.7	Daphnia pulex (Water flea)	DAPPUDRAFT_316539	ORFNames=DAPPUDRAFT_316539 {ECO:0000313|EMBL:EFX82738.1};	6669	E9GD82_DAPPU	E9GD82	Metalloendopeptidase	RecName: Full=Metalloendopeptidase {ECO:0000256|RuleBase:RU361183}; EC=3.4.24.- {ECO:0000256|RuleBase:RU361183};	GO:0004222;GO:0008270		dpx:DAPPUDRAFT_316539	IPR034035;IPR024079;IPR001506;IPR006026		KOG3714;ENOG410ZPX7	681837at2759	PF01400								metalloendopeptidase activity [GO:0004222];zinc ion binding [GO:0008270]
	Daphnia00391-RA	tr|A0A0P5C4T1|A0A0P5C4T1_9CRUS	90.6	96	9	0	1	96	111	206	2.7e-44	187.2	100	Daphnia magna			35525	A0A0P5C4T1_9CRUS	A0A0P5C4T1	Glutathione s-transferase	SubName: Full=Glutathione s-transferase {ECO:0000313|EMBL:JAJ43205.1};	GO:0016740			IPR010987;IPR036282;IPR004045;IPR004046;IPR036249				PF14497	PS50405;PS50404							transferase activity [GO:0016740]
	Daphnia00392-RA	tr|E9GD80|E9GD80_DAPPU	89.2	249	24	3	1	247	1	248	6.7e-71	276.9	100	Daphnia pulex (Water flea)	DAPPUDRAFT_101389	ORFNames=DAPPUDRAFT_101389 {ECO:0000313|EMBL:EFX82740.1};	6669	E9GD80_DAPPU	E9GD80	Uncharacterized protein	SubName: Full=Uncharacterized protein {ECO:0000313|EMBL:EFX82740.1};			dpx:DAPPUDRAFT_101389
	Daphnia00393-RA	tr|E9GD79|E9GD79_DAPPU	72.7	473	123	4	8	475	7	478	1.9e-190	675.2	82.1	Daphnia pulex (Water flea)	DAPPUDRAFT_316536	ORFNames=DAPPUDRAFT_316536 {ECO:0000313|EMBL:EFX82689.1};	6669	E9GD79_DAPPU	E9GD79	Fibrillar collagen NC1 domain-containing protein	RecName: Full=Fibrillar collagen NC1 domain-containing protein {ECO:0000259|SMART:SM00038};	GO:0005201		dpx:DAPPUDRAFT_316536	IPR000885;IPR036056		KOG3516;ENOG410XPHG	27528at2759	PF01410								extracellular matrix structural constituent [GO:0005201]
	Daphnia00394-RA	tr|E9GD77|E9GD77_DAPPU	73.7	365	84	4	2	359	1	360	5.7e-87	330.9	99.4	Daphnia pulex (Water flea)	DAPPUDRAFT_101386	ORFNames=DAPPUDRAFT_101386 {ECO:0000313|EMBL:EFX82742.1};	6669	E9GD77_DAPPU	E9GD77	Uncharacterized protein	SubName: Full=Uncharacterized protein {ECO:0000313|EMBL:EFX82742.1};			dpx:DAPPUDRAFT_101386
	Daphnia00395-RA	tr|E9GD75|E9GD75_DAPPU	98	200	4	0	1	200	1	200	6.8e-114	421	33.8	Daphnia pulex (Water flea)	DpGSTS2 DAPPUDRAFT_302333	Name=DpGSTS2 {ECO:0000313|EMBL:EFX82687.1}; ORFNames=DAPPUDRAFT_302333 {ECO:0000313|EMBL:EFX82687.1};	6669	E9GD75_DAPPU	E9GD75	Uncharacterized protein DpGSTS2	SubName: Full=Uncharacterized protein DpGSTS2 {ECO:0000313|EMBL:EFX82687.1};	GO:0004364;GO:0006749		dpx:DAPPUDRAFT_302333	IPR010987;IPR036282;IPR004045;IPR004046;IPR036249		KOG1695;ENOG4111VAU	1162336at2759	PF14497;PF02798	PS50405;PS50404						glutathione metabolic process [GO:0006749]	glutathione transferase activity [GO:0004364]
	Daphnia00396-RA	tr|A0A162CE01|A0A162CE01_9CRUS	52.1	537	207	16	1	514	130	639	9.9e-69	270.8	100	Daphnia magna	APZ42_020030	ORFNames=APZ42_020030 {ECO:0000313|EMBL:KZS14642.1};	35525	A0A162CE01_9CRUS	A0A162CE01	Protein atonal-like protein	SubName: Full=Protein atonal-like protein {ECO:0000313|EMBL:KZS14642.1};	GO:0003700;GO:0046983;GO:0030154			IPR032660;IPR011598;IPR036638				PF00010	PS50888			PTHR19290:SF102			cell differentiation [GO:0030154]	DNA-binding transcription factor activity [GO:0003700];protein dimerization activity [GO:0046983]
	Daphnia00397-RA	tr|A0A164XWY5|A0A164XWY5_9CRUS	41.5	212	115	3	1	203	1	212	1.1e-29	139.8	98.5	Daphnia magna	APZ42_020033	ORFNames=APZ42_020033 {ECO:0000313|EMBL:KZS14644.1};	35525	A0A164XWY5_9CRUS	A0A164XWY5	Ninjurin-1	SubName: Full=Ninjurin-1 {ECO:0000313|EMBL:KZS14644.1};	GO:0016021;GO:0007155;GO:0042246			IPR007007				PF04923				PTHR12316			cell adhesion [GO:0007155];tissue regeneration [GO:0042246]		integral component of membrane [GO:0016021]
	Daphnia00398-RA	tr|E9GD72|E9GD72_DAPPU	88.4	43	3	1	31	73	191	231	5.1e-11	76.3	58.9	Daphnia pulex (Water flea)	DAPPUDRAFT_241014	ORFNames=DAPPUDRAFT_241014 {ECO:0000313|EMBL:EFX82686.1};	6669	E9GD72_DAPPU	E9GD72	Uncharacterized protein	SubName: Full=Uncharacterized protein {ECO:0000313|EMBL:EFX82686.1};	GO:0016021;GO:0007155;GO:0042246		dpx:DAPPUDRAFT_241014	IPR007007			1836502at2759	PF04923				PTHR12316			cell adhesion [GO:0007155];tissue regeneration [GO:0042246]		integral component of membrane [GO:0016021]
	Daphnia00399-RA	tr|E9GD72|E9GD72_DAPPU	90	40	4	0	1	40	1	40	8.3e-10	72	63.5	Daphnia pulex (Water flea)	DAPPUDRAFT_241014	ORFNames=DAPPUDRAFT_241014 {ECO:0000313|EMBL:EFX82686.1};	6669	E9GD72_DAPPU	E9GD72	Uncharacterized protein	SubName: Full=Uncharacterized protein {ECO:0000313|EMBL:EFX82686.1};	GO:0016021;GO:0007155;GO:0042246		dpx:DAPPUDRAFT_241014	IPR007007			1836502at2759	PF04923				PTHR12316			cell adhesion [GO:0007155];tissue regeneration [GO:0042246]		integral component of membrane [GO:0016021]
	Daphnia00400-RA	tr|A0A0P5NX87|A0A0P5NX87_9CRUS	100	212	0	0	12	223	6	217	1.3e-121	445.3	95.1	Daphnia magna	APZ42_020012	ORFNames=APZ42_020012 {ECO:0000313|EMBL:KZS14646.1};	35525	A0A0P5NX87_9CRUS	A0A0P5NX87	MOB kinase activator 1B	SubName: Full=MOB kinase activator 1B {ECO:0000313|EMBL:JAL15274.1};	GO:0016301			IPR005301;IPR036703				PF03637				PTHR22599				kinase activity [GO:0016301]
	Daphnia00401-RA	tr|E9GD70|E9GD70_DAPPU	99.6	450	2	0	24	473	17	466	2.1e-259	904	95.1	Daphnia pulex (Water flea)	DAPPUDRAFT_241012	ORFNames=DAPPUDRAFT_241012 {ECO:0000313|EMBL:EFX82685.1};	6669	E9GD70_DAPPU	E9GD70	AB hydrolase-1 domain-containing protein	RecName: Full=AB hydrolase-1 domain-containing protein {ECO:0000259|Pfam:PF12697};			dpx:DAPPUDRAFT_241012	IPR029058;IPR000073		ENOG410IR1P;ENOG4111MT6	1268438at2759	PF12697
	Daphnia00402-RA	tr|A0A0N8E357|A0A0N8E357_9CRUS	78.8	499	73	5	1	467	1	498	1e-99	373.6	98.3	Daphnia magna	APZ42_020013	ORFNames=APZ42_020013 {ECO:0000313|EMBL:KZS14648.1};	35525	A0A0N8E357_9CRUS	A0A0N8E357	Putative Zinc finger protein 302; Zinc finger protein	SubName: Full=Putative Zinc finger protein 302 {ECO:0000313|EMBL:KZS14648.1}; SubName: Full=Zinc finger protein {ECO:0000313|EMBL:JAN28325.1};	GO:0003676			IPR036236;IPR013087				PF00096	PS00028;PS50157							nucleic acid binding [GO:0003676]
	Daphnia00403-RA	tr|E9GD69|E9GD69_DAPPU	99.7	370	1	0	1	370	1	370	3.3e-207	730.3	100	Daphnia pulex (Water flea)	DAPPUDRAFT_210592	ORFNames=DAPPUDRAFT_210592 {ECO:0000313|EMBL:EFX82684.1};	6669	E9GD69_DAPPU	E9GD69	J domain-containing protein	RecName: Full=J domain-containing protein {ECO:0000259|PROSITE:PS50076};	GO:0005789;GO:0016021;GO:0030544;GO:0071218;GO:0051085;GO:0030433		dpx:DAPPUDRAFT_210592	IPR001623;IPR018253;IPR015399;IPR036869		KOG0714;COG0484	1173544at2759	PF00226;PF09320	PS00636;PS50076						cellular response to misfolded protein [GO:0071218];chaperone cofactor-dependent protein refolding [GO:0051085];ubiquitin-dependent ERAD pathway [GO:0030433]	Hsp70 protein binding [GO:0030544]	endoplasmic reticulum membrane [GO:0005789];integral component of membrane [GO:0016021]
	Daphnia00404-RA	tr|E9GD68|E9GD68_DAPPU	90.5	283	27	0	9	291	1	283	2.3e-151	544.7	85.8	Daphnia pulex (Water flea)	DAPPUDRAFT_223736	ORFNames=DAPPUDRAFT_223736 {ECO:0000313|EMBL:EFX82683.1};	6669	E9GD68_DAPPU	E9GD68	Metalloendopeptidase	RecName: Full=Metalloendopeptidase {ECO:0000256|RuleBase:RU361183}; EC=3.4.24.- {ECO:0000256|RuleBase:RU361183};	GO:0004222;GO:0008270		dpx:DAPPUDRAFT_223736	IPR034035;IPR024079;IPR001506;IPR006026		KOG3714;ENOG410ZPX7	681837at2759	PF01400								metalloendopeptidase activity [GO:0004222];zinc ion binding [GO:0008270]
	Daphnia00405-RA	tr|E9GD66|E9GD66_DAPPU	83.8	130	20	1	1	130	1	129	9.3e-32	146	100	Daphnia pulex (Water flea)	DAPPUDRAFT_101374	ORFNames=DAPPUDRAFT_101374 {ECO:0000313|EMBL:EFX82682.1};	6669	E9GD66_DAPPU	E9GD66	Cell recognition protein CASPR4 isoform 5	SubName: Full=Cell recognition protein CASPR4 isoform 5 {ECO:0000313|EMBL:EFX82682.1};	GO:0005201		dpx:DAPPUDRAFT_101374	IPR001073;IPR000885;IPR036056;IPR008983		KOG3516;ENOG410XPHG	13933at6657	PF00386;PF01410	PS50871							extracellular matrix structural constituent [GO:0005201]
	Daphnia00406-RA	tr|E9GD64|E9GD64_DAPPU	92.7	124	9	0	8	131	1	124	7.5e-64	253.4	53	Daphnia pulex (Water flea)	DAPPUDRAFT_223734	ORFNames=DAPPUDRAFT_223734 {ECO:0000313|EMBL:EFX82680.1};	6669	E9GD64_DAPPU	E9GD64	Uncharacterized protein	SubName: Full=Uncharacterized protein {ECO:0000313|EMBL:EFX82680.1};	GO:0031012;GO:0005615;GO:0005201;GO:0030198		dpx:DAPPUDRAFT_223734	IPR008160				PF01391							extracellular matrix organization [GO:0030198]	extracellular matrix structural constituent [GO:0005201]	extracellular matrix [GO:0031012];extracellular space [GO:0005615]
	Daphnia00407-RA	tr|A0A165A5N4|A0A165A5N4_9CRUS	64.9	188	63	2	50	236	61	246	8.9e-67	264.2	37.9	Daphnia magna	APZ42_016811	ORFNames=APZ42_016811 {ECO:0000313|EMBL:KZS17205.1};	35525	A0A165A5N4_9CRUS	A0A165A5N4	Putative Alpha--fucosyltransferase C	SubName: Full=Putative Alpha--fucosyltransferase C {ECO:0000313|EMBL:KZS17205.1};	GO:0032580;GO:0016021;GO:0008417;GO:0006486			IPR031481;IPR001503;IPR038577				PF17039;PF00852			UPA00378	PTHR11929			protein glycosylation [GO:0006486]	fucosyltransferase activity [GO:0008417]	Golgi cisterna membrane [GO:0032580];integral component of membrane [GO:0016021]
	Daphnia00408-RA	tr|A0A165A5N4|A0A165A5N4_9CRUS	62.2	249	84	5	56	301	74	315	3e-88	335.1	67.6	Daphnia magna	APZ42_016811	ORFNames=APZ42_016811 {ECO:0000313|EMBL:KZS17205.1};	35525	A0A165A5N4_9CRUS	A0A165A5N4	Putative Alpha--fucosyltransferase C	SubName: Full=Putative Alpha--fucosyltransferase C {ECO:0000313|EMBL:KZS17205.1};	GO:0032580;GO:0016021;GO:0008417;GO:0006486			IPR031481;IPR001503;IPR038577				PF17039;PF00852			UPA00378	PTHR11929			protein glycosylation [GO:0006486]	fucosyltransferase activity [GO:0008417]	Golgi cisterna membrane [GO:0032580];integral component of membrane [GO:0016021]
	Daphnia00408-RB	tr|E9GD63|E9GD63_DAPPU	78.3	313	60	4	106	416	1	307	1.1e-145	526.2	74.8	Daphnia pulex (Water flea)	DAPPUDRAFT_48653	ORFNames=DAPPUDRAFT_48653 {ECO:0000313|EMBL:EFX82747.1};	6669	E9GD63_DAPPU	E9GD63	Glyco_tran_10_N domain-containing protein	RecName: Full=Glyco_tran_10_N domain-containing protein {ECO:0000259|Pfam:PF17039}; Flags: Fragment;	GO:0032580;GO:0016021;GO:0046920;GO:0036065;GO:0006486		dpx:DAPPUDRAFT_48653	IPR031481;IPR001503;IPR038577		KOG2619;ENOG410ZIMX	551308at2759	PF17039;PF00852			UPA00378	PTHR11929			fucosylation [GO:0036065];protein glycosylation [GO:0006486]	alpha-(1->3)-fucosyltransferase activity [GO:0046920]	Golgi cisterna membrane [GO:0032580];integral component of membrane [GO:0016021]
	Daphnia00409-RA	tr|A0A164XWB0|A0A164XWB0_9CRUS	75.9	424	72	6	88	485	1	420	3.8e-179	637.5	82.1	Daphnia magna	APZ42_019963	ORFNames=APZ42_019963 {ECO:0000313|EMBL:KZS14623.1};	35525	A0A164XWB0_9CRUS	A0A164XWB0	CUB domain-containing protein	RecName: Full=CUB domain-containing protein {ECO:0000259|PROSITE:PS01180};				IPR000859;IPR035914					PS01180
	Daphnia00410-RA	tr|A0A0P5Z4F5|A0A0P5Z4F5_9CRUS	69.7	320	78	8	1	316	1	305	3.9e-108	401	100	Daphnia magna	APZ42_019957	ORFNames=APZ42_019957 {ECO:0000313|EMBL:KZS14624.1};	35525	A0A0P5Z4F5_9CRUS	A0A0P5Z4F5	Uncharacterized protein	SubName: Full=Uncharacterized protein {ECO:0000313|EMBL:JAM54302.1};	GO:0016021																integral component of membrane [GO:0016021]
	Daphnia00411-RA	tr|E9GD61|E9GD61_DAPPU	99.3	152	1	0	1	152	1	152	8.4e-51	209.9	73.1	Daphnia pulex (Water flea)	DAPPUDRAFT_316518	ORFNames=DAPPUDRAFT_316518 {ECO:0000313|EMBL:EFX82679.1};	6669	E9GD61_DAPPU	E9GD61	Uncharacterized protein	SubName: Full=Uncharacterized protein {ECO:0000313|EMBL:EFX82679.1};	GO:0031083		dpx:DAPPUDRAFT_316518	IPR024857		ENOG410IWCU;ENOG4111T9K	12606at6657					PTHR16230					BLOC-1 complex [GO:0031083]
	Daphnia00412-RA	tr|E9GD60|E9GD60_DAPPU	99.6	240	1	0	115	354	56	295	1.5e-129	472.2	67.8	Daphnia pulex (Water flea)	DAPPUDRAFT_316516	ORFNames=DAPPUDRAFT_316516 {ECO:0000313|EMBL:EFX82678.1};	6669	E9GD60_DAPPU	E9GD60	Uncharacterized protein	SubName: Full=Uncharacterized protein {ECO:0000313|EMBL:EFX82678.1};	GO:0032589;GO:0050808		dpx:DAPPUDRAFT_316516	IPR007110;IPR036179;IPR013783;IPR003599;IPR003598;IPR013106;IPR037448		ENOG410IQJ0;ENOG410YBMQ	1051626at2759	PF07686	PS50835			PTHR23279			synapse organization [GO:0050808]		neuron projection membrane [GO:0032589]
	Daphnia00413-RA	tr|E9GD57|E9GD57_DAPPU	45.6	529	19	6	1	261	1	528	6.3e-96	360.1	100	Daphnia pulex (Water flea)	DAPPUDRAFT_316514	ORFNames=DAPPUDRAFT_316514 {ECO:0000313|EMBL:EFX82677.1};	6669	E9GD57_DAPPU	E9GD57	Uncharacterized protein	SubName: Full=Uncharacterized protein {ECO:0000313|EMBL:EFX82677.1};	GO:0016021		dpx:DAPPUDRAFT_316514				1677255at2759										integral component of membrane [GO:0016021]
	Daphnia00414-RA	tr|E9GD56|E9GD56_DAPPU	55.6	180	43	4	1	179	1	144	1.1e-15	93.6	70.8	Daphnia pulex (Water flea)	DAPPUDRAFT_240992	ORFNames=DAPPUDRAFT_240992 {ECO:0000313|EMBL:EFX82751.1};	6669	E9GD56_DAPPU	E9GD56	Uncharacterized protein	SubName: Full=Uncharacterized protein {ECO:0000313|EMBL:EFX82751.1};			dpx:DAPPUDRAFT_240992
	Daphnia00415-RA	tr|E9GD51|E9GD51_DAPPU	77.5	218	31	8	1	204	1	214	6.6e-55	223.8	84	Daphnia pulex (Water flea)	DAPPUDRAFT_101360	ORFNames=DAPPUDRAFT_101360 {ECO:0000313|EMBL:EFX82754.1};	6669	E9GD51_DAPPU	E9GD51	Uncharacterized protein	SubName: Full=Uncharacterized protein {ECO:0000313|EMBL:EFX82754.1};			dpx:DAPPUDRAFT_101360
	Daphnia00416-RA	tr|E9GD49|E9GD49_DAPPU	93	656	42	4	136	789	1	654	0	1157.5	82.9	Daphnia pulex (Water flea)	DAPPUDRAFT_316505	ORFNames=DAPPUDRAFT_316505 {ECO:0000313|EMBL:EFX82756.1};	6669	E9GD49_DAPPU	E9GD49	Uncharacterized protein	SubName: Full=Uncharacterized protein {ECO:0000313|EMBL:EFX82756.1};	GO:0016021;GO:0004222		dpx:DAPPUDRAFT_316505	IPR001762;IPR036436;IPR013032;IPR000742;IPR024079;IPR001590;IPR002870;IPR034027		KOG3607;ENOG410XX2M	162519at2759	PF00200;PF01562;PF01421	PS50215;PS50214;PS01186;PS50026							metalloendopeptidase activity [GO:0004222]	integral component of membrane [GO:0016021]
	Daphnia00417-RA	tr|E9GD48|E9GD48_DAPPU	97.2	251	6	1	20	269	1	251	4.2e-143	516.9	92.9	Daphnia pulex (Water flea)	DAPPUDRAFT_48753	ORFNames=DAPPUDRAFT_48753 {ECO:0000313|EMBL:EFX82674.1};	6669	E9GD48_DAPPU	E9GD48	Elongation of very long chain fatty acids protein; Very-long-chain 3-oxoacyl-CoA synthase	RecName: Full=Elongation of very long chain fatty acids protein {ECO:0000256|RuleBase:RU361115}; EC=2.3.1.199 {ECO:0000256|RuleBase:RU361115}; AltName: Full=Very-long-chain 3-oxoacyl-CoA synthase {ECO:0000256|RuleBase:RU361115}; Flags: Fragment;	GO:0030176;GO:0102336;GO:0102337;GO:0102338;GO:0009922;GO:0102756;GO:0034625;GO:0034626;GO:0019367;GO:0030148;GO:0042761		dpx:DAPPUDRAFT_48753	IPR030457;IPR002076		KOG3071;ENOG410XRWT	1094172at2759	PF01151	PS01188			PTHR11157			fatty acid elongation, monounsaturated fatty acid [GO:0034625];fatty acid elongation, polyunsaturated fatty acid [GO:0034626];fatty acid elongation, saturated fatty acid [GO:0019367];sphingolipid biosynthetic process [GO:0030148];very long-chain fatty acid biosynthetic process [GO:0042761]	3-oxo-arachidoyl-CoA synthase activity [GO:0102336];3-oxo-cerotoyl-CoA synthase activity [GO:0102337];3-oxo-lignoceronyl-CoA synthase activity [GO:0102338];fatty acid elongase activity [GO:0009922];very-long-chain 3-ketoacyl-CoA synthase activity [GO:0102756]	integral component of endoplasmic reticulum membrane [GO:0030176]
	Daphnia00418-RA	tr|A0A1J1HM95|A0A1J1HM95_9DIPT	45.9	651	315	9	26	642	59	706	3.3e-174	621.7	83.3	Clunio marinus	CLUMA_CG002407	ORFNames=CLUMA_CG002407 {ECO:0000313|EMBL:CRK88658.1};	568069	A0A1J1HM95_9DIPT	A0A1J1HM95	CLUMA_CG002407, isoform A	SubName: Full=CLUMA_CG002407, isoform A {ECO:0000313|EMBL:CRK88658.1};	GO:0016021;GO:0016717;GO:0006633			IPR015876;IPR005804			971318at2759	PF00487				PTHR11351			fatty acid biosynthetic process [GO:0006633]	oxidoreductase activity, acting on paired donors, with oxidation of a pair of donors resulting in the reduction of molecular oxygen to two molecules of water [GO:0016717]	integral component of membrane [GO:0016021]
	Daphnia00419-RA	tr|A0A164XWQ0|A0A164XWQ0_9CRUS	76.3	198	47	0	1	198	1	198	2.9e-88	334.3	98.5	Daphnia magna	APZ42_019979	ORFNames=APZ42_019979 {ECO:0000313|EMBL:KZS14635.1};	35525	A0A164XWQ0_9CRUS	A0A164XWQ0	Glutathione S-transferase; Glutathione S-transferase sigma3	SubName: Full=Glutathione S-transferase {ECO:0000313|EMBL:KZS14635.1}; SubName: Full=Glutathione S-transferase sigma3 {ECO:0000313|EMBL:QBM06410.1};	GO:0016740			IPR010987;IPR036282;IPR004045;IPR004046;IPR036249				PF14497;PF02798	PS50405;PS50404							transferase activity [GO:0016740]
	Daphnia00420-RA	tr|A0A162CMR1|A0A162CMR1_9CRUS	88.2	204	24	0	17	220	1	204	2.7e-100	374.4	92.7	Daphnia magna	APZ42_019994	ORFNames=APZ42_019994 {ECO:0000313|EMBL:KZS14636.1};	35525	A0A162CMR1_9CRUS	A0A162CMR1	Glutathione S-transferase; Glutathione S-transferase sigma1 isoform a	SubName: Full=Glutathione S-transferase {ECO:0000313|EMBL:KZS14636.1}; SubName: Full=Glutathione S-transferase sigma1 isoform a {ECO:0000313|EMBL:QBM06414.1};	GO:0004364			IPR010987;IPR036282;IPR040079;IPR004045;IPR003080;IPR004046;IPR036249				PF14497;PF02798	PS50405;PS50404							glutathione transferase activity [GO:0004364]
	Daphnia00420-RB	tr|A0A162CMR1|A0A162CMR1_9CRUS	88.2	204	24	0	1	204	1	204	1.9e-100	374.8	100	Daphnia magna	APZ42_019994	ORFNames=APZ42_019994 {ECO:0000313|EMBL:KZS14636.1};	35525	A0A162CMR1_9CRUS	A0A162CMR1	Glutathione S-transferase; Glutathione S-transferase sigma1 isoform a	SubName: Full=Glutathione S-transferase {ECO:0000313|EMBL:KZS14636.1}; SubName: Full=Glutathione S-transferase sigma1 isoform a {ECO:0000313|EMBL:QBM06414.1};	GO:0004364			IPR010987;IPR036282;IPR040079;IPR004045;IPR003080;IPR004046;IPR036249				PF14497;PF02798	PS50405;PS50404							glutathione transferase activity [GO:0004364]
	Daphnia00420-RC	tr|E9GD43|E9GD43_DAPPU	95.7	210	9	0	206	415	1	210	1e-111	413.3	50.6	Daphnia pulex (Water flea)	DpGSTS1 DAPPUDRAFT_210571	Name=DpGSTS1 {ECO:0000313|EMBL:EFX82671.1}; ORFNames=DAPPUDRAFT_210571 {ECO:0000313|EMBL:EFX82671.1};	6669	E9GD43_DAPPU	E9GD43	Uncharacterized protein DpGSTS1	SubName: Full=Uncharacterized protein DpGSTS1 {ECO:0000313|EMBL:EFX82671.1};	GO:0004364;GO:0006749		dpx:DAPPUDRAFT_210571	IPR010987;IPR036282;IPR040079;IPR004045;IPR003080;IPR004046;IPR036249		ENOG410IN5E;ENOG4111Q6N	1162336at2759	PF14497;PF02798	PS50405;PS50404						glutathione metabolic process [GO:0006749]	glutathione transferase activity [GO:0004364]
	Daphnia00420-RD	tr|E9GD43|E9GD43_DAPPU	95.7	210	9	0	234	443	1	210	1.1e-111	413.3	47.4	Daphnia pulex (Water flea)	DpGSTS1 DAPPUDRAFT_210571	Name=DpGSTS1 {ECO:0000313|EMBL:EFX82671.1}; ORFNames=DAPPUDRAFT_210571 {ECO:0000313|EMBL:EFX82671.1};	6669	E9GD43_DAPPU	E9GD43	Uncharacterized protein DpGSTS1	SubName: Full=Uncharacterized protein DpGSTS1 {ECO:0000313|EMBL:EFX82671.1};	GO:0004364;GO:0006749		dpx:DAPPUDRAFT_210571	IPR010987;IPR036282;IPR040079;IPR004045;IPR003080;IPR004046;IPR036249		ENOG410IN5E;ENOG4111Q6N	1162336at2759	PF14497;PF02798	PS50405;PS50404						glutathione metabolic process [GO:0006749]	glutathione transferase activity [GO:0004364]
	Daphnia00420-RE	tr|E9GD43|E9GD43_DAPPU	95.7	210	9	0	234	443	1	210	1.1e-111	413.3	47.4	Daphnia pulex (Water flea)	DpGSTS1 DAPPUDRAFT_210571	Name=DpGSTS1 {ECO:0000313|EMBL:EFX82671.1}; ORFNames=DAPPUDRAFT_210571 {ECO:0000313|EMBL:EFX82671.1};	6669	E9GD43_DAPPU	E9GD43	Uncharacterized protein DpGSTS1	SubName: Full=Uncharacterized protein DpGSTS1 {ECO:0000313|EMBL:EFX82671.1};	GO:0004364;GO:0006749		dpx:DAPPUDRAFT_210571	IPR010987;IPR036282;IPR040079;IPR004045;IPR003080;IPR004046;IPR036249		ENOG410IN5E;ENOG4111Q6N	1162336at2759	PF14497;PF02798	PS50405;PS50404						glutathione metabolic process [GO:0006749]	glutathione transferase activity [GO:0004364]
	Daphnia00421-RA	tr|E9GCS6|E9GCS6_DAPPU	57.2	1011	191	7	1	1007	1	773	5.4e-244	854	99.6	Daphnia pulex (Water flea)	DAPPUDRAFT_101230	ORFNames=DAPPUDRAFT_101230 {ECO:0000313|EMBL:EFX82610.1};	6669	E9GCS6_DAPPU	E9GCS6	C1qdc1 protein	SubName: Full=C1qdc1 protein {ECO:0000313|EMBL:EFX82610.1};			dpx:DAPPUDRAFT_101230	IPR001073;IPR008983		ENOG410JCSR;ENOG410YK90	1290222at2759	PF00386	PS50871
	Daphnia00422-RA	tr|E9GCM8|E9GCM8_DAPPU	44.4	133	45	5	1	108	45	173	3.2e-15	90.9	92.3	Daphnia pulex (Water flea)	DAPPUDRAFT_240815	ORFNames=DAPPUDRAFT_240815 {ECO:0000313|EMBL:EFX82584.1};	6669	E9GCM8_DAPPU	E9GCM8	Uncharacterized protein	SubName: Full=Uncharacterized protein {ECO:0000313|EMBL:EFX82584.1};			dpx:DAPPUDRAFT_240815				134050at6656
	Daphnia00423-RA	tr|E9GD89|E9GD89_DAPPU	67.3	606	135	6	49	653	25	568	6.9e-208	733.4	92.5	Daphnia pulex (Water flea)	DAPPUDRAFT_101397	ORFNames=DAPPUDRAFT_101397 {ECO:0000313|EMBL:EFX82694.1};	6669	E9GD89_DAPPU	E9GD89	Collagen, type X, alpha 1-like protein	SubName: Full=Collagen, type X, alpha 1-like protein {ECO:0000313|EMBL:EFX82694.1};			dpx:DAPPUDRAFT_101397	IPR001073;IPR008983		ENOG410YB5V	1320954at2759	PF00386	PS50871
	Daphnia00424-RA	tr|E9GD34|E9GD34_DAPPU	89.5	86	9	0	19	104	1	86	2e-35	158.7	46.7	Daphnia pulex (Water flea)	DAPPUDRAFT_240971	ORFNames=DAPPUDRAFT_240971 {ECO:0000313|EMBL:EFX82763.1};	6669	E9GD34_DAPPU	E9GD34	Uncharacterized protein	SubName: Full=Uncharacterized protein {ECO:0000313|EMBL:EFX82763.1};	GO:0016021		dpx:DAPPUDRAFT_240971														integral component of membrane [GO:0016021]
	Daphnia00425-RA	tr|A0A0P5WY66|A0A0P5WY66_9CRUS	76.7	408	84	2	5	412	3	399	1.5e-160	575.5	99	Daphnia magna	APZ42_019972	ORFNames=APZ42_019972 {ECO:0000313|EMBL:KZS14615.1};	35525	A0A0P5WY66_9CRUS	A0A0P5WY66	Class c metabotropic glutamate g-protein coupled receptor gprmgl4	SubName: Full=Class c metabotropic glutamate g-protein coupled receptor gprmgl4 {ECO:0000313|EMBL:JAM11729.1};	GO:0016021																integral component of membrane [GO:0016021]
	Daphnia00426-RA	tr|E9GD31|E9GD31_DAPPU	99.8	579	1	0	762	1340	1	579	2.9e-309	1071.2	43.2	Daphnia pulex (Water flea)	DAPPUDRAFT_302385	ORFNames=DAPPUDRAFT_302385 {ECO:0000313|EMBL:EFX82665.1};	6669	E9GD31_DAPPU	E9GD31	Uncharacterized protein	SubName: Full=Uncharacterized protein {ECO:0000313|EMBL:EFX82665.1};	GO:0031261;GO:0005656;GO:0031298;GO:0003682;GO:0003688;GO:0003697;GO:0006270;GO:0000727;GO:1902977;GO:1900087;GO:0031938		dpx:DAPPUDRAFT_302385	IPR003874		KOG2475;ENOG410XR8E	1309031at2759	PF02724				PTHR10507			DNA replication initiation [GO:0006270];double-strand break repair via break-induced replication [GO:0000727];mitotic DNA replication preinitiation complex assembly [GO:1902977];positive regulation of G1/S transition of mitotic cell cycle [GO:1900087];regulation of chromatin silencing at telomere [GO:0031938]	chromatin binding [GO:0003682];DNA replication origin binding [GO:0003688];single-stranded DNA binding [GO:0003697]	DNA replication preinitiation complex [GO:0031261];nuclear pre-replicative complex [GO:0005656];replication fork protection complex [GO:0031298]
	Daphnia00426-RB	tr|E9GD31|E9GD31_DAPPU	99.8	579	1	0	762	1340	1	579	2.9e-309	1071.2	43.2	Daphnia pulex (Water flea)	DAPPUDRAFT_302385	ORFNames=DAPPUDRAFT_302385 {ECO:0000313|EMBL:EFX82665.1};	6669	E9GD31_DAPPU	E9GD31	Uncharacterized protein	SubName: Full=Uncharacterized protein {ECO:0000313|EMBL:EFX82665.1};	GO:0031261;GO:0005656;GO:0031298;GO:0003682;GO:0003688;GO:0003697;GO:0006270;GO:0000727;GO:1902977;GO:1900087;GO:0031938		dpx:DAPPUDRAFT_302385	IPR003874		KOG2475;ENOG410XR8E	1309031at2759	PF02724				PTHR10507			DNA replication initiation [GO:0006270];double-strand break repair via break-induced replication [GO:0000727];mitotic DNA replication preinitiation complex assembly [GO:1902977];positive regulation of G1/S transition of mitotic cell cycle [GO:1900087];regulation of chromatin silencing at telomere [GO:0031938]	chromatin binding [GO:0003682];DNA replication origin binding [GO:0003688];single-stranded DNA binding [GO:0003697]	DNA replication preinitiation complex [GO:0031261];nuclear pre-replicative complex [GO:0005656];replication fork protection complex [GO:0031298]
	Daphnia00427-RA	tr|A0A0P5J9D1|A0A0P5J9D1_9CRUS	81.3	894	158	4	1	888	30	920	0	1491.1	100	Daphnia magna			35525	A0A0P5J9D1_9CRUS	A0A0P5J9D1	Proactivator polypeptide	SubName: Full=Proactivator polypeptide {ECO:0000313|EMBL:JAK48933.1};	GO:0016021;GO:0005764;GO:0006665			IPR003119;IPR007856;IPR008138;IPR008373;IPR011001;IPR008139				PF02199;PF05184;PF03489	PS51110;PS50015						sphingolipid metabolic process [GO:0006665]		integral component of membrane [GO:0016021];lysosome [GO:0005764]
	Daphnia00428-RA	tr|E9GD27|E9GD27_DAPPU	98.8	80	1	0	1	80	1	80	3.3e-35	157.5	57.6	Daphnia pulex (Water flea)	DAPPUDRAFT_316483	ORFNames=DAPPUDRAFT_316483 {ECO:0000313|EMBL:EFX82765.1};	6669	E9GD27_DAPPU	E9GD27	Uncharacterized protein	SubName: Full=Uncharacterized protein {ECO:0000313|EMBL:EFX82765.1};			dpx:DAPPUDRAFT_316483				1603453at2759
	Daphnia00429-RA	tr|A0A164XVN3|A0A164XVN3_9CRUS	84	388	54	5	1	388	1	380	2.1e-156	561.6	100	Daphnia magna	APZ42_019964	ORFNames=APZ42_019964 {ECO:0000313|EMBL:KZS14609.1};	35525	A0A164XVN3_9CRUS	A0A164XVN3	Putative BTB/POZ domain-containing protein kctd1	SubName: Full=Putative BTB/POZ domain-containing protein kctd1 {ECO:0000313|EMBL:KZS14609.1};	GO:0051260			IPR000210;IPR011333;IPR003131				PF02214							protein homooligomerization [GO:0051260]
	Daphnia00430-RA	tr|A0A0P5JBM5|A0A0P5JBM5_9CRUS	97.2	109	3	0	4	112	1230	1338	4.2e-52	213.4	95.6	Daphnia magna			35525	A0A0P5JBM5_9CRUS	A0A0P5JBM5	Phosphoenolpyruvate synthase	SubName: Full=Phosphoenolpyruvate synthase {ECO:0000313|EMBL:JAK49783.1};	GO:0005524;GO:0016301			IPR013815;IPR008279;IPR036637;IPR002192				PF00391;PF01326								ATP binding [GO:0005524];kinase activity [GO:0016301]
	Daphnia00431-RA	tr|A0A0P5EA78|A0A0P5EA78_9CRUS	85.1	315	18	4	1	291	1	310	1e-142	515.8	100	Daphnia magna	APZ42_019970	ORFNames=APZ42_019970 {ECO:0000313|EMBL:KZS14606.1};	35525	A0A0P5EA78_9CRUS	A0A0P5EA78	Palmitoyltransferase	RecName: Full=Palmitoyltransferase {ECO:0000256|RuleBase:RU079119}; EC=2.3.1.225 {ECO:0000256|RuleBase:RU079119};	GO:0016021;GO:0019706			IPR001594				PF01529								protein-cysteine S-palmitoyltransferase activity [GO:0019706]	integral component of membrane [GO:0016021]
	Daphnia00431-RB	tr|A0A0P5EA78|A0A0P5EA78_9CRUS	88.1	318	16	3	1	304	1	310	1.4e-150	542	100	Daphnia magna	APZ42_019970	ORFNames=APZ42_019970 {ECO:0000313|EMBL:KZS14606.1};	35525	A0A0P5EA78_9CRUS	A0A0P5EA78	Palmitoyltransferase	RecName: Full=Palmitoyltransferase {ECO:0000256|RuleBase:RU079119}; EC=2.3.1.225 {ECO:0000256|RuleBase:RU079119};	GO:0016021;GO:0019706			IPR001594				PF01529								protein-cysteine S-palmitoyltransferase activity [GO:0019706]	integral component of membrane [GO:0016021]
	Daphnia00431-RC	tr|A0A0P5JBM5|A0A0P5JBM5_9CRUS	88.7	1092	122	1	1	1091	1	1092	0	1981.8	99.8	Daphnia magna			35525	A0A0P5JBM5_9CRUS	A0A0P5JBM5	Phosphoenolpyruvate synthase	SubName: Full=Phosphoenolpyruvate synthase {ECO:0000313|EMBL:JAK49783.1};	GO:0005524;GO:0016301			IPR013815;IPR008279;IPR036637;IPR002192				PF00391;PF01326								ATP binding [GO:0005524];kinase activity [GO:0016301]
	Daphnia00431-RD	tr|A0A0P5JBM5|A0A0P5JBM5_9CRUS	82.4	1092	173	1	1	1073	1	1092	0	1817	99.8	Daphnia magna			35525	A0A0P5JBM5_9CRUS	A0A0P5JBM5	Phosphoenolpyruvate synthase	SubName: Full=Phosphoenolpyruvate synthase {ECO:0000313|EMBL:JAK49783.1};	GO:0005524;GO:0016301			IPR013815;IPR008279;IPR036637;IPR002192				PF00391;PF01326								ATP binding [GO:0005524];kinase activity [GO:0016301]
	Daphnia00431-RE	tr|A0A0P5JBM5|A0A0P5JBM5_9CRUS	88.7	1092	122	1	1	1091	1	1092	0	1981.8	99.8	Daphnia magna			35525	A0A0P5JBM5_9CRUS	A0A0P5JBM5	Phosphoenolpyruvate synthase	SubName: Full=Phosphoenolpyruvate synthase {ECO:0000313|EMBL:JAK49783.1};	GO:0005524;GO:0016301			IPR013815;IPR008279;IPR036637;IPR002192				PF00391;PF01326								ATP binding [GO:0005524];kinase activity [GO:0016301]
	Daphnia00432-RA	tr|A0A0P5I8D5|A0A0P5I8D5_9CRUS	72.8	596	138	3	1	573	10	604	3.7e-250	873.6	99.8	Daphnia magna			35525	A0A0P5I8D5_9CRUS	A0A0P5I8D5	4-coumarate--CoA ligase	SubName: Full=4-coumarate--CoA ligase {ECO:0000313|EMBL:JAK35432.1};	GO:0016874			IPR025110;IPR020845;IPR000873				PF00501;PF13193	PS00455							ligase activity [GO:0016874]
	Daphnia00433-RA	tr|E9GD19|E9GD19_DAPPU	99.8	550	1	0	1	550	1	550	9.6e-304	1051.6	100	Daphnia pulex (Water flea)	DAPPUDRAFT_316476	ORFNames=DAPPUDRAFT_316476 {ECO:0000313|EMBL:EFX82767.1};	6669	E9GD19_DAPPU	E9GD19	Coronin	RecName: Full=Coronin {ECO:0000256|RuleBase:RU280818};	GO:0051015;GO:0007015		dpx:DAPPUDRAFT_316476	IPR015505;IPR015048;IPR015943;IPR001680;IPR019775;IPR017986		KOG0303;ENOG410XQAD	552726at2759	PF08953;PF00400	PS00678;PS50082;PS50294			PTHR10856			actin filament organization [GO:0007015]	actin filament binding [GO:0051015]
	Daphnia00434-RA	tr|A0A0P6GIS2|A0A0P6GIS2_9CRUS	93.9	979	57	3	1	977	1	978	0	1686.8	100	Daphnia magna			35525	A0A0P6GIS2_9CRUS	A0A0P6GIS2	Oxysterol-binding protein	RecName: Full=Oxysterol-binding protein {ECO:0000256|RuleBase:RU003845};	GO:0006869			IPR037239;IPR000648;IPR018494;IPR011993;IPR041680;IPR001849				PF01237;PF15409	PS01013;PS50003			PTHR10972			lipid transport [GO:0006869]
	Daphnia00435-RA	tr|A0A164XVG3|A0A164XVG3_9CRUS	97.5	236	6	0	1	236	1	236	3.3e-117	431	78.7	Daphnia magna	APZ42_019969	ORFNames=APZ42_019969 {ECO:0000313|EMBL:KZS14603.1};	35525	A0A164XVG3_9CRUS	A0A164XVG3	Tetraspan membrane protein of hair cell stereocilia	SubName: Full=Tetraspan membrane protein of hair cell stereocilia {ECO:0000313|EMBL:KZS14603.1};	GO:0016021			IPR019372				PF10242				PTHR12489					integral component of membrane [GO:0016021]
	Daphnia00436-RA	tr|A0A0P4XF05|A0A0P4XF05_9CRUS	72.9	255	58	4	1	255	6	249	4.4e-86	327.4	100	Daphnia magna	APZ42_014076	ORFNames=APZ42_014076 {ECO:0000313|EMBL:KZS19479.1};	35525	A0A0P4XF05_9CRUS	A0A0P4XF05	Paired box pox-neuro protein; Putative Paired box pox-neuro protein	SubName: Full=Paired box pox-neuro protein {ECO:0000313|EMBL:JAI81337.1}; SubName: Full=Putative Paired box pox-neuro protein {ECO:0000313|EMBL:KZS19479.1};	GO:0005634;GO:0003677;GO:0007275;GO:0006355			IPR009057;IPR043182;IPR001523;IPR036388				PF00292	PS00034;PS51057						multicellular organism development [GO:0007275];regulation of transcription, DNA-templated [GO:0006355]	DNA binding [GO:0003677]	nucleus [GO:0005634]
	Daphnia00437-RA	tr|A0A0P6GTW8|A0A0P6GTW8_9CRUS	59.8	438	146	6	9	432	7	428	1.5e-147	532.3	97.7	Daphnia magna			35525	A0A0P6GTW8_9CRUS	A0A0P6GTW8	Brain chitinase and chia	SubName: Full=Brain chitinase and chia {ECO:0000313|EMBL:JAN65867.1};	GO:0016021;GO:0005524;GO:0004714;GO:0007169			IPR007110;IPR036179;IPR013783;IPR003599;IPR011009;IPR000719;IPR017441;IPR001245;IPR008266;IPR001824				PF07714	PS50835;PS00107;PS50011;PS00109;PS00240						transmembrane receptor protein tyrosine kinase signaling pathway [GO:0007169]	ATP binding [GO:0005524];transmembrane receptor protein tyrosine kinase activity [GO:0004714]	integral component of membrane [GO:0016021]
	Daphnia00438-RA	tr|A0A4Y7MVX1|A0A4Y7MVX1_DAPPU	98.5	545	8	0	1	545	1	545	0	1125.5	90.8	Daphnia pulex (Water flea)	EOG090X043F	Name=EOG090X043F {ECO:0000313|EMBL:SVE84795.1};	6669	A0A4Y7MVX1_DAPPU	A0A4Y7MVX1	EOG090X043F	SubName: Full=EOG090X043F {ECO:0000313|EMBL:SVE84795.1};	GO:0042765;GO:0016255			IPR007245				PF04113				PTHR12959			attachment of GPI anchor to protein [GO:0016255]		GPI-anchor transamidase complex [GO:0042765]
	Daphnia00439-RA	tr|E9GD13|E9GD13_DAPPU	99.1	967	9	0	1	967	1	967	0	1873.6	100	Daphnia pulex (Water flea)	DAPPUDRAFT_302379	ORFNames=DAPPUDRAFT_302379 {ECO:0000313|EMBL:EFX82653.1};	6669	E9GD13_DAPPU	E9GD13	RTP1_C1 domain-containing protein	RecName: Full=RTP1_C1 domain-containing protein {ECO:0000259|Pfam:PF10363};	GO:0009306		dpx:DAPPUDRAFT_302379	IPR011989;IPR016024;IPR000357;IPR019451;IPR039600		KOG4653;ENOG410XS2I	917181at2759	PF02985;PF10363				PTHR20959			protein secretion [GO:0009306]
	Daphnia00440-RA	tr|A0A0P5BVW8|A0A0P5BVW8_9CRUS	82.6	1141	178	5	1	1140	1	1122	0	1159.4	100	Daphnia magna			35525	A0A0P5BVW8_9CRUS	A0A0P5BVW8	Serine/threonine-protein kinase tousled 2	SubName: Full=Serine/threonine-protein kinase tousled 2 {ECO:0000313|EMBL:JAJ43688.1};	GO:0005524;GO:0004672			IPR011009;IPR000719;IPR017441;IPR008271				PF00069	PS00107;PS50011;PS00108							ATP binding [GO:0005524];protein kinase activity [GO:0004672]
	Daphnia00440-RB	tr|A0A0P5BVW8|A0A0P5BVW8_9CRUS	82.8	1140	177	5	1	1139	1	1122	0	1161.7	100	Daphnia magna			35525	A0A0P5BVW8_9CRUS	A0A0P5BVW8	Serine/threonine-protein kinase tousled 2	SubName: Full=Serine/threonine-protein kinase tousled 2 {ECO:0000313|EMBL:JAJ43688.1};	GO:0005524;GO:0004672			IPR011009;IPR000719;IPR017441;IPR008271				PF00069	PS00107;PS50011;PS00108							ATP binding [GO:0005524];protein kinase activity [GO:0004672]
	Daphnia00441-RA	tr|A0A164XV76|A0A164XV76_9CRUS	72	214	42	5	28	234	5	207	2.1e-69	271.9	87.3	Daphnia magna	APZ42_019951	ORFNames=APZ42_019951 {ECO:0000313|EMBL:KZS14597.1};	35525	A0A164XV76_9CRUS	A0A164XV76	Phosphodiesterase	RecName: Full=Phosphodiesterase {ECO:0000256|RuleBase:RU363067}; EC=3.1.4.- {ECO:0000256|RuleBase:RU363067};	GO:0004114;GO:0046872;GO:0007165			IPR003018;IPR029016;IPR003607;IPR023088;IPR002073;IPR036971;IPR023174				PF01590;PF00233	PS00126;PS51845						signal transduction [GO:0007165]	3',5'-cyclic-nucleotide phosphodiesterase activity [GO:0004114];metal ion binding [GO:0046872]
	Daphnia00442-RA	tr|E9GD11|E9GD11_DAPPU	93.3	838	10	2	19	856	70	861	0	1580.5	97.9	Daphnia pulex (Water flea)	DAPPUDRAFT_101322	ORFNames=DAPPUDRAFT_101322 {ECO:0000313|EMBL:EFX82772.1};	6669	E9GD11_DAPPU	E9GD11	Phosphodiesterase	RecName: Full=Phosphodiesterase {ECO:0000256|RuleBase:RU363067}; EC=3.1.4.- {ECO:0000256|RuleBase:RU363067};	GO:0004114;GO:0004118;GO:0046872;GO:0010754;GO:0007165		dpx:DAPPUDRAFT_101322	IPR003018;IPR029016;IPR003607;IPR023088;IPR002073;IPR036971;IPR023174		KOG3689;ENOG410XRI7	904682at2759	PF01590;PF00233	PS00126;PS51845						negative regulation of cGMP-mediated signaling [GO:0010754];signal transduction [GO:0007165]	3',5'-cyclic-nucleotide phosphodiesterase activity [GO:0004114];cGMP-stimulated cyclic-nucleotide phosphodiesterase activity [GO:0004118];metal ion binding [GO:0046872]
	Daphnia00443-RA	tr|E9GCM5|E9GCM5_DAPPU	91.8	73	6	0	41	113	61	133	5.2e-29	136.7	61.3	Daphnia pulex (Water flea)	DAPPUDRAFT_101186	ORFNames=DAPPUDRAFT_101186 {ECO:0000313|EMBL:EFX82583.1};	6669	E9GCM5_DAPPU	E9GCM5	C1q and tumor necrosis factor-related protein 5	SubName: Full=C1q and tumor necrosis factor-related protein 5 {ECO:0000313|EMBL:EFX82583.1};			dpx:DAPPUDRAFT_101186	IPR001073;IPR008983		ENOG410IEVW;ENOG410XQXK	1320954at2759	PF00386	PS50871
	Daphnia00444-RA	tr|E9GCS6|E9GCS6_DAPPU	67.9	209	55	3	1	208	580	777	9.6e-71	276.2	100	Daphnia pulex (Water flea)	DAPPUDRAFT_101230	ORFNames=DAPPUDRAFT_101230 {ECO:0000313|EMBL:EFX82610.1};	6669	E9GCS6_DAPPU	E9GCS6	C1qdc1 protein	SubName: Full=C1qdc1 protein {ECO:0000313|EMBL:EFX82610.1};			dpx:DAPPUDRAFT_101230	IPR001073;IPR008983		ENOG410JCSR;ENOG410YK90	1290222at2759	PF00386	PS50871
	Daphnia00445-RA	tr|A0A162CMM2|A0A162CMM2_9CRUS	48.9	902	216	5	1	657	29	930	6.9e-232	813.1	99.7	Daphnia magna	APZ42_019958	ORFNames=APZ42_019958 {ECO:0000313|EMBL:KZS14596.1};	35525	A0A162CMM2_9CRUS	A0A162CMM2	Uncharacterized protein	SubName: Full=Uncharacterized protein {ECO:0000313|EMBL:KZS14596.1};	GO:0016021;GO:0005524;GO:0004714;GO:0007169			IPR007110;IPR036179;IPR013783;IPR003599;IPR003598;IPR011009;IPR000719;IPR017441;IPR001245;IPR008266;IPR001824				PF07714	PS50835;PS00107;PS50011;PS00109;PS00240						transmembrane receptor protein tyrosine kinase signaling pathway [GO:0007169]	ATP binding [GO:0005524];transmembrane receptor protein tyrosine kinase activity [GO:0004714]	integral component of membrane [GO:0016021]
	Daphnia00446-RA	tr|E9GD07|E9GD07_DAPPU	88	716	23	6	1	709	30	689	0	1193.7	99.9	Daphnia pulex (Water flea)	DAPPUDRAFT_48831	ORFNames=DAPPUDRAFT_48831 {ECO:0000313|EMBL:EFX82651.1};	6669	E9GD07_DAPPU	E9GD07	Helicase ATP-binding domain-containing protein	RecName: Full=Helicase ATP-binding domain-containing protein {ECO:0000259|PROSITE:PS51193}; Flags: Fragment;	GO:0005634;GO:0005524;GO:0003677;GO:0003678;GO:1990918;GO:0006289		dpx:DAPPUDRAFT_48831	IPR006555;IPR010614;IPR002464;IPR014013;IPR006554;IPR027417;IPR013020		KOG1132;COG1199	186062at2759	PF06733;PF13307	PS00690;PS51193				TIGR00604		double-strand break repair involved in meiotic recombination [GO:1990918];nucleotide-excision repair [GO:0006289]	ATP binding [GO:0005524];DNA binding [GO:0003677];DNA helicase activity [GO:0003678]	nucleus [GO:0005634]
	Daphnia00447-RA	tr|A0A0P5H677|A0A0P5H677_9CRUS	81	79	15	0	1	79	32	110	2.3e-28	134	95.2	Daphnia magna			35525	A0A0P5H677_9CRUS	A0A0P5H677	Fanconi anemia group J protein	SubName: Full=Fanconi anemia group J protein {ECO:0000313|EMBL:JAK17051.1};	GO:0005634;GO:0005524;GO:0003677;GO:0003678;GO:0006139			IPR006555;IPR010614;IPR014013;IPR006554;IPR014001;IPR027417;IPR013020				PF06733;PF13307	PS51193				TIGR00604		nucleobase-containing compound metabolic process [GO:0006139]	ATP binding [GO:0005524];DNA binding [GO:0003677];DNA helicase activity [GO:0003678]	nucleus [GO:0005634]
	Daphnia00448-RA	tr|E9GD06|E9GD06_DAPPU	100	103	0	0	1	103	1	103	5.8e-53	216.1	100	Daphnia pulex (Water flea)	DAPPUDRAFT_230756	ORFNames=DAPPUDRAFT_230756 {ECO:0000313|EMBL:EFX82650.1};	6669	E9GD06_DAPPU	E9GD06	ATP synthase subunit	RecName: Full=ATP synthase subunit {ECO:0000256|PIRNR:PIRNR017835};	GO:0000276;GO:0015078;GO:0015986		dpx:DAPPUDRAFT_230756	IPR006808;IPR016702		KOG4103;ENOG4111TZ1	1461139at2759	PF04718				PTHR12386			ATP synthesis coupled proton transport [GO:0015986]	proton transmembrane transporter activity [GO:0015078]	mitochondrial proton-transporting ATP synthase complex, coupling factor F(o) [GO:0000276]
	Daphnia00449-RA	tr|A0A164XV36|A0A164XV36_9CRUS	66.2	373	118	3	1	371	33	399	8.6e-139	503.1	100	Daphnia magna	APZ42_019968	ORFNames=APZ42_019968 {ECO:0000313|EMBL:KZS14594.1};	35525	A0A164XV36_9CRUS	A0A164XV36	Estrogen receptor beta	SubName: Full=Estrogen receptor beta {ECO:0000313|EMBL:KZS14594.1};	GO:0042025;GO:0005634;GO:0004879;GO:0043565;GO:0003707;GO:0008270			IPR035500;IPR000536;IPR001723;IPR001728;IPR001628;IPR013088				PF00104;PF00105	PS51843;PS00031;PS51030							nuclear receptor activity [GO:0004879];sequence-specific DNA binding [GO:0043565];steroid hormone receptor activity [GO:0003707];zinc ion binding [GO:0008270]	host cell nucleus [GO:0042025];nucleus [GO:0005634]
	Daphnia00450-RA	tr|E9GD04|E9GD04_DAPPU	71.4	196	54	1	1	194	1	196	8.4e-53	216.5	100	Daphnia pulex (Water flea)	DAPPUDRAFT_223706	ORFNames=DAPPUDRAFT_223706 {ECO:0000313|EMBL:EFX82648.1};	6669	E9GD04_DAPPU	E9GD04	Uncharacterized protein	SubName: Full=Uncharacterized protein {ECO:0000313|EMBL:EFX82648.1};			dpx:DAPPUDRAFT_223706
	Daphnia00451-RA	tr|E9GD03|E9GD03_DAPPU	99.7	347	1	0	1	347	1	347	3e-154	554.3	100	Daphnia pulex (Water flea)	Gnb3 DAPPUDRAFT_195438	Name=Gnb3 {ECO:0000313|EMBL:EFX82647.1}; ORFNames=DAPPUDRAFT_195438 {ECO:0000313|EMBL:EFX82647.1};	6669	E9GD03_DAPPU	E9GD03	Guanine nucleotide binding protein, beta subunit	SubName: Full=Guanine nucleotide binding protein, beta subunit {ECO:0000313|EMBL:EFX82647.1};	GO:0007165		dpx:DAPPUDRAFT_195438	IPR020472;IPR001632;IPR016346;IPR015943;IPR001680;IPR019775;IPR017986;IPR036322		ENOG410IU54;ENOG410XT5V	704786at2759	PF00400	PS00678;PS50082;PS50294			PTHR19850			signal transduction [GO:0007165]
	Daphnia00452-RA	tr|F4WDX4|F4WDX4_ACREC	64.4	3307	1014	8	3	3151	1201	4501	0	4301.5	96.9	Acromyrmex echinatior (Panamanian leafcutter ant) (Acromyrmex octospinosus echinatior)	G5I_03799	ORFNames=G5I_03799 {ECO:0000313|EMBL:EGI67606.1};	103372	F4WDX4_ACREC	F4WDX4	Dynein heavy chain 5, axonemal	SubName: Full=Dynein heavy chain 5, axonemal {ECO:0000313|EMBL:EGI67606.1};	GO:0030286;GO:0005524;GO:0003777;GO:0007018			IPR003593;IPR035699;IPR035706;IPR041658;IPR042219;IPR026983;IPR041589;IPR042228;IPR042222;IPR043157;IPR041466;IPR041228;IPR043160;IPR024743;IPR024317;IPR004273;IPR013594;IPR013602;IPR027417				PF12774;PF12780;PF12781;PF17857;PF18198;PF08385;PF08393;PF17852;PF18199;PF03028;PF12777				PTHR10676			microtubule-based movement [GO:0007018]	ATP binding [GO:0005524];microtubule motor activity [GO:0003777]	dynein complex [GO:0030286]
	Daphnia00452-RB	tr|A0A164XUX6|A0A164XUX6_9CRUS	67	446	75	8	1	395	819	1243	4.3e-142	514.2	92.5	Daphnia magna	APZ42_019903	ORFNames=APZ42_019903 {ECO:0000313|EMBL:KZS14591.1};	35525	A0A164XUX6_9CRUS	A0A164XUX6	Dynein heavy chain	SubName: Full=Dynein heavy chain {ECO:0000313|EMBL:KZS14591.1};	GO:0005524;GO:0016887;GO:0003777;GO:0007018			IPR035699;IPR011704;IPR026983;IPR042228;IPR042222;IPR043157;IPR013594;IPR013602;IPR027417				PF07728;PF12774;PF08385;PF08393				PTHR10676			microtubule-based movement [GO:0007018]	ATP binding [GO:0005524];ATPase activity [GO:0016887];microtubule motor activity [GO:0003777]
	Daphnia00453-RA	tr|E9GD00|E9GD00_DAPPU	64.3	297	70	6	349	615	1	291	7.2e-90	341.3	43.4	Daphnia pulex (Water flea)	DAPPUDRAFT_316460	ORFNames=DAPPUDRAFT_316460 {ECO:0000313|EMBL:EFX82644.1};	6669	E9GD00_DAPPU	E9GD00	C2H2-type domain-containing protein	RecName: Full=C2H2-type domain-containing protein {ECO:0000259|PROSITE:PS50157};	GO:0003676		dpx:DAPPUDRAFT_316460	IPR036236;IPR013087			1920380at2759		PS00028;PS50157							nucleic acid binding [GO:0003676]
	Daphnia00453-RB	tr|E9GD00|E9GD00_DAPPU	64.3	297	70	6	315	581	1	291	6.8e-90	341.3	46	Daphnia pulex (Water flea)	DAPPUDRAFT_316460	ORFNames=DAPPUDRAFT_316460 {ECO:0000313|EMBL:EFX82644.1};	6669	E9GD00_DAPPU	E9GD00	C2H2-type domain-containing protein	RecName: Full=C2H2-type domain-containing protein {ECO:0000259|PROSITE:PS50157};	GO:0003676		dpx:DAPPUDRAFT_316460	IPR036236;IPR013087			1920380at2759		PS00028;PS50157							nucleic acid binding [GO:0003676]
	Daphnia00454-RA	tr|A0A0P5ZKR3|A0A0P5ZKR3_9CRUS	90.8	856	74	3	1	856	1	851	0	1556.2	99.5	Daphnia magna	APZ42_019897	ORFNames=APZ42_019897 {ECO:0000313|EMBL:KZS14590.1};	35525	A0A0P5ZKR3_9CRUS	A0A0P5ZKR3	Midline fasciclin; Transforming growth factor-beta-induced protein	SubName: Full=Midline fasciclin {ECO:0000313|EMBL:KZS14590.1}; SubName: Full=Transforming growth factor-beta-induced protein {ECO:0000313|EMBL:JAM60728.1};				IPR036378;IPR000782				PF02469	PS50213
	Daphnia00454-RB	tr|A0A0P5ZKR3|A0A0P5ZKR3_9CRUS	90.8	856	74	3	1	856	1	851	0	1556.2	99.5	Daphnia magna	APZ42_019897	ORFNames=APZ42_019897 {ECO:0000313|EMBL:KZS14590.1};	35525	A0A0P5ZKR3_9CRUS	A0A0P5ZKR3	Midline fasciclin; Transforming growth factor-beta-induced protein	SubName: Full=Midline fasciclin {ECO:0000313|EMBL:KZS14590.1}; SubName: Full=Transforming growth factor-beta-induced protein {ECO:0000313|EMBL:JAM60728.1};				IPR036378;IPR000782				PF02469	PS50213
	Daphnia00455-RA	tr|A0A164XUU9|A0A164XUU9_9CRUS	79.2	591	118	2	1	591	1	586	6.2e-240	839.7	100	Daphnia magna	APZ42_019914	ORFNames=APZ42_019914 {ECO:0000313|EMBL:KZS14589.1};	35525	A0A164XUU9_9CRUS	A0A164XUU9	NEDD8 ultimate buster 1	SubName: Full=NEDD8 ultimate buster 1 {ECO:0000313|EMBL:KZS14589.1};				IPR039749;IPR041207;IPR015940;IPR009060;IPR033864;IPR029071				PF00627;PF18037	PS50030			PTHR12948
	Daphnia00456-RA	tr|A0A0P4Y2P2|A0A0P4Y2P2_9CRUS	67	587	140	5	7	548	99	676	1.3e-215	758.8	97.5	Daphnia magna			35525	A0A0P4Y2P2_9CRUS	A0A0P4Y2P2	4-coumarate--CoA ligase	SubName: Full=4-coumarate--CoA ligase {ECO:0000313|EMBL:JAI86231.1};	GO:0016874			IPR025110;IPR020845;IPR000873				PF00501;PF13193	PS00455							ligase activity [GO:0016874]
	Daphnia00457-RA	tr|A0A162CDM0|A0A162CDM0_9CRUS	71.9	1547	292	15	172	1660	37	1498	0	1956	87.7	Daphnia magna	APZ42_019857	ORFNames=APZ42_019857 {ECO:0000313|EMBL:KZS14512.1};	35525	A0A162CDM0_9CRUS	A0A162CDM0	Diacylglycerol kinase; DAG kinase	RecName: Full=Diacylglycerol kinase {ECO:0000256|RuleBase:RU361128}; Short=DAG kinase {ECO:0000256|RuleBase:RU361128}; EC=2.7.1.107 {ECO:0000256|RuleBase:RU361128};	GO:0005524;GO:0004143;GO:0003951;GO:0035556;GO:0007205			IPR017438;IPR037607;IPR000756;IPR001206;IPR016064;IPR002219;IPR001660;IPR013761				PF00130;PF00609;PF00781;PF07647	PS50146;PS50105;PS00479;PS50081			PTHR11255			intracellular signal transduction [GO:0035556];protein kinase C-activating G protein-coupled receptor signaling pathway [GO:0007205]	ATP binding [GO:0005524];diacylglycerol kinase activity [GO:0004143];NAD+ kinase activity [GO:0003951]
	Daphnia00458-RA	tr|E9GCZ1|E9GCZ1_DAPPU	99.4	464	2	1	1	463	1	464	3.2e-276	959.9	100	Daphnia pulex (Water flea)	DAPPUDRAFT_302373	ORFNames=DAPPUDRAFT_302373 {ECO:0000313|EMBL:EFX82777.1};	6669	E9GCZ1_DAPPU	E9GCZ1	WD_REPEATS_REGION domain-containing protein	RecName: Full=WD_REPEATS_REGION domain-containing protein {ECO:0000259|PROSITE:PS50294};	GO:0015030;GO:0003723;GO:0030576		dpx:DAPPUDRAFT_302373	IPR015943;IPR001680;IPR017986;IPR036322		KOG2919;ENOG410XS4K	934297at2759	PF00400	PS50082;PS50294						Cajal body organization [GO:0030576]	RNA binding [GO:0003723]	Cajal body [GO:0015030]
	Daphnia00459-RA	tr|A0A0N8DDM6|A0A0N8DDM6_9CRUS	42.9	1922	546	32	86	1770	1	1608	4.6e-158	569.3	95.2	Daphnia magna			35525	A0A0N8DDM6_9CRUS	A0A0N8DDM6	Uncharacterized protein	SubName: Full=Uncharacterized protein {ECO:0000313|EMBL:JAM59676.1};
	Daphnia00459-RB	tr|A0A0P5E4G3|A0A0P5E4G3_9CRUS	46.5	1844	468	37	86	1707	1	1547	6.6e-186	661.8	95	Daphnia magna			35525	A0A0P5E4G3_9CRUS	A0A0P5E4G3	Uncharacterized protein	SubName: Full=Uncharacterized protein {ECO:0000313|EMBL:JAJ75236.1};
	Daphnia00460-RA	tr|E9GCY8|E9GCY8_DAPPU	98	546	11	0	1	546	1	546	5.1e-310	1072.4	100	Daphnia pulex (Water flea)	DAPPUDRAFT_223699	ORFNames=DAPPUDRAFT_223699 {ECO:0000313|EMBL:EFX82637.1};	6669	E9GCY8_DAPPU	E9GCY8	Putative Tif-IA	SubName: Full=Putative Tif-IA {ECO:0000313|EMBL:EFX82637.1};	GO:0001042;GO:0001181;GO:0006361		dpx:DAPPUDRAFT_223699	IPR007991		KOG2434;ENOG410XRJJ	855834at2759	PF05327				PTHR12790			transcription initiation from RNA polymerase I promoter [GO:0006361]	RNA polymerase I core binding [GO:0001042];RNA polymerase I general transcription initiation factor activity [GO:0001181]
	Daphnia00460-RB	tr|E9GCY8|E9GCY8_DAPPU	98	546	11	0	1	546	1	546	5.1e-310	1072.4	100	Daphnia pulex (Water flea)	DAPPUDRAFT_223699	ORFNames=DAPPUDRAFT_223699 {ECO:0000313|EMBL:EFX82637.1};	6669	E9GCY8_DAPPU	E9GCY8	Putative Tif-IA	SubName: Full=Putative Tif-IA {ECO:0000313|EMBL:EFX82637.1};	GO:0001042;GO:0001181;GO:0006361		dpx:DAPPUDRAFT_223699	IPR007991		KOG2434;ENOG410XRJJ	855834at2759	PF05327				PTHR12790			transcription initiation from RNA polymerase I promoter [GO:0006361]	RNA polymerase I core binding [GO:0001042];RNA polymerase I general transcription initiation factor activity [GO:0001181]
	Daphnia00460-RC	tr|E9GCY8|E9GCY8_DAPPU	98	546	11	0	1	546	1	546	5.1e-310	1072.4	100	Daphnia pulex (Water flea)	DAPPUDRAFT_223699	ORFNames=DAPPUDRAFT_223699 {ECO:0000313|EMBL:EFX82637.1};	6669	E9GCY8_DAPPU	E9GCY8	Putative Tif-IA	SubName: Full=Putative Tif-IA {ECO:0000313|EMBL:EFX82637.1};	GO:0001042;GO:0001181;GO:0006361		dpx:DAPPUDRAFT_223699	IPR007991		KOG2434;ENOG410XRJJ	855834at2759	PF05327				PTHR12790			transcription initiation from RNA polymerase I promoter [GO:0006361]	RNA polymerase I core binding [GO:0001042];RNA polymerase I general transcription initiation factor activity [GO:0001181]
	Daphnia00461-RA	tr|A0A0P5X9J2|A0A0P5X9J2_9CRUS	70.8	674	189	3	7	677	1	669	4.2e-277	963.4	99.1	Daphnia magna	APZ42_019851	ORFNames=APZ42_019851 {ECO:0000313|EMBL:KZS14509.1};	35525	A0A0P5X9J2_9CRUS	A0A0P5X9J2	Aldehyde dehydrogenase family 16 member A1	SubName: Full=Aldehyde dehydrogenase family 16 member A1 {ECO:0000313|EMBL:JAM26978.1};	GO:0016620			IPR016161;IPR016163;IPR016162;IPR015590				PF00171								oxidoreductase activity, acting on the aldehyde or oxo group of donors, NAD or NADP as acceptor [GO:0016620]
	Daphnia00462-RA	tr|A0A0P5LPS7|A0A0P5LPS7_9CRUS	94.6	295	15	1	1	294	1	295	1.2e-148	535.4	100	Daphnia magna	APZ42_019852	ORFNames=APZ42_019852 {ECO:0000313|EMBL:KZS14508.1};	35525	A0A0P5LPS7_9CRUS	A0A0P5LPS7	SH3 domain-binding protein; SH3 domain-binding protein 5 protein	SubName: Full=SH3 domain-binding protein {ECO:0000313|EMBL:JAK84785.1}; SubName: Full=SH3 domain-binding protein 5 protein {ECO:0000313|EMBL:KZS14508.1};	GO:0035556			IPR007940				PF05276				PTHR19423			intracellular signal transduction [GO:0035556]
	Daphnia00463-RA	tr|A0A0P5QF66|A0A0P5QF66_9CRUS	70.4	893	223	16	19	908	1	855	0	1121.7	97.9	Daphnia magna			35525	A0A0P5QF66_9CRUS	A0A0P5QF66	Leucine-rich repeat-containing protein	SubName: Full=Leucine-rich repeat-containing protein {ECO:0000313|EMBL:JAL36312.1};				IPR001478;IPR036034				PF00595	PS50106
	Daphnia00464-RA	tr|E9GCY4|E9GCY4_DAPPU	93.8	305	15	3	58	360	46	348	2e-76	295.8	84.2	Daphnia pulex (Water flea)	DAPPUDRAFT_223696	ORFNames=DAPPUDRAFT_223696 {ECO:0000313|EMBL:EFX82782.1};	6669	E9GCY4_DAPPU	E9GCY4	Uncharacterized protein	SubName: Full=Uncharacterized protein {ECO:0000313|EMBL:EFX82782.1};			dpx:DAPPUDRAFT_223696				1819785at2759
	Daphnia00465-RA	tr|E9GCY4|E9GCY4_DAPPU	49	194	80	5	135	324	170	348	8e-16	94.4	58.6	Daphnia pulex (Water flea)	DAPPUDRAFT_223696	ORFNames=DAPPUDRAFT_223696 {ECO:0000313|EMBL:EFX82782.1};	6669	E9GCY4_DAPPU	E9GCY4	Uncharacterized protein	SubName: Full=Uncharacterized protein {ECO:0000313|EMBL:EFX82782.1};			dpx:DAPPUDRAFT_223696				1819785at2759
	Daphnia00466-RA	tr|E9GCY2|E9GCY2_DAPPU	81.3	209	28	5	72	275	10	212	2.4e-83	318.5	69.4	Daphnia pulex (Water flea)	DAPPUDRAFT_101295	ORFNames=DAPPUDRAFT_101295 {ECO:0000313|EMBL:EFX82634.1};	6669	E9GCY2_DAPPU	E9GCY2	Uncharacterized protein	SubName: Full=Uncharacterized protein {ECO:0000313|EMBL:EFX82634.1};			dpx:DAPPUDRAFT_101295
	Daphnia00467-RA	tr|E9GCY1|E9GCY1_DAPPU	96.4	276	7	3	1	273	1	276	6.3e-147	529.6	100	Daphnia pulex (Water flea)	DAPPUDRAFT_240920	ORFNames=DAPPUDRAFT_240920 {ECO:0000313|EMBL:EFX82783.1};	6669	E9GCY1_DAPPU	E9GCY1	Uncharacterized protein	SubName: Full=Uncharacterized protein {ECO:0000313|EMBL:EFX82783.1};			dpx:DAPPUDRAFT_240920
	Daphnia00468-RA	tr|A0A164XRN4|A0A164XRN4_9CRUS	69.7	343	94	3	6	348	6	338	6.8e-142	513.5	86.6	Daphnia magna	APZ42_019819	ORFNames=APZ42_019819 {ECO:0000313|EMBL:KZS14504.1};	35525	A0A164XRN4_9CRUS	A0A164XRN4	Putative Beta-1,3-glucosyltransferase	SubName: Full=Putative Beta-1,3-glucosyltransferase {ECO:0000313|EMBL:KZS14504.1};	GO:0016020;GO:0016263;GO:0016266			IPR026842;IPR003378				PF02434				PTHR23033:SF13			O-glycan processing [GO:0016266]	glycoprotein-N-acetylgalactosamine 3-beta-galactosyltransferase activity [GO:0016263]	membrane [GO:0016020]
	Daphnia00469-RA	tr|E9GCX9|E9GCX9_DAPPU	90.2	409	23	3	27	418	1	409	3.2e-198	700.7	93.8	Daphnia pulex (Water flea)	Esyt2.2 DAPPUDRAFT_442632	Name=Esyt2.2 {ECO:0000313|EMBL:EFX82785.1}; ORFNames=DAPPUDRAFT_442632 {ECO:0000313|EMBL:EFX82785.1};	6669	E9GCX9_DAPPU	E9GCX9	Synaptotagmin-like protein 2 variant 1	SubName: Full=Synaptotagmin-like protein 2 variant 1 {ECO:0000313|EMBL:EFX82785.1};	GO:0016021;GO:0008289;GO:0061817;GO:0006869			IPR000008;IPR035892;IPR037752;IPR037749;IPR031468;IPR039010		KOG1012;ENOG410XPR4		PF00168;PF17047	PS50004;PS51847						endoplasmic reticulum-plasma membrane tethering [GO:0061817];lipid transport [GO:0006869]	lipid binding [GO:0008289]	integral component of membrane [GO:0016021]
	Daphnia00469-RB	tr|E9GCX8|E9GCX8_DAPPU	86.8	838	45	7	27	809	1	827	0	1218.4	96.8	Daphnia pulex (Water flea)	Esyt2.2 DAPPUDRAFT_442632	Name=Esyt2.2 {ECO:0000313|EMBL:EFX82784.1}; ORFNames=DAPPUDRAFT_442632 {ECO:0000313|EMBL:EFX82784.1};	6669	E9GCX8_DAPPU	E9GCX8	Synaptotagmin-like protein 2 variant 2	SubName: Full=Synaptotagmin-like protein 2 variant 2 {ECO:0000313|EMBL:EFX82784.1};	GO:0031234;GO:0016021;GO:0031227;GO:0005509;GO:0005544;GO:0031210;GO:0008429;GO:0035091;GO:0061817;GO:0006869		dpx:DAPPUDRAFT_442632	IPR000008;IPR035892;IPR037752;IPR037749;IPR031468;IPR039010			52746at2759	PF00168;PF17047	PS50004;PS51847						endoplasmic reticulum-plasma membrane tethering [GO:0061817];lipid transport [GO:0006869]	calcium ion binding [GO:0005509];calcium-dependent phospholipid binding [GO:0005544];phosphatidylcholine binding [GO:0031210];phosphatidylethanolamine binding [GO:0008429];phosphatidylinositol binding [GO:0035091]	extrinsic component of cytoplasmic side of plasma membrane [GO:0031234];integral component of membrane [GO:0016021];intrinsic component of endoplasmic reticulum membrane [GO:0031227]
	Daphnia00469-RC	tr|E9GCX8|E9GCX8_DAPPU	93.2	837	30	5	27	846	1	827	0	1364.4	96.9	Daphnia pulex (Water flea)	Esyt2.2 DAPPUDRAFT_442632	Name=Esyt2.2 {ECO:0000313|EMBL:EFX82784.1}; ORFNames=DAPPUDRAFT_442632 {ECO:0000313|EMBL:EFX82784.1};	6669	E9GCX8_DAPPU	E9GCX8	Synaptotagmin-like protein 2 variant 2	SubName: Full=Synaptotagmin-like protein 2 variant 2 {ECO:0000313|EMBL:EFX82784.1};	GO:0031234;GO:0016021;GO:0031227;GO:0005509;GO:0005544;GO:0031210;GO:0008429;GO:0035091;GO:0061817;GO:0006869		dpx:DAPPUDRAFT_442632	IPR000008;IPR035892;IPR037752;IPR037749;IPR031468;IPR039010			52746at2759	PF00168;PF17047	PS50004;PS51847						endoplasmic reticulum-plasma membrane tethering [GO:0061817];lipid transport [GO:0006869]	calcium ion binding [GO:0005509];calcium-dependent phospholipid binding [GO:0005544];phosphatidylcholine binding [GO:0031210];phosphatidylethanolamine binding [GO:0008429];phosphatidylinositol binding [GO:0035091]	extrinsic component of cytoplasmic side of plasma membrane [GO:0031234];integral component of membrane [GO:0016021];intrinsic component of endoplasmic reticulum membrane [GO:0031227]
	Daphnia00469-RD	tr|E9GCX8|E9GCX8_DAPPU	95.7	461	10	2	4	464	377	827	1.9e-207	731.5	99.4	Daphnia pulex (Water flea)	Esyt2.2 DAPPUDRAFT_442632	Name=Esyt2.2 {ECO:0000313|EMBL:EFX82784.1}; ORFNames=DAPPUDRAFT_442632 {ECO:0000313|EMBL:EFX82784.1};	6669	E9GCX8_DAPPU	E9GCX8	Synaptotagmin-like protein 2 variant 2	SubName: Full=Synaptotagmin-like protein 2 variant 2 {ECO:0000313|EMBL:EFX82784.1};	GO:0031234;GO:0016021;GO:0031227;GO:0005509;GO:0005544;GO:0031210;GO:0008429;GO:0035091;GO:0061817;GO:0006869		dpx:DAPPUDRAFT_442632	IPR000008;IPR035892;IPR037752;IPR037749;IPR031468;IPR039010			52746at2759	PF00168;PF17047	PS50004;PS51847						endoplasmic reticulum-plasma membrane tethering [GO:0061817];lipid transport [GO:0006869]	calcium ion binding [GO:0005509];calcium-dependent phospholipid binding [GO:0005544];phosphatidylcholine binding [GO:0031210];phosphatidylethanolamine binding [GO:0008429];phosphatidylinositol binding [GO:0035091]	extrinsic component of cytoplasmic side of plasma membrane [GO:0031234];integral component of membrane [GO:0016021];intrinsic component of endoplasmic reticulum membrane [GO:0031227]
	Daphnia00470-RA	tr|E9GCZ5|E9GCZ5_DAPPU	64.8	542	169	9	1	531	1	531	1.1e-176	629.4	99.8	Daphnia pulex (Water flea)	DAPPUDRAFT_302375	ORFNames=DAPPUDRAFT_302375 {ECO:0000313|EMBL:EFX82776.1};	6669	E9GCZ5_DAPPU	E9GCZ5	Uncharacterized protein	SubName: Full=Uncharacterized protein {ECO:0000313|EMBL:EFX82776.1};	GO:0019005;GO:0016567;GO:0031146;GO:0006511		dpx:DAPPUDRAFT_302375	IPR006553;IPR032675		ENOG410J1G3;ENOG411201R	1282076at2759								protein ubiquitination [GO:0016567];SCF-dependent proteasomal ubiquitin-dependent protein catabolic process [GO:0031146];ubiquitin-dependent protein catabolic process [GO:0006511]		SCF ubiquitin ligase complex [GO:0019005]
	Daphnia00471-RA	tr|A0A0P5U255|A0A0P5U255_9CRUS	83.5	582	94	2	1	580	1	582	1.1e-279	971.8	93.4	Daphnia magna			35525	A0A0P5U255_9CRUS	A0A0P5U255	Bifunctional ATP-dependent dihydroxyacetone kinase/FAD-AMP lyase (Cyclizing)	SubName: Full=Bifunctional ATP-dependent dihydroxyacetone kinase/FAD-AMP lyase (Cyclizing) {ECO:0000313|EMBL:JAL84870.1};	GO:0004371;GO:0016829;GO:0006071			IPR004006;IPR004007;IPR036117				PF02733;PF02734	PS51481;PS51480						glycerol metabolic process [GO:0006071]	glycerone kinase activity [GO:0004371];lyase activity [GO:0016829]
	Daphnia00472-RA	tr|E9GCX6|E9GCX6_DAPPU	83.2	971	106	2	1	970	1	915	0	1186.4	100	Daphnia pulex (Water flea)	DAPPUDRAFT_101288	ORFNames=DAPPUDRAFT_101288 {ECO:0000313|EMBL:EFX82786.1};	6669	E9GCX6_DAPPU	E9GCX6	C1q domain-containing protein	RecName: Full=C1q domain-containing protein {ECO:0000259|PROSITE:PS50871};			dpx:DAPPUDRAFT_101288	IPR001073;IPR008983		ENOG410IJ69;ENOG410Y296	134050at6656	PF00386	PS50871
	Daphnia00473-RA	tr|E9GCS7|E9GCS7_DAPPU	98.8	82	1	0	41	122	1	82	6.4e-40	173.7	41.2	Daphnia pulex (Water flea)	DAPPUDRAFT_8784, DAPPUDRAFT_8785	ORFNames=DAPPUDRAFT_8784 {ECO:0000313|EMBL:EFX82631.1}, DAPPUDRAFT_8785 {ECO:0000313|EMBL:EFX82814.1};	6669	E9GCS7_DAPPU	E9GCS7	Anti_prolifrtn domain-containing protein	RecName: Full=Anti_prolifrtn domain-containing protein {ECO:0000259|SMART:SM00099}; Flags: Fragment;	GO:0005737;GO:0005634;GO:0008285;GO:0045930		dpx:DAPPUDRAFT_8784;dpx:DAPPUDRAFT_8785	IPR002087;IPR036054		KOG4006;ENOG410ZZC0	1527294at2759	PF07742							negative regulation of cell population proliferation [GO:0008285];negative regulation of mitotic cell cycle [GO:0045930]		cytoplasm [GO:0005737];nucleus [GO:0005634]
	Daphnia00474-RA	tr|E9GCX4|E9GCX4_DAPPU	97.8	315	6	1	1	314	1	315	2.8e-167	597.4	100	Daphnia pulex (Water flea)	DAPPUDRAFT_302367	ORFNames=DAPPUDRAFT_302367 {ECO:0000313|EMBL:EFX82630.1};	6669	E9GCX4_DAPPU	E9GCX4	Calcium uniporter protein	RecName: Full=Calcium uniporter protein {ECO:0000256|RuleBase:RU367035};	GO:0031305;GO:1990246;GO:0005262;GO:0015292;GO:0036444;GO:0051560		dpx:DAPPUDRAFT_302367	IPR006769;IPR039055		KOG2966;ENOG410Y3YU	1076768at2759	PF04678				PTHR13462			calcium import into the mitochondrion [GO:0036444];mitochondrial calcium ion homeostasis [GO:0051560]	calcium channel activity [GO:0005262];uniporter activity [GO:0015292]	integral component of mitochondrial inner membrane [GO:0031305];uniplex complex [GO:1990246]
	Daphnia00475-RA	tr|A0A0P5FXS0|A0A0P5FXS0_9CRUS	62.3	730	193	18	114	825	13	678	6.3e-166	594.3	86.3	Daphnia magna			35525	A0A0P5FXS0_9CRUS	A0A0P5FXS0	Uncharacterized protein	SubName: Full=Uncharacterized protein {ECO:0000313|EMBL:JAK01795.1};
	Daphnia00476-RA	tr|E9GCX2|E9GCX2_DAPPU	99.4	160	1	0	1	160	1	160	1.4e-77	298.5	100	Daphnia pulex (Water flea)	EOG090X0J9J DAPPUDRAFT_230754	Name=EOG090X0J9J {ECO:0000313|EMBL:SVE84025.1}; ORFNames=DAPPUDRAFT_230754 {ECO:0000313|EMBL:EFX82788.1};	6669	E9GCX2_DAPPU	E9GCX2	EOG090X0J9J	SubName: Full=EOG090X0J9J {ECO:0000313|EMBL:SVE84025.1};	GO:0031083;GO:0099078;GO:0000930;GO:0043015;GO:0016197;GO:0032418		dpx:DAPPUDRAFT_230754	IPR019269		KOG4559;ENOG4111XFP	1505524at2759	PF10046				PTHR46479			endosomal transport [GO:0016197];lysosome localization [GO:0032418]	gamma-tubulin binding [GO:0043015]	BLOC-1 complex [GO:0031083];BORC complex [GO:0099078];gamma-tubulin complex [GO:0000930]
	Daphnia00477-RA	tr|A0A164XT76|A0A164XT76_9CRUS	91.9	283	23	0	1	283	1	283	6e-156	559.7	98.3	Daphnia magna	APZ42_019844	ORFNames=APZ42_019844 {ECO:0000313|EMBL:KZS14545.1};	35525	A0A164XT76_9CRUS	A0A164XT76	Secreted protein acidic and rich in cysteine	SubName: Full=Secreted protein acidic and rich in cysteine {ECO:0000313|EMBL:KZS14545.1};	GO:0005615;GO:0005509			IPR011992;IPR018247;IPR036058;IPR001999;IPR019577				PF10591	PS00018;PS00613							calcium ion binding [GO:0005509]	extracellular space [GO:0005615]
	Daphnia00478-RB	tr|A0A0P5Q1A2|A0A0P5Q1A2_9CRUS	89.7	835	61	5	1	835	9	818	0	1515.7	100	Daphnia magna			35525	A0A0P5Q1A2_9CRUS	A0A0P5Q1A2	Myotubularin-related protein	SubName: Full=Myotubularin-related protein {ECO:0000313|EMBL:JAL21103.1};	GO:0046872;GO:0052629;GO:0004438;GO:0004725;GO:0046856;GO:0010506			IPR030591;IPR010569;IPR030564;IPR011993;IPR029021;IPR016130;IPR003595;IPR000306;IPR017455;IPR011011;IPR013083				PF01363;PF06602	PS51339;PS00383;PS50178			PTHR10807;PTHR10807:SF36			phosphatidylinositol dephosphorylation [GO:0046856];regulation of autophagy [GO:0010506]	metal ion binding [GO:0046872];phosphatidylinositol-3,5-bisphosphate 3-phosphatase activity [GO:0052629];phosphatidylinositol-3-phosphatase activity [GO:0004438];protein tyrosine phosphatase activity [GO:0004725]
	Daphnia00479-RA	tr|E9GCW9|E9GCW9_DAPPU	98.8	245	3	0	1	245	1	245	4.4e-99	370.5	100	Daphnia pulex (Water flea)	DAPPUDRAFT_302366	ORFNames=DAPPUDRAFT_302366 {ECO:0000313|EMBL:EFX82628.1};	6669	E9GCW9_DAPPU	E9GCW9	Caveolin	RecName: Full=Caveolin {ECO:0000256|RuleBase:RU000680};	GO:0005901;GO:0000139;GO:0005887;GO:0060090;GO:0070836;GO:0006869		dpx:DAPPUDRAFT_302366	IPR001612		ENOG410IV7A;ENOG4111HJR	1542685at2759	PF01146				PTHR10844			caveola assembly [GO:0070836];lipid transport [GO:0006869]	molecular adaptor activity [GO:0060090]	caveola [GO:0005901];Golgi membrane [GO:0000139];integral component of plasma membrane [GO:0005887]
	Daphnia00480-RA	tr|A0A0P5NCN9|A0A0P5NCN9_9CRUS	77.7	528	85	6	1	524	1	499	6.2e-236	826.2	100	Daphnia magna	APZ42_019869	ORFNames=APZ42_019869 {ECO:0000313|EMBL:KZS14541.1};	35525	A0A0P5NCN9_9CRUS	A0A0P5NCN9	Putative Transmembrane protease serine 5; Transmembrane protease serine	SubName: Full=Putative Transmembrane protease serine 5 {ECO:0000313|EMBL:KZS14541.1}; SubName: Full=Transmembrane protease serine {ECO:0000313|EMBL:JAL04402.1};	GO:0016021;GO:0004252			IPR036055;IPR002172;IPR003609;IPR009003;IPR001314;IPR001254;IPR018114;IPR033116				PF00024;PF00089	PS50068;PS50240;PS00134;PS00135							serine-type endopeptidase activity [GO:0004252]	integral component of membrane [GO:0016021]
	Daphnia00480-RB	tr|A0A0P5NCN9|A0A0P5NCN9_9CRUS	81.9	502	84	5	1	498	1	499	4.7e-241	843.2	100	Daphnia magna	APZ42_019869	ORFNames=APZ42_019869 {ECO:0000313|EMBL:KZS14541.1};	35525	A0A0P5NCN9_9CRUS	A0A0P5NCN9	Putative Transmembrane protease serine 5; Transmembrane protease serine	SubName: Full=Putative Transmembrane protease serine 5 {ECO:0000313|EMBL:KZS14541.1}; SubName: Full=Transmembrane protease serine {ECO:0000313|EMBL:JAL04402.1};	GO:0016021;GO:0004252			IPR036055;IPR002172;IPR003609;IPR009003;IPR001314;IPR001254;IPR018114;IPR033116				PF00024;PF00089	PS50068;PS50240;PS00134;PS00135							serine-type endopeptidase activity [GO:0004252]	integral component of membrane [GO:0016021]
	Daphnia00481-RA	tr|E9GCW6|E9GCW6_DAPPU	95.6	777	28	4	1	771	13	789	0	1269.2	100	Daphnia pulex (Water flea)	DAPPUDRAFT_101278	ORFNames=DAPPUDRAFT_101278 {ECO:0000313|EMBL:EFX82626.1};	6669	E9GCW6_DAPPU	E9GCW6	Uncharacterized protein	SubName: Full=Uncharacterized protein {ECO:0000313|EMBL:EFX82626.1};			dpx:DAPPUDRAFT_101278				1565767at2759
	Daphnia00481-RB	tr|E9GCW6|E9GCW6_DAPPU	95.6	777	28	4	1	771	13	789	0	1269.2	100	Daphnia pulex (Water flea)	DAPPUDRAFT_101278	ORFNames=DAPPUDRAFT_101278 {ECO:0000313|EMBL:EFX82626.1};	6669	E9GCW6_DAPPU	E9GCW6	Uncharacterized protein	SubName: Full=Uncharacterized protein {ECO:0000313|EMBL:EFX82626.1};			dpx:DAPPUDRAFT_101278				1565767at2759
	Daphnia00482-RA	tr|A0A0P6DEC7|A0A0P6DEC7_9CRUS	50.7	434	147	4	1	433	1	368	1.1e-97	366.7	98	Daphnia magna			35525	A0A0P6DEC7_9CRUS	A0A0P6DEC7	Longitudinals lackingprotein	SubName: Full=Longitudinals lackingprotein {ECO:0000313|EMBL:JAN14577.1};				IPR000210;IPR011333				PF00651	PS50097
	Daphnia00483-RA	tr|A0A0P6A9W1|A0A0P6A9W1_9CRUS	83.4	2161	287	16	426	2563	13	2125	0	2578.1	83.4	Daphnia magna	APZ42_019853	ORFNames=APZ42_019853 {ECO:0000313|EMBL:KZS14539.1};	35525	A0A0P6A9W1_9CRUS	A0A0P6A9W1	Nuclear receptor corepressor	SubName: Full=Nuclear receptor corepressor {ECO:0000313|EMBL:JAM58385.1};	GO:0005634;GO:0003677			IPR009057;IPR031557;IPR001005;IPR017884				PF15784	PS51293							DNA binding [GO:0003677]	nucleus [GO:0005634]
	Daphnia00484-RA	tr|A0A0P5SLV3|A0A0P5SLV3_9CRUS	75.1	826	200	4	42	867	43	862	0	1254.6	95.3	Daphnia magna	APZ42_019854	ORFNames=APZ42_019854 {ECO:0000313|EMBL:KZS14538.1};	35525	A0A0P5SLV3_9CRUS	A0A0P5SLV3	Putative RNA-binding protein 19; Squamous cell carcinoma antigen recognized by T-cells	SubName: Full=Putative RNA-binding protein 19 {ECO:0000313|EMBL:KZS14538.1}; SubName: Full=Squamous cell carcinoma antigen recognized by T-cells {ECO:0000313|EMBL:JAL62078.1};	GO:0003723;GO:0006396			IPR003107;IPR012677;IPR035979;IPR000504;IPR034217;IPR011990				PF00076	PS50102						RNA processing [GO:0006396]	RNA binding [GO:0003723]
	Daphnia00485-RA	tr|A0A4Y7MY59|A0A4Y7MY59_9CRUS	90.7	129	12	0	1	129	291	419	5.8e-58	233	100	Daphnia pulicaria	EOG090X0A9P	Name=EOG090X0A9P {ECO:0000313|EMBL:SVE85649.1};	35523	A0A4Y7MY59_9CRUS	A0A4Y7MY59	Cell cycle checkpoint control protein	RecName: Full=Cell cycle checkpoint control protein {ECO:0000256|PIRNR:PIRNR009303};	GO:0030896;GO:0000077;GO:0006281			IPR026584;IPR007268				PF04139				PTHR15237			DNA damage checkpoint [GO:0000077];DNA repair [GO:0006281]		checkpoint clamp complex [GO:0030896]
	Daphnia00486-RA	tr|A0A162CMF5|A0A162CMF5_9CRUS	95	121	6	0	3	123	1	121	1.7e-54	221.5	98.4	Daphnia magna	APZ42_019850	ORFNames=APZ42_019850 {ECO:0000313|EMBL:KZS14536.1};	35525	A0A162CMF5_9CRUS	A0A162CMF5	LITAF protein	SubName: Full=LITAF protein {ECO:0000313|EMBL:KZS14536.1};	GO:0016021			IPR006629;IPR037519				PF10601	PS51837			PTHR23292					integral component of membrane [GO:0016021]
	Daphnia00487-RA	tr|E9GCV7|E9GCV7_DAPPU	94.7	266	14	0	1	266	1	266	1.9e-104	388.7	89	Daphnia pulex (Water flea)	DAPPUDRAFT_101266	ORFNames=DAPPUDRAFT_101266 {ECO:0000313|EMBL:EFX82620.1};	6669	E9GCV7_DAPPU	E9GCV7	Uncharacterized protein	SubName: Full=Uncharacterized protein {ECO:0000313|EMBL:EFX82620.1};			dpx:DAPPUDRAFT_101266				1754313at2759
	Daphnia00488-RA	tr|A0A4Y7MQB8|A0A4Y7MQB8_DAPPU	100	243	0	0	1	243	1	243	3.9e-116	427.2	100	Daphnia pulex (Water flea)	EOG090X0E0D	Name=EOG090X0E0D {ECO:0000313|EMBL:SVE83917.1};	6669	A0A4Y7MQB8_DAPPU	A0A4Y7MQB8	Mediator of RNA polymerase II transcription subunit 6; Mediator complex subunit 6	RecName: Full=Mediator of RNA polymerase II transcription subunit 6 {ECO:0000256|PIRNR:PIRNR023869}; AltName: Full=Mediator complex subunit 6 {ECO:0000256|PIRNR:PIRNR023869};	GO:0016592;GO:0003712;GO:0006357			IPR038566;IPR007018;IPR016820				PF04934				PTHR13104			regulation of transcription by RNA polymerase II [GO:0006357]	transcription coregulator activity [GO:0003712]	mediator complex [GO:0016592]
	Daphnia00489-RA	tr|E9GCV2|E9GCV2_DAPPU	92.9	351	1	1	1	327	1	351	3.4e-179	637.1	100	Daphnia pulex (Water flea)	DAPPUDRAFT_210496	ORFNames=DAPPUDRAFT_210496 {ECO:0000313|EMBL:EFX82619.1};	6669	E9GCV2_DAPPU	E9GCV2	GMP reductase; GMPR; Guanosine 5'-monophosphate oxidoreductase; Guanosine monophosphate reductase	RecName: Full=GMP reductase {ECO:0000256|HAMAP-Rule:MF_03195}; Short=GMPR {ECO:0000256|HAMAP-Rule:MF_03195}; EC=1.7.1.7 {ECO:0000256|HAMAP-Rule:MF_03195}; AltName: Full=Guanosine 5'-monophosphate oxidoreductase {ECO:0000256|HAMAP-Rule:MF_03195}; Short=Guanosine monophosphate reductase {ECO:0000256|HAMAP-Rule:MF_03195};	GO:0005829;GO:1902560;GO:0003920;GO:0046872;GO:0006144;GO:0015951		dpx:DAPPUDRAFT_210496	IPR013785;IPR005993;IPR015875;IPR001093		KOG2550;COG0516	618077at2759	PF00478	PS00487				TIGR01305		purine nucleobase metabolic process [GO:0006144];purine ribonucleotide interconversion [GO:0015951]	GMP reductase activity [GO:0003920];metal ion binding [GO:0046872]	cytosol [GO:0005829];GMP reductase complex [GO:1902560]
	Daphnia00490-RA	tr|A0A164XSK8|A0A164XSK8_9CRUS	63.5	419	147	3	2	415	1	418	3.9e-148	534.3	99	Daphnia magna	APZ42_019879	ORFNames=APZ42_019879 {ECO:0000313|EMBL:KZS14531.1};	35525	A0A164XSK8_9CRUS	A0A164XSK8	DUF4708 domain-containing protein	RecName: Full=DUF4708 domain-containing protein {ECO:0000259|Pfam:PF15813};				IPR031643				PF15813				PTHR28495
	Daphnia00491-RA	tr|A0A0P5U2F7|A0A0P5U2F7_9CRUS	73.1	253	65	3	1	252	1	251	1.3e-90	342.4	100	Daphnia magna	APZ42_019878	ORFNames=APZ42_019878 {ECO:0000313|EMBL:KZS14532.1};	35525	A0A0P5U2F7_9CRUS	A0A0P5U2F7	Protein FAM210A	SubName: Full=Protein FAM210A {ECO:0000313|EMBL:JAL67559.1};	GO:0016021			IPR009688				PF06916									integral component of membrane [GO:0016021]
	Daphnia00492-RA	tr|E9GCV0|E9GCV0_DAPPU	99	310	2	1	1	309	1	310	3.5e-177	630.6	84	Daphnia pulex (Water flea)	DAPPUDRAFT_223674	ORFNames=DAPPUDRAFT_223674 {ECO:0000313|EMBL:EFX82799.1};	6669	E9GCV0_DAPPU	E9GCV0	Protein kinase domain-containing protein	RecName: Full=Protein kinase domain-containing protein {ECO:0000259|PROSITE:PS50011};	GO:0005829;GO:0005634;GO:0005956;GO:0005524;GO:0004674;GO:0018105;GO:0018107;GO:0051726		dpx:DAPPUDRAFT_223674	IPR011009;IPR000719;IPR017441;IPR008271		KOG0668;ENOG410XNPP	1098380at2759	PF00069	PS00107;PS50011;PS00108						peptidyl-serine phosphorylation [GO:0018105];peptidyl-threonine phosphorylation [GO:0018107];regulation of cell cycle [GO:0051726]	ATP binding [GO:0005524];protein serine/threonine kinase activity [GO:0004674]	cytosol [GO:0005829];nucleus [GO:0005634];protein kinase CK2 complex [GO:0005956]
	Daphnia00492-RB	tr|A0A0P5YSD9|A0A0P5YSD9_9CRUS	99	198	2	0	25	222	64	261	2.3e-108	401.4	80.8	Daphnia magna			35525	A0A0P5YSD9_9CRUS	A0A0P5YSD9	Casein kinase II subunit alpha	SubName: Full=Casein kinase II subunit alpha {ECO:0000313|EMBL:JAM36159.1}; Flags: Fragment;	GO:0005524;GO:0004674			IPR011009;IPR000719;IPR017441;IPR008271				PF00069	PS00107;PS50011;PS00108							ATP binding [GO:0005524];protein serine/threonine kinase activity [GO:0004674]
	Daphnia00492-RC	tr|A0A0P5YSD9|A0A0P5YSD9_9CRUS	99	198	2	0	25	222	64	261	2.3e-108	401.4	80.8	Daphnia magna			35525	A0A0P5YSD9_9CRUS	A0A0P5YSD9	Casein kinase II subunit alpha	SubName: Full=Casein kinase II subunit alpha {ECO:0000313|EMBL:JAM36159.1}; Flags: Fragment;	GO:0005524;GO:0004674			IPR011009;IPR000719;IPR017441;IPR008271				PF00069	PS00107;PS50011;PS00108							ATP binding [GO:0005524];protein serine/threonine kinase activity [GO:0004674]
	Daphnia00492-RD	tr|A0A0P5YSD9|A0A0P5YSD9_9CRUS	99	198	2	0	25	222	64	261	2.3e-108	401.4	80.8	Daphnia magna			35525	A0A0P5YSD9_9CRUS	A0A0P5YSD9	Casein kinase II subunit alpha	SubName: Full=Casein kinase II subunit alpha {ECO:0000313|EMBL:JAM36159.1}; Flags: Fragment;	GO:0005524;GO:0004674			IPR011009;IPR000719;IPR017441;IPR008271				PF00069	PS00107;PS50011;PS00108							ATP binding [GO:0005524];protein serine/threonine kinase activity [GO:0004674]
	Daphnia00492-RE	tr|E9GCV0|E9GCV0_DAPPU	97.8	314	7	0	1	314	1	314	5e-178	633.3	92.4	Daphnia pulex (Water flea)	DAPPUDRAFT_223674	ORFNames=DAPPUDRAFT_223674 {ECO:0000313|EMBL:EFX82799.1};	6669	E9GCV0_DAPPU	E9GCV0	Protein kinase domain-containing protein	RecName: Full=Protein kinase domain-containing protein {ECO:0000259|PROSITE:PS50011};	GO:0005829;GO:0005634;GO:0005956;GO:0005524;GO:0004674;GO:0018105;GO:0018107;GO:0051726		dpx:DAPPUDRAFT_223674	IPR011009;IPR000719;IPR017441;IPR008271		KOG0668;ENOG410XNPP	1098380at2759	PF00069	PS00107;PS50011;PS00108						peptidyl-serine phosphorylation [GO:0018105];peptidyl-threonine phosphorylation [GO:0018107];regulation of cell cycle [GO:0051726]	ATP binding [GO:0005524];protein serine/threonine kinase activity [GO:0004674]	cytosol [GO:0005829];nucleus [GO:0005634];protein kinase CK2 complex [GO:0005956]
	Daphnia00493-RA	tr|E9GCU9|E9GCU9_DAPPU	98.6	588	1	1	1	581	1	588	0	1171.8	100	Daphnia pulex (Water flea)	DAPPUDRAFT_302360	ORFNames=DAPPUDRAFT_302360 {ECO:0000313|EMBL:EFX82800.1};	6669	E9GCU9_DAPPU	E9GCU9	SAC domain-containing protein	RecName: Full=SAC domain-containing protein {ECO:0000259|PROSITE:PS50275};	GO:0005783;GO:0016021;GO:0043812;GO:0046856		dpx:DAPPUDRAFT_302360	IPR002013		KOG1889;COG5329	359616at2759	PF02383	PS50275						phosphatidylinositol dephosphorylation [GO:0046856]	phosphatidylinositol-4-phosphate phosphatase activity [GO:0043812]	endoplasmic reticulum [GO:0005783];integral component of membrane [GO:0016021]
	Daphnia00494-RA	tr|A0A0P6AC75|A0A0P6AC75_9CRUS	88.5	565	57	4	1	564	1	558	1.7e-284	987.6	100	Daphnia magna	APZ42_025206	ORFNames=APZ42_025206 {ECO:0000313|EMBL:KZS10350.1};	35525	A0A0P6AC75_9CRUS	A0A0P6AC75	Vacuolar fusion protein MON1 homolog	RecName: Full=Vacuolar fusion protein MON1 homolog {ECO:0000256|RuleBase:RU367048};	GO:0006623			IPR004353				PF03164				PTHR13027			protein targeting to vacuole [GO:0006623]
	Daphnia00495-RA	tr|A0A0N8ASW3|A0A0N8ASW3_9CRUS	88.1	511	61	0	377	887	1	511	1e-246	862.8	57.6	Daphnia magna			35525	A0A0N8ASW3_9CRUS	A0A0N8ASW3	Solute carrier family 41, member 1 (SLC41A1)	SubName: Full=Solute carrier family 41, member 1 (SLC41A1) {ECO:0000313|EMBL:JAK05570.1};	GO:0016021;GO:0008324			IPR006667;IPR036739				PF01769								cation transmembrane transporter activity [GO:0008324]	integral component of membrane [GO:0016021]
	Daphnia00496-RA	tr|A0A164XSC9|A0A164XSC9_9CRUS	79.7	305	61	1	1	305	1	304	1.9e-115	425.2	100	Daphnia magna	APZ42_019867	ORFNames=APZ42_019867 {ECO:0000313|EMBL:KZS14527.1};	35525	A0A164XSC9_9CRUS	A0A164XSC9	Putative SAP30-binding protein	SubName: Full=Putative SAP30-binding protein {ECO:0000313|EMBL:KZS14527.1};	GO:0006355			IPR012479				PF07818				PTHR13464			regulation of transcription, DNA-templated [GO:0006355]
	Daphnia00497-RA	tr|E9GCU6|E9GCU6_DAPPU	100	108	0	0	1	108	1	108	6.5e-57	229.9	62.8	Daphnia pulex (Water flea)	DAPPUDRAFT_302358	ORFNames=DAPPUDRAFT_302358 {ECO:0000313|EMBL:EFX82803.1};	6669	E9GCU6_DAPPU	E9GCU6	SUI1 domain-containing protein	RecName: Full=SUI1 domain-containing protein {ECO:0000259|PROSITE:PS50296};	GO:0016282;GO:0043024;GO:0003723;GO:0003743		dpx:DAPPUDRAFT_302358	IPR001950;IPR036877;IPR005874		KOG1770;COG0023	1493146at2759	PF01253	PS50296				TIGR01160			ribosomal small subunit binding [GO:0043024];RNA binding [GO:0003723];translation initiation factor activity [GO:0003743]	eukaryotic 43S preinitiation complex [GO:0016282]
	Daphnia00498-RA	tr|A0A164XSB4|A0A164XSB4_9CRUS	79.7	237	46	2	4	239	3	238	1.1e-94	355.9	98.7	Daphnia magna	APZ42_019880	ORFNames=APZ42_019880 {ECO:0000313|EMBL:KZS14525.1};	35525	A0A164XSB4_9CRUS	A0A164XSB4	Coiled-coil domain-containing protein 103	SubName: Full=Coiled-coil domain-containing protein 103 {ECO:0000313|EMBL:KZS14525.1};	GO:0036157;GO:0070286			IPR042422;IPR031733;IPR025986				PF15867;PF13877				PTHR28572			axonemal dynein complex assembly [GO:0070286]		outer dynein arm [GO:0036157]
	Daphnia00499-RA	tr|E9GCU4|E9GCU4_DAPPU	98.1	270	5	0	1	270	1	270	6.1e-118	433.3	100	Daphnia pulex (Water flea)	DAPPUDRAFT_195372	ORFNames=DAPPUDRAFT_195372 {ECO:0000313|EMBL:EFX82617.1};	6669	E9GCU4_DAPPU	E9GCU4	t-SNARE coiled-coil homology domain-containing protein	RecName: Full=t-SNARE coiled-coil homology domain-containing protein {ECO:0000259|PROSITE:PS50192};	GO:0012505;GO:0016021;GO:0031201;GO:0008021;GO:0005484;GO:0000149;GO:0006886;GO:0048278;GO:0006906		dpx:DAPPUDRAFT_195372	IPR010989;IPR006012;IPR006011;IPR000727		KOG0811;COG5325	1204812at2759	PF05739;PF14523	PS00914;PS50192						intracellular protein transport [GO:0006886];vesicle docking [GO:0048278];vesicle fusion [GO:0006906]	SNAP receptor activity [GO:0005484];SNARE binding [GO:0000149]	endomembrane system [GO:0012505];integral component of membrane [GO:0016021];SNARE complex [GO:0031201];synaptic vesicle [GO:0008021]
	Daphnia00500-RA	tr|A0A0P5FW20|A0A0P5FW20_9CRUS	74.5	474	87	6	5	455	2	464	1.5e-209	738.4	99.1	Daphnia magna			35525	A0A0P5FW20_9CRUS	A0A0P5FW20	5'-nucleotidase domain-containing protein	SubName: Full=5'-nucleotidase domain-containing protein {ECO:0000313|EMBL:JAK02176.1};				IPR036412;IPR008380;IPR023214				PF05761				PTHR12103
	Daphnia00501-RA	tr|A0A0P5ZCE4|A0A0P5ZCE4_9CRUS	78.1	329	60	6	1	323	1	323	1.6e-80	309.3	100	Daphnia magna	APZ42_019872	ORFNames=APZ42_019872 {ECO:0000313|EMBL:KZS14522.1};	35525	A0A0P5ZCE4_9CRUS	A0A0P5ZCE4	Transcription cofactor vestigial 4-like protein; Transcription cofactor vestigial protein 4	SubName: Full=Transcription cofactor vestigial 4-like protein {ECO:0000313|EMBL:KZS14522.1}; SubName: Full=Transcription cofactor vestigial protein 4 {ECO:0000313|EMBL:JAM56199.1};	GO:0006355			IPR006627;IPR028184				PF15245				PTHR17604			regulation of transcription, DNA-templated [GO:0006355]
	Daphnia00502-RA	tr|E9GCT9|E9GCT9_DAPPU	98.9	704	8	0	1	704	1	704	0	1416.4	100	Daphnia pulex (Water flea)	DAPPUDRAFT_302357	ORFNames=DAPPUDRAFT_302357 {ECO:0000313|EMBL:EFX82614.1};	6669	E9GCT9_DAPPU	E9GCT9	Ubiquitin-like modifier-activating enzyme ATG7; Autophagy-related protein 7	RecName: Full=Ubiquitin-like modifier-activating enzyme ATG7 {ECO:0000256|RuleBase:RU366022}; AltName: Full=Autophagy-related protein 7 {ECO:0000256|RuleBase:RU366022};	GO:0005737;GO:0000407;GO:0019778;GO:0019779;GO:0000045;GO:0000422;GO:0006501;GO:0006995;GO:0044805;GO:0034727;GO:0032446;GO:0015031		dpx:DAPPUDRAFT_302357	IPR006285;IPR032197;IPR042522;IPR042523;IPR000594;IPR035985		KOG2337;COG0476	549762at2759	PF16420;PF00899				PTHR10953:SF3	TIGR01381		autophagosome assembly [GO:0000045];autophagy of mitochondrion [GO:0000422];C-terminal protein lipidation [GO:0006501];cellular response to nitrogen starvation [GO:0006995];late nucleophagy [GO:0044805];piecemeal microautophagy of the nucleus [GO:0034727];protein modification by small protein conjugation [GO:0032446];protein transport [GO:0015031]	Atg12 activating enzyme activity [GO:0019778];Atg8 activating enzyme activity [GO:0019779]	cytoplasm [GO:0005737];phagophore assembly site [GO:0000407]
	Daphnia00503-RA	tr|E9GCT6|E9GCT6_DAPPU	94.2	465	24	2	367	828	1	465	1.7e-251	878.6	55.8	Daphnia pulex (Water flea)	DAPPUDRAFT_101239	ORFNames=DAPPUDRAFT_101239 {ECO:0000313|EMBL:EFX82808.1};	6669	E9GCT6_DAPPU	E9GCT6	THAP-type domain-containing protein	RecName: Full=THAP-type domain-containing protein {ECO:0000259|PROSITE:PS50950};	GO:0003677		dpx:DAPPUDRAFT_101239	IPR006612			1551569at2759		PS50950							DNA binding [GO:0003677]
	Daphnia00504-RA	tr|A0A164XS69|A0A164XS69_9CRUS	86	301	39	2	34	331	25	325	2.2e-146	528.1	90	Daphnia magna	APZ42_019860	ORFNames=APZ42_019860 {ECO:0000313|EMBL:KZS14520.1};	35525	A0A164XS69_9CRUS	A0A164XS69	Toll-interacting protein	SubName: Full=Toll-interacting protein {ECO:0000313|EMBL:KZS14520.1};				IPR000008;IPR035892;IPR003892;IPR009060				PF00168;PF02845	PS50004;PS51140
	Daphnia00505-RA	tr|E9GCT4|E9GCT4_DAPPU	98	197	4	0	1	197	1	197	7.1e-108	399.4	100	Daphnia pulex (Water flea)	DAPPUDRAFT_223657	ORFNames=DAPPUDRAFT_223657 {ECO:0000313|EMBL:EFX82613.1};	6669	E9GCT4_DAPPU	E9GCT4	Uncharacterized protein	SubName: Full=Uncharacterized protein {ECO:0000313|EMBL:EFX82613.1};	GO:0016021		dpx:DAPPUDRAFT_223657			ENOG410J0S3;ENOG4111WRQ	1542675at2759										integral component of membrane [GO:0016021]
	Daphnia00506-RA	tr|E9GCT3|E9GCT3_DAPPU	99.1	228	1	1	28	254	1	228	6.5e-130	473	89.4	Daphnia pulex (Water flea)	DAPPUDRAFT_195366	ORFNames=DAPPUDRAFT_195366 {ECO:0000313|EMBL:EFX82810.1};	6669	E9GCT3_DAPPU	E9GCT3	Exonuclease domain-containing protein	RecName: Full=Exonuclease domain-containing protein {ECO:0000259|SMART:SM00479};	GO:0000175;GO:0003676;GO:0000738;GO:0000467		dpx:DAPPUDRAFT_195366	IPR013520;IPR012337;IPR036397		KOG0542;COG5018	809000at2759	PF00929							DNA catabolic process, exonucleolytic [GO:0000738];exonucleolytic trimming to generate mature 3'-end of 5.8S rRNA from tricistronic rRNA transcript (SSU-rRNA, 5.8S rRNA, LSU-rRNA) [GO:0000467]	3'-5'-exoribonuclease activity [GO:0000175];nucleic acid binding [GO:0003676]
	Daphnia00507-RA	tr|A0A164XS43|A0A164XS43_9CRUS	89.6	613	39	6	31	625	34	639	4.5e-262	913.7	75	Daphnia magna	APZ42_019858	ORFNames=APZ42_019858 {ECO:0000313|EMBL:KZS14517.1};	35525	A0A164XS43_9CRUS	A0A164XS43	Serine/threonine-protein kinase PLK; Polo-like kinase	RecName: Full=Serine/threonine-protein kinase PLK {ECO:0000256|RuleBase:RU361162}; EC=2.7.11.21 {ECO:0000256|RuleBase:RU361162}; AltName: Full=Polo-like kinase {ECO:0000256|RuleBase:RU361162};	GO:0005524;GO:0004674			IPR011009;IPR033701;IPR000959;IPR036947;IPR000719;IPR017441;IPR008271				PF00069;PF00659	PS50078;PS00107;PS50011;PS00108							ATP binding [GO:0005524];protein serine/threonine kinase activity [GO:0004674]
	Daphnia00508-RA	tr|A0A162CMD0|A0A162CMD0_9CRUS	88.8	170	19	0	1	170	1	170	3e-78	300.8	100	Daphnia magna	APZ42_019847	ORFNames=APZ42_019847 {ECO:0000313|EMBL:KZS14516.1};	35525	A0A162CMD0_9CRUS	A0A162CMD0	Uncharacterized protein	SubName: Full=Uncharacterized protein {ECO:0000313|EMBL:KZS14516.1};	GO:0005783;GO:0016021			IPR008855				PF05404				PTHR12731					endoplasmic reticulum [GO:0005783];integral component of membrane [GO:0016021]
	Daphnia00509-RA	tr|A0A4Y7MSL9|A0A4Y7MSL9_DAPPU	100	204	0	0	1	204	1	204	2.5e-104	388.3	67.1	Daphnia pulex (Water flea)	EOG090X0ECZ	Name=EOG090X0ECZ {ECO:0000313|EMBL:SVE83924.1};	6669	A0A4Y7MSL9_DAPPU	A0A4Y7MSL9	Zinc finger Ran-binding domain-containing protein 2	RecName: Full=Zinc finger Ran-binding domain-containing protein 2 {ECO:0000256|PIRNR:PIRNR037956};	GO:0005634;GO:0046872;GO:0003723			IPR017337;IPR001876;IPR036443				PF00641	PS01358;PS50199							metal ion binding [GO:0046872];RNA binding [GO:0003723]	nucleus [GO:0005634]
	Daphnia00510-RA	tr|E9GCS2|E9GCS2_DAPPU	83.6	422	7	1	29	450	4	363	1.5e-199	705.3	88.8	Daphnia pulex (Water flea)	DAPPUDRAFT_240861	ORFNames=DAPPUDRAFT_240861 {ECO:0000313|EMBL:EFX82817.1};	6669	E9GCS2_DAPPU	E9GCS2	Ig-like domain-containing protein	RecName: Full=Ig-like domain-containing protein {ECO:0000259|PROSITE:PS50835};	GO:0016021		dpx:DAPPUDRAFT_240861	IPR007110;IPR036179;IPR013783;IPR003599			825016at2759		PS50835								integral component of membrane [GO:0016021]
	Daphnia00511-RA	tr|E9GCS1|E9GCS1_DAPPU	92.6	204	12	3	70	271	973	1175	1.1e-99	372.9	65.4	Daphnia pulex (Water flea)	DAPPUDRAFT_101227	ORFNames=DAPPUDRAFT_101227 {ECO:0000313|EMBL:EFX82608.1};	6669	E9GCS1_DAPPU	E9GCS1	Uncharacterized protein	SubName: Full=Uncharacterized protein {ECO:0000313|EMBL:EFX82608.1};	GO:0003676		dpx:DAPPUDRAFT_101227	IPR001073;IPR000467;IPR008983			1238995at2759	PF00386;PF01585	PS50871;PS50174							nucleic acid binding [GO:0003676]
	Daphnia00512-RA	tr|E9GCS1|E9GCS1_DAPPU	51.2	737	86	7	37	499	145	881	3.8e-172	614.4	87.2	Daphnia pulex (Water flea)	DAPPUDRAFT_101227	ORFNames=DAPPUDRAFT_101227 {ECO:0000313|EMBL:EFX82608.1};	6669	E9GCS1_DAPPU	E9GCS1	Uncharacterized protein	SubName: Full=Uncharacterized protein {ECO:0000313|EMBL:EFX82608.1};	GO:0003676		dpx:DAPPUDRAFT_101227	IPR001073;IPR000467;IPR008983			1238995at2759	PF00386;PF01585	PS50871;PS50174							nucleic acid binding [GO:0003676]
	Daphnia00512-RB	tr|E9GCS1|E9GCS1_DAPPU	45.7	737	83	8	37	456	145	881	3.2e-141	511.5	86.1	Daphnia pulex (Water flea)	DAPPUDRAFT_101227	ORFNames=DAPPUDRAFT_101227 {ECO:0000313|EMBL:EFX82608.1};	6669	E9GCS1_DAPPU	E9GCS1	Uncharacterized protein	SubName: Full=Uncharacterized protein {ECO:0000313|EMBL:EFX82608.1};	GO:0003676		dpx:DAPPUDRAFT_101227	IPR001073;IPR000467;IPR008983			1238995at2759	PF00386;PF01585	PS50871;PS50174							nucleic acid binding [GO:0003676]
	Daphnia00514-RA	tr|E9GCS0|E9GCS0_DAPPU	96	50	2	0	47	96	1	50	7.4e-18	99.4	52.1	Daphnia pulex (Water flea)	DAPPUDRAFT_302353	ORFNames=DAPPUDRAFT_302353 {ECO:0000313|EMBL:EFX82818.1};	6669	E9GCS0_DAPPU	E9GCS0	Uncharacterized protein	SubName: Full=Uncharacterized protein {ECO:0000313|EMBL:EFX82818.1};	GO:0016021		dpx:DAPPUDRAFT_302353														integral component of membrane [GO:0016021]
	Daphnia00515-RA	tr|E9GCR9|E9GCR9_DAPPU	93.9	278	16	1	43	319	1	278	6.9e-113	416.8	86.8	Daphnia pulex (Water flea)	DAPPUDRAFT_316390	ORFNames=DAPPUDRAFT_316390 {ECO:0000313|EMBL:EFX82819.1};	6669	E9GCR9_DAPPU	E9GCR9	Uncharacterized protein	SubName: Full=Uncharacterized protein {ECO:0000313|EMBL:EFX82819.1};	GO:0016021		dpx:DAPPUDRAFT_316390	IPR006631		ENOG410JI6Z;ENOG410ZGPD	1628569at2759	PF07841									integral component of membrane [GO:0016021]
	Daphnia00516-RA	tr|E9GCR8|E9GCR8_DAPPU	96.2	342	9	1	1	342	1	338	4.6e-179	636.7	100	Daphnia pulex (Water flea)	DAPPUDRAFT_210457	ORFNames=DAPPUDRAFT_210457 {ECO:0000313|EMBL:EFX82607.1};	6669	E9GCR8_DAPPU	E9GCR8	ThiF domain-containing protein	RecName: Full=ThiF domain-containing protein {ECO:0000259|Pfam:PF00899};	GO:0005737;GO:0031510;GO:0019948;GO:0032446;GO:0016925		dpx:DAPPUDRAFT_210457	IPR000594;IPR035985;IPR000011		KOG2014;COG0476	1180926at2759	PF00899							protein modification by small protein conjugation [GO:0032446];protein sumoylation [GO:0016925]	SUMO activating enzyme activity [GO:0019948]	cytoplasm [GO:0005737];SUMO activating enzyme complex [GO:0031510]
	Daphnia00517-RA	tr|A0A0P6GKY8|A0A0P6GKY8_9CRUS	88.6	421	45	3	14	434	2296	2713	5.4e-209	736.5	97	Daphnia magna			35525	A0A0P6GKY8_9CRUS	A0A0P6GKY8	Topoisomerase II-associated PAT1 domain-containing protein	SubName: Full=Topoisomerase II-associated PAT1 domain-containing protein {ECO:0000313|EMBL:JAN50743.1};	GO:0016853			IPR000008;IPR035892;IPR001478;IPR036034;IPR019400;IPR011011				PF00168;PF00595	PS50004;PS50106			PTHR12931				isomerase activity [GO:0016853]
	Daphnia00518-RA	tr|A0A0P6GKY8|A0A0P6GKY8_9CRUS	69.2	2180	467	48	47	2205	314	2309	0	1627.1	97.5	Daphnia magna			35525	A0A0P6GKY8_9CRUS	A0A0P6GKY8	Topoisomerase II-associated PAT1 domain-containing protein	SubName: Full=Topoisomerase II-associated PAT1 domain-containing protein {ECO:0000313|EMBL:JAN50743.1};	GO:0016853			IPR000008;IPR035892;IPR001478;IPR036034;IPR019400;IPR011011				PF00168;PF00595	PS50004;PS50106			PTHR12931				isomerase activity [GO:0016853]
	Daphnia00519-RA	tr|E9GCR3|E9GCR3_DAPPU	96.2	53	2	0	1	53	1	53	1.5e-19	106.7	17.5	Daphnia pulex (Water flea)	DAPPUDRAFT_316386	ORFNames=DAPPUDRAFT_316386 {ECO:0000313|EMBL:EFX82602.1};	6669	E9GCR3_DAPPU	E9GCR3	Uncharacterized protein	SubName: Full=Uncharacterized protein {ECO:0000313|EMBL:EFX82602.1};			dpx:DAPPUDRAFT_316386
	Daphnia00520-RA	tr|E9GCR2|E9GCR2_DAPPU	94.2	450	25	1	1	450	1	449	1.2e-240	841.6	100	Daphnia pulex (Water flea)	DAPPUDRAFT_316385	ORFNames=DAPPUDRAFT_316385 {ECO:0000313|EMBL:EFX82601.1};	6669	E9GCR2_DAPPU	E9GCR2	HMG box domain-containing protein	RecName: Full=HMG box domain-containing protein {ECO:0000259|SMART:SM00398};	GO:0005634;GO:0043186;GO:0043565;GO:0007140;GO:0045892;GO:0034587;GO:0060964;GO:0007283		dpx:DAPPUDRAFT_316385	IPR009071;IPR036910;IPR024970;IPR039259		ENOG410INZ4;ENOG4111Z8I	859881at2759	PF09011;PF13017				PTHR21358			male meiotic nuclear division [GO:0007140];negative regulation of transcription, DNA-templated [GO:0045892];piRNA metabolic process [GO:0034587];regulation of gene silencing by miRNA [GO:0060964];spermatogenesis [GO:0007283]	sequence-specific DNA binding [GO:0043565]	nucleus [GO:0005634];P granule [GO:0043186]
	Daphnia00521-RA	tr|A0A4Y7MS89|A0A4Y7MS89_DAPPU	100	341	0	0	1	341	1	341	3e-186	660.6	100	Daphnia pulex (Water flea)	EOG090X0906	Name=EOG090X0906 {ECO:0000313|EMBL:SVE83754.1};	6669	A0A4Y7MS89_DAPPU	A0A4Y7MS89	DNA repair protein RAD51 homolog	RecName: Full=DNA repair protein RAD51 homolog {ECO:0000256|RuleBase:RU364139};	GO:0005634;GO:0005524;GO:0008094;GO:0003690;GO:0000150;GO:0003697;GO:0000724;GO:1990426			IPR003593;IPR011941;IPR013632;IPR016467;IPR010995;IPR027417;IPR033925;IPR020588;IPR020587				PF08423	PS50162;PS50163				TIGR02239		double-strand break repair via homologous recombination [GO:0000724];mitotic recombination-dependent replication fork processing [GO:1990426]	ATP binding [GO:0005524];DNA-dependent ATPase activity [GO:0008094];double-stranded DNA binding [GO:0003690];recombinase activity [GO:0000150];single-stranded DNA binding [GO:0003697]	nucleus [GO:0005634]
	Daphnia00522-RA	tr|E9GLR4|E9GLR4_DAPPU	59	960	292	5	9	927	6	904	7.9e-258	899.8	99.1	Daphnia pulex (Water flea)	DAPPUDRAFT_244756	ORFNames=DAPPUDRAFT_244756 {ECO:0000313|EMBL:EFX79641.1};	6669	E9GLR4_DAPPU	E9GLR4	C1q domain-containing protein	RecName: Full=C1q domain-containing protein {ECO:0000259|PROSITE:PS50871};			dpx:DAPPUDRAFT_244756	IPR001073;IPR008983		ENOG410IEVW;ENOG410XQXK	872445at2759	PF00386	PS50871
	Daphnia00523-RA	tr|E9GCQ9|E9GCQ9_DAPPU	96.5	315	6	3	35	348	1	311	1.4e-157	565.5	83.5	Daphnia pulex (Water flea)	DAPPUDRAFT_48805	ORFNames=DAPPUDRAFT_48805 {ECO:0000313|EMBL:EFX82822.1};	6669	E9GCQ9_DAPPU	E9GCQ9	Peptidase S1 domain-containing protein	RecName: Full=Peptidase S1 domain-containing protein {ECO:0000259|PROSITE:PS50240};	GO:0004252		dpx:DAPPUDRAFT_48805	IPR009003;IPR001314;IPR001254;IPR018114		KOG3627;COG5640	1706902at2759	PF00089	PS50240;PS00134							serine-type endopeptidase activity [GO:0004252]
	Daphnia00524-RA	tr|A0A164XTN5|A0A164XTN5_9CRUS	71.5	263	25	1	35	247	5	267	1.4e-103	385.6	84.5	Daphnia magna	APZ42_019908	ORFNames=APZ42_019908 {ECO:0000313|EMBL:KZS14558.1};	35525	A0A164XTN5_9CRUS	A0A164XTN5	Phytanoyl-CoA dioxygenase	SubName: Full=Phytanoyl-CoA dioxygenase {ECO:0000313|EMBL:KZS14558.1};	GO:0051213			IPR008775				PF05721								dioxygenase activity [GO:0051213]
	Daphnia00525-RA	tr|A0A0P5J7L8|A0A0P5J7L8_9CRUS	68.7	501	105	7	1	450	1	500	1.4e-187	665.6	89.6	Daphnia magna	APZ42_019905	ORFNames=APZ42_019905 {ECO:0000313|EMBL:KZS14559.1};	35525	A0A0P5J7L8_9CRUS	A0A0P5J7L8	Histone lysine demethylase PHF8; JmjC domain-containing Histone demethylation protein 1D	SubName: Full=Histone lysine demethylase PHF8 {ECO:0000313|EMBL:JAK47679.1}; SubName: Full=JmjC domain-containing Histone demethylation protein 1D {ECO:0000313|EMBL:KZS14559.1};	GO:0005634;GO:0046872;GO:0008168;GO:0032259			IPR041070;IPR003347;IPR019786;IPR011011;IPR001965;IPR019787;IPR013083				PF17811;PF02373;PF00628	PS51184;PS01359;PS50016						methylation [GO:0032259]	metal ion binding [GO:0046872];methyltransferase activity [GO:0008168]	nucleus [GO:0005634]
	Daphnia00525-RB	tr|A0A0P5J7L8|A0A0P5J7L8_9CRUS	82.3	294	41	5	26	316	595	880	7.4e-115	423.3	92.1	Daphnia magna	APZ42_019905	ORFNames=APZ42_019905 {ECO:0000313|EMBL:KZS14559.1};	35525	A0A0P5J7L8_9CRUS	A0A0P5J7L8	Histone lysine demethylase PHF8; JmjC domain-containing Histone demethylation protein 1D	SubName: Full=Histone lysine demethylase PHF8 {ECO:0000313|EMBL:JAK47679.1}; SubName: Full=JmjC domain-containing Histone demethylation protein 1D {ECO:0000313|EMBL:KZS14559.1};	GO:0005634;GO:0046872;GO:0008168;GO:0032259			IPR041070;IPR003347;IPR019786;IPR011011;IPR001965;IPR019787;IPR013083				PF17811;PF02373;PF00628	PS51184;PS01359;PS50016						methylation [GO:0032259]	metal ion binding [GO:0046872];methyltransferase activity [GO:0008168]	nucleus [GO:0005634]
	Daphnia00525-RC	tr|A0A0P5J7L8|A0A0P5J7L8_9CRUS	82.3	294	41	5	26	316	595	880	7.4e-115	423.3	92.1	Daphnia magna	APZ42_019905	ORFNames=APZ42_019905 {ECO:0000313|EMBL:KZS14559.1};	35525	A0A0P5J7L8_9CRUS	A0A0P5J7L8	Histone lysine demethylase PHF8; JmjC domain-containing Histone demethylation protein 1D	SubName: Full=Histone lysine demethylase PHF8 {ECO:0000313|EMBL:JAK47679.1}; SubName: Full=JmjC domain-containing Histone demethylation protein 1D {ECO:0000313|EMBL:KZS14559.1};	GO:0005634;GO:0046872;GO:0008168;GO:0032259			IPR041070;IPR003347;IPR019786;IPR011011;IPR001965;IPR019787;IPR013083				PF17811;PF02373;PF00628	PS51184;PS01359;PS50016						methylation [GO:0032259]	metal ion binding [GO:0046872];methyltransferase activity [GO:0008168]	nucleus [GO:0005634]
	Daphnia00526-RA	tr|A0A164XTV2|A0A164XTV2_9CRUS	49.8	211	100	3	1	207	1	209	1.5e-42	182.6	98.6	Daphnia magna	APZ42_019928	ORFNames=APZ42_019928 {ECO:0000313|EMBL:KZS14561.1};	35525	A0A164XTV2_9CRUS	A0A164XTV2	Uncharacterized protein	SubName: Full=Uncharacterized protein {ECO:0000313|EMBL:KZS14561.1};
	Daphnia00527-RA	tr|E9GCQ6|E9GCQ6_DAPPU	93.5	232	14	1	1	232	1	231	4.7e-86	327.4	85.9	Daphnia pulex (Water flea)	DAPPUDRAFT_240843	ORFNames=DAPPUDRAFT_240843 {ECO:0000313|EMBL:EFX82599.1};	6669	E9GCQ6_DAPPU	E9GCQ6	Uncharacterized protein	SubName: Full=Uncharacterized protein {ECO:0000313|EMBL:EFX82599.1};			dpx:DAPPUDRAFT_240843				1785355at2759
	Daphnia00528-RA	tr|E9GCS6|E9GCS6_DAPPU	59.4	827	219	12	4	766	2	775	9.2e-220	773.1	98.8	Daphnia pulex (Water flea)	DAPPUDRAFT_101230	ORFNames=DAPPUDRAFT_101230 {ECO:0000313|EMBL:EFX82610.1};	6669	E9GCS6_DAPPU	E9GCS6	C1qdc1 protein	SubName: Full=C1qdc1 protein {ECO:0000313|EMBL:EFX82610.1};			dpx:DAPPUDRAFT_101230	IPR001073;IPR008983		ENOG410JCSR;ENOG410YK90	1290222at2759	PF00386	PS50871
	Daphnia00528-RB	tr|E9GCS6|E9GCS6_DAPPU	64.7	829	168	8	1	756	1	777	3.5e-256	894	100	Daphnia pulex (Water flea)	DAPPUDRAFT_101230	ORFNames=DAPPUDRAFT_101230 {ECO:0000313|EMBL:EFX82610.1};	6669	E9GCS6_DAPPU	E9GCS6	C1qdc1 protein	SubName: Full=C1qdc1 protein {ECO:0000313|EMBL:EFX82610.1};			dpx:DAPPUDRAFT_101230	IPR001073;IPR008983		ENOG410JCSR;ENOG410YK90	1290222at2759	PF00386	PS50871
	Daphnia00528-RC	tr|E9GCS6|E9GCS6_DAPPU	66.8	871	190	8	1	866	1	777	1.3e-251	879	100	Daphnia pulex (Water flea)	DAPPUDRAFT_101230	ORFNames=DAPPUDRAFT_101230 {ECO:0000313|EMBL:EFX82610.1};	6669	E9GCS6_DAPPU	E9GCS6	C1qdc1 protein	SubName: Full=C1qdc1 protein {ECO:0000313|EMBL:EFX82610.1};			dpx:DAPPUDRAFT_101230	IPR001073;IPR008983		ENOG410JCSR;ENOG410YK90	1290222at2759	PF00386	PS50871
	Daphnia00529-RA	tr|A0A0N8AGG2|A0A0N8AGG2_9CRUS	97.2	640	17	1	1	640	1	639	0	1260.7	100	Daphnia magna	APZ42_010852	ORFNames=APZ42_010852 {ECO:0000313|EMBL:KZS22012.1};	35525	A0A0N8AGG2_9CRUS	A0A0N8AGG2	Myotubularin-related protein; Myotubularin-related protein 6	SubName: Full=Myotubularin-related protein {ECO:0000313|EMBL:JAJ73561.1}; SubName: Full=Myotubularin-related protein 6 {ECO:0000313|EMBL:KZS22012.1};	GO:0004725			IPR004182;IPR022587;IPR010569;IPR030564;IPR011993;IPR029021;IPR016130;IPR003595				PF12578;PF02893;PF06602	PS51339;PS00383			PTHR10807				protein tyrosine phosphatase activity [GO:0004725]
	Daphnia00530-RA	tr|A0A0P5FTH0|A0A0P5FTH0_9CRUS	61.8	272	86	10	1	269	41	297	1.3e-67	266.2	99.6	Daphnia magna			35525	A0A0P5FTH0_9CRUS	A0A0P5FTH0	Tumor necrosis factor ligand superfamily member	SubName: Full=Tumor necrosis factor ligand superfamily member {ECO:0000313|EMBL:JAK01116.1};	GO:0005615;GO:0016021;GO:0005125;GO:0005164;GO:0006955			IPR021184;IPR006052;IPR008983				PF00229	PS00251;PS50049						immune response [GO:0006955]	cytokine activity [GO:0005125];tumor necrosis factor receptor binding [GO:0005164]	extracellular space [GO:0005615];integral component of membrane [GO:0016021]
	Daphnia00531-RA	tr|E9GCQ4|E9GCQ4_DAPPU	98	656	12	1	65	720	1	655	0	1136.3	91.1	Daphnia pulex (Water flea)	DAPPUDRAFT_240841	ORFNames=DAPPUDRAFT_240841 {ECO:0000313|EMBL:EFX82598.1};	6669	E9GCQ4_DAPPU	E9GCQ4	ENT domain-containing protein	RecName: Full=ENT domain-containing protein {ECO:0000259|PROSITE:PS51138};	GO:0006355		dpx:DAPPUDRAFT_240841	IPR033482;IPR005491;IPR036142		KOG4675;ENOG410YF3T	1526515at2759	PF03735	PS51138			PTHR16500			regulation of transcription, DNA-templated [GO:0006355]
	Daphnia00531-RB	tr|A0A0P5SYM0|A0A0P5SYM0_9CRUS	84.1	878	134	5	1	877	1	873	0	1359.7	100	Daphnia magna	APZ42_019907	ORFNames=APZ42_019907 {ECO:0000313|EMBL:KZS14566.1};	35525	A0A0P5SYM0_9CRUS	A0A0P5SYM0	PHD finger protein 20 protein; Protein MBD-R2	SubName: Full=PHD finger protein 20 protein {ECO:0000313|EMBL:JAL69233.1}; SubName: Full=Protein MBD-R2 {ECO:0000313|EMBL:KZS14566.1};	GO:0042025;GO:0005634;GO:0003677;GO:0046872;GO:0006355			IPR016177;IPR004092;IPR001739;IPR002999;IPR019786;IPR013087;IPR011011;IPR001965;IPR019787;IPR013083				PF01429;PF02820;PF00628	PS50982;PS01359;PS00028;PS50157						regulation of transcription, DNA-templated [GO:0006355]	DNA binding [GO:0003677];metal ion binding [GO:0046872]	host cell nucleus [GO:0042025];nucleus [GO:0005634]
	Daphnia00532-RA	tr|A0A0P4WSU4|A0A0P4WSU4_9CRUS	89.5	411	40	3	1	409	1	410	4.9e-196	693.3	100	Daphnia magna	APZ42_019904	ORFNames=APZ42_019904 {ECO:0000313|EMBL:KZS14567.1};	35525	A0A0P4WSU4_9CRUS	A0A0P4WSU4	Cyclin B3-like protein; G2/mitotic-specific cyclin-B3	SubName: Full=Cyclin B3-like protein {ECO:0000313|EMBL:KZS14567.1}; SubName: Full=G2/mitotic-specific cyclin-B3 {ECO:0000313|EMBL:JAI70723.1};	GO:0042025;GO:0019901;GO:0000079;GO:0010389			IPR039361;IPR013763;IPR036915;IPR015452;IPR004367;IPR006671				PF02984;PF00134				PTHR10177;PTHR10177:SF214			regulation of cyclin-dependent protein serine/threonine kinase activity [GO:0000079];regulation of G2/M transition of mitotic cell cycle [GO:0010389]	protein kinase binding [GO:0019901]	host cell nucleus [GO:0042025]
	Daphnia00532-RB	tr|A0A164XU30|A0A164XU30_9CRUS	78.1	425	83	3	1	417	1	423	2.1e-107	399.1	92.7	Daphnia magna	APZ42_019922	ORFNames=APZ42_019922 {ECO:0000313|EMBL:KZS14568.1};	35525	A0A164XU30_9CRUS	A0A164XU30	Zinc finger 813-like protein	SubName: Full=Zinc finger 813-like protein {ECO:0000313|EMBL:KZS14568.1};	GO:0003676			IPR036236;IPR013087				PF00096	PS00028;PS50157							nucleic acid binding [GO:0003676]
	Daphnia00533-RA	tr|E9GCP9|E9GCP9_DAPPU	60.6	327	53	6	5	270	3	314	5.8e-95	357.5	71.3	Daphnia pulex (Water flea)	DAPPUDRAFT_240836	ORFNames=DAPPUDRAFT_240836 {ECO:0000313|EMBL:EFX82595.1};	6669	E9GCP9_DAPPU	E9GCP9	Sulfotransfer_1 domain-containing protein	RecName: Full=Sulfotransfer_1 domain-containing protein {ECO:0000259|Pfam:PF00685};	GO:0008146		dpx:DAPPUDRAFT_240836	IPR027417;IPR000863		KOG4157;ENOG4111FP9	809004at2759	PF00685								sulfotransferase activity [GO:0008146]
	Daphnia00534-RA	tr|E9GCP7|E9GCP7_DAPPU	89.2	631	8	2	1	631	1	571	0	1154.8	100	Daphnia pulex (Water flea)	DAPPUDRAFT_101206	ORFNames=DAPPUDRAFT_101206 {ECO:0000313|EMBL:EFX82594.1};	6669	E9GCP7_DAPPU	E9GCP7	Beta-hexosaminidase	RecName: Full=Beta-hexosaminidase {ECO:0000256|PIRNR:PIRNR001093}; EC=3.2.1.52 {ECO:0000256|PIRNR:PIRNR001093};	GO:0004563;GO:0102148;GO:0005975		dpx:DAPPUDRAFT_101206	IPR025705;IPR015883;IPR017853;IPR029018;IPR029019		KOG2499;COG3525	545162at2759	PF00728;PF14845							carbohydrate metabolic process [GO:0005975]	beta-N-acetylhexosaminidase activity [GO:0004563];N-acetyl-beta-D-galactosaminidase activity [GO:0102148]
	Daphnia00535-RA	tr|E9HIF7|E9HIF7_DAPPU	88.3	111	13	0	118	228	18	128	1.6e-50	209.1	48.7	Daphnia pulex (Water flea)	DAPPUDRAFT_114529	ORFNames=DAPPUDRAFT_114529 {ECO:0000313|EMBL:EFX68505.1};	6669	E9HIF7_DAPPU	E9HIF7	Uncharacterized protein	SubName: Full=Uncharacterized protein {ECO:0000313|EMBL:EFX68505.1};	GO:0004602;GO:0004601;GO:0006979		dpx:DAPPUDRAFT_114529	IPR000889;IPR036249		KOG1651;COG0386	1483113at2759	PF00255	PS51355			PTHR11592			response to oxidative stress [GO:0006979]	glutathione peroxidase activity [GO:0004602];peroxidase activity [GO:0004601]
	Daphnia00536-RA	tr|E9GC86|E9GC86_DAPPU	78.4	524	110	2	155	677	12	533	3.4e-218	767.7	77.3	Daphnia pulex (Water flea)	DAPPUDRAFT_316232	ORFNames=DAPPUDRAFT_316232 {ECO:0000313|EMBL:EFX82511.1};	6669	E9GC86_DAPPU	E9GC86	C1q domain-containing protein	RecName: Full=C1q domain-containing protein {ECO:0000259|PROSITE:PS50871};	GO:0005201		dpx:DAPPUDRAFT_316232	IPR001073;IPR000885;IPR036056;IPR008983		KOG3516;ENOG410XPHG	1258047at2759	PF00386;PF01410	PS50871							extracellular matrix structural constituent [GO:0005201]
	Daphnia00536-RB	tr|E9GC86|E9GC86_DAPPU	78.4	524	110	2	78	600	12	533	3e-218	767.7	87.2	Daphnia pulex (Water flea)	DAPPUDRAFT_316232	ORFNames=DAPPUDRAFT_316232 {ECO:0000313|EMBL:EFX82511.1};	6669	E9GC86_DAPPU	E9GC86	C1q domain-containing protein	RecName: Full=C1q domain-containing protein {ECO:0000259|PROSITE:PS50871};	GO:0005201		dpx:DAPPUDRAFT_316232	IPR001073;IPR000885;IPR036056;IPR008983		KOG3516;ENOG410XPHG	1258047at2759	PF00386;PF01410	PS50871							extracellular matrix structural constituent [GO:0005201]
	Daphnia00536-RC	tr|E9GC86|E9GC86_DAPPU	78.4	524	110	2	73	595	12	533	3e-218	767.7	87.9	Daphnia pulex (Water flea)	DAPPUDRAFT_316232	ORFNames=DAPPUDRAFT_316232 {ECO:0000313|EMBL:EFX82511.1};	6669	E9GC86_DAPPU	E9GC86	C1q domain-containing protein	RecName: Full=C1q domain-containing protein {ECO:0000259|PROSITE:PS50871};	GO:0005201		dpx:DAPPUDRAFT_316232	IPR001073;IPR000885;IPR036056;IPR008983		KOG3516;ENOG410XPHG	1258047at2759	PF00386;PF01410	PS50871							extracellular matrix structural constituent [GO:0005201]
	Daphnia00538-RA	tr|E9GCK7|E9GCK7_DAPPU	73.7	57	8	4	14	69	11	61	6.5e-11	75.9	78.9	Daphnia pulex (Water flea)	DAPPUDRAFT_316340	ORFNames=DAPPUDRAFT_316340 {ECO:0000313|EMBL:EFX82847.1};	6669	E9GCK7_DAPPU	E9GCK7	Uncharacterized protein	SubName: Full=Uncharacterized protein {ECO:0000313|EMBL:EFX82847.1};			dpx:DAPPUDRAFT_316340
	Daphnia00540-RA	tr|E9GCP2|E9GCP2_DAPPU	58.6	1128	237	16	26	939	14	1125	0	1135.6	97.3	Daphnia pulex (Water flea)	DAPPUDRAFT_101201	ORFNames=DAPPUDRAFT_101201 {ECO:0000313|EMBL:EFX82593.1};	6669	E9GCP2_DAPPU	E9GCP2	Protein kinase domain-containing protein	RecName: Full=Protein kinase domain-containing protein {ECO:0000259|PROSITE:PS50011};	GO:0005524;GO:0004694;GO:0004672		dpx:DAPPUDRAFT_101201	IPR011009;IPR000719;IPR008271		KOG1033;ENOG410XS0B	15472at2759	PF00069	PS50011;PS00108							ATP binding [GO:0005524];eukaryotic translation initiation factor 2alpha kinase activity [GO:0004694];protein kinase activity [GO:0004672]
	Daphnia00542-RA	tr|A0A0N8DW82|A0A0N8DW82_9CRUS	96.1	77	3	0	1	77	1	77	1e-33	151.8	100	Daphnia magna			35525	A0A0N8DW82_9CRUS	A0A0N8DW82	Glucose-6-phosphatase	SubName: Full=Glucose-6-phosphatase {ECO:0000313|EMBL:JAN08925.1};	GO:0016021;GO:0004346			IPR016275;IPR036938;IPR000326				PF01569								glucose-6-phosphatase activity [GO:0004346]	integral component of membrane [GO:0016021]
	Daphnia00543-RA	tr|E9GCN6|E9GCN6_DAPPU	98.6	633	9	0	1	633	1	633	0	1148.3	100	Daphnia pulex (Water flea)	EOG090X02QX DAPPUDRAFT_195334	Name=EOG090X02QX {ECO:0000313|EMBL:SVE84758.1}; ORFNames=DAPPUDRAFT_195334 {ECO:0000313|EMBL:EFX82588.1};	6669	E9GCN6_DAPPU	E9GCN6	Nucleolar GTP-binding protein 1	RecName: Full=Nucleolar GTP-binding protein 1 {ECO:0000256|PIRNR:PIRNR038919};	GO:0005730;GO:0005525;GO:0042254		dpx:DAPPUDRAFT_195334	IPR031167;IPR006073;IPR024926;IPR041623;IPR010674;IPR012973;IPR027417		KOG1490;COG1084	678655at2759	PF06858;PF17835;PF08155	PS51710			PTHR45759:SF1			ribosome biogenesis [GO:0042254]	GTP binding [GO:0005525]	nucleolus [GO:0005730]
	Daphnia00544-RA	tr|E9GCN5|E9GCN5_DAPPU	74.3	237	53	4	15	247	39	271	9.3e-65	256.9	71.9	Daphnia pulex (Water flea)	DAPPUDRAFT_240822	ORFNames=DAPPUDRAFT_240822 {ECO:0000313|EMBL:EFX82833.1};	6669	E9GCN5_DAPPU	E9GCN5	C1q domain-containing protein	RecName: Full=C1q domain-containing protein {ECO:0000259|PROSITE:PS50871};			dpx:DAPPUDRAFT_240822	IPR001073;IPR008983				PF00386	PS50871
	Daphnia00545-RA	tr|E9GCN4|E9GCN4_DAPPU	90.2	205	20	0	1	205	1	205	8.2e-99	369.4	100	Daphnia pulex (Water flea)	DAPPUDRAFT_101194	ORFNames=DAPPUDRAFT_101194 {ECO:0000313|EMBL:EFX82587.1};	6669	E9GCN4_DAPPU	E9GCN4	CUB domain-containing protein	RecName: Full=CUB domain-containing protein {ECO:0000259|PROSITE:PS01180};			dpx:DAPPUDRAFT_101194	IPR000859			1046329at2759		PS01180
	Daphnia00546-RA	tr|E9GCN3|E9GCN3_DAPPU	99.4	332	2	0	1	332	1	332	1.1e-182	648.7	100	Daphnia pulex (Water flea)	DAPPUDRAFT_302347	ORFNames=DAPPUDRAFT_302347 {ECO:0000313|EMBL:EFX82586.1};	6669	E9GCN3_DAPPU	E9GCN3	3-hydroxyisobutyrate dehydrogenase; HIBADH	RecName: Full=3-hydroxyisobutyrate dehydrogenase {ECO:0000256|RuleBase:RU910714}; Short=HIBADH {ECO:0000256|RuleBase:RU910714}; EC=1.1.1.31 {ECO:0000256|RuleBase:RU910714};	GO:0005739;GO:0008442;GO:0051287;GO:0050661;GO:0016616;GO:0006574		dpx:DAPPUDRAFT_302347	IPR002204;IPR008927;IPR013328;IPR006115;IPR011548;IPR015815;IPR036291;IPR029154		KOG0409;COG2084	812358at2759	PF14833;PF03446	PS00895		UPA00362		TIGR01692		valine catabolic process [GO:0006574]	3-hydroxyisobutyrate dehydrogenase activity [GO:0008442];NAD binding [GO:0051287];NADP binding [GO:0050661];oxidoreductase activity, acting on the CH-OH group of donors, NAD or NADP as acceptor [GO:0016616]	mitochondrion [GO:0005739]
	Daphnia00546-RB	tr|E9GCN3|E9GCN3_DAPPU	100	154	0	0	56	209	1	154	7.3e-79	303.1	73.7	Daphnia pulex (Water flea)	DAPPUDRAFT_302347	ORFNames=DAPPUDRAFT_302347 {ECO:0000313|EMBL:EFX82586.1};	6669	E9GCN3_DAPPU	E9GCN3	3-hydroxyisobutyrate dehydrogenase; HIBADH	RecName: Full=3-hydroxyisobutyrate dehydrogenase {ECO:0000256|RuleBase:RU910714}; Short=HIBADH {ECO:0000256|RuleBase:RU910714}; EC=1.1.1.31 {ECO:0000256|RuleBase:RU910714};	GO:0005739;GO:0008442;GO:0051287;GO:0050661;GO:0016616;GO:0006574		dpx:DAPPUDRAFT_302347	IPR002204;IPR008927;IPR013328;IPR006115;IPR011548;IPR015815;IPR036291;IPR029154		KOG0409;COG2084	812358at2759	PF14833;PF03446	PS00895		UPA00362		TIGR01692		valine catabolic process [GO:0006574]	3-hydroxyisobutyrate dehydrogenase activity [GO:0008442];NAD binding [GO:0051287];NADP binding [GO:0050661];oxidoreductase activity, acting on the CH-OH group of donors, NAD or NADP as acceptor [GO:0016616]	mitochondrion [GO:0005739]
	Daphnia00547-RA	tr|E9GCN2|E9GCN2_DAPPU	99.2	242	2	0	1	242	1	242	7.6e-120	439.5	100	Daphnia pulex (Water flea)	DAPPUDRAFT_210427	ORFNames=DAPPUDRAFT_210427 {ECO:0000313|EMBL:EFX82834.1};	6669	E9GCN2_DAPPU	E9GCN2	BHLH domain-containing protein	RecName: Full=BHLH domain-containing protein {ECO:0000259|PROSITE:PS50888};	GO:0005634;GO:0003700;GO:0046983;GO:0008134;GO:0006357		dpx:DAPPUDRAFT_210427	IPR011598;IPR036638;IPR032647		KOG1319;ENOG410ZWIP	1234389at2759	PF00010	PS50888			PTHR15741:SF25			regulation of transcription by RNA polymerase II [GO:0006357]	DNA-binding transcription factor activity [GO:0003700];protein dimerization activity [GO:0046983];transcription factor binding [GO:0008134]	nucleus [GO:0005634]
	Daphnia00548-RA	tr|E9GCN1|E9GCN1_DAPPU	100	416	0	0	1	416	1	416	2.1e-242	847.4	99.8	Daphnia pulex (Water flea)	DAPPUDRAFT_240818	ORFNames=DAPPUDRAFT_240818 {ECO:0000313|EMBL:EFX82835.1};	6669	E9GCN1_DAPPU	E9GCN1	Protein-serine/threonine kinase	RecName: Full=Protein-serine/threonine kinase {ECO:0000256|RuleBase:RU366032}; EC=2.7.11.- {ECO:0000256|RuleBase:RU366032};	GO:0005759;GO:0005739;GO:0005524;GO:0004674;GO:0042593;GO:1904183		dpx:DAPPUDRAFT_240818	IPR036784;IPR018955;IPR039028;IPR003594;IPR036890;IPR005467		KOG0787;COG0642	1242599at2759	PF10436;PF02518	PS50109			PTHR11947			glucose homeostasis [GO:0042593];negative regulation of pyruvate dehydrogenase activity [GO:1904183]	ATP binding [GO:0005524];protein serine/threonine kinase activity [GO:0004674]	mitochondrial matrix [GO:0005759];mitochondrion [GO:0005739]
	Daphnia00549-RA	tr|E9GCN0|E9GCN0_DAPPU	100	102	0	0	1	102	1	102	8.4e-28	132.5	100	Daphnia pulex (Water flea)	DAPPUDRAFT_240817	ORFNames=DAPPUDRAFT_240817 {ECO:0000313|EMBL:EFX82836.1};	6669	E9GCN0_DAPPU	E9GCN0	Uncharacterized protein	SubName: Full=Uncharacterized protein {ECO:0000313|EMBL:EFX82836.1};			dpx:DAPPUDRAFT_240817
	Daphnia00550-RA	tr|E9GC71|E9GC71_DAPPU	75.1	285	40	3	31	284	77	361	1.2e-113	420.6	31.1	Daphnia pulex (Water flea)	DAPPUDRAFT_316218	ORFNames=DAPPUDRAFT_316218 {ECO:0000313|EMBL:EFX82503.1};	6669	E9GC71_DAPPU	E9GC71	Bulb-type lectin domain-containing protein	RecName: Full=Bulb-type lectin domain-containing protein {ECO:0000259|PROSITE:PS50927};	GO:0031012;GO:0005615;GO:0004222;GO:0008270;GO:0030574;GO:0030198		dpx:DAPPUDRAFT_316218	IPR001480;IPR036426;IPR033739;IPR024079;IPR001818;IPR021190;IPR006026;IPR002477;IPR036365		KOG1565;ENOG410XQ5D	1075463at2759	PF00413;PF01471	PS50927						collagen catabolic process [GO:0030574];extracellular matrix organization [GO:0030198]	metalloendopeptidase activity [GO:0004222];zinc ion binding [GO:0008270]	extracellular matrix [GO:0031012];extracellular space [GO:0005615]
	Daphnia00551-RA	tr|E9GCM7|E9GCM7_DAPPU	76.9	402	31	2	32	433	1	340	7.8e-157	563.9	56.5	Daphnia pulex (Water flea)	DAPPUDRAFT_240814	ORFNames=DAPPUDRAFT_240814 {ECO:0000313|EMBL:EFX82837.1};	6669	E9GCM7_DAPPU	E9GCM7	Uncharacterized protein	SubName: Full=Uncharacterized protein {ECO:0000313|EMBL:EFX82837.1};	GO:0016021;GO:0005886;GO:0045211;GO:0015276;GO:0038023		dpx:DAPPUDRAFT_240814				188544at2759									ligand-gated ion channel activity [GO:0015276];signaling receptor activity [GO:0038023]	integral component of membrane [GO:0016021];plasma membrane [GO:0005886];postsynaptic membrane [GO:0045211]
	Daphnia00551-RB	tr|E9GCM7|E9GCM7_DAPPU	76.9	402	31	2	32	433	1	340	7.8e-157	563.9	57	Daphnia pulex (Water flea)	DAPPUDRAFT_240814	ORFNames=DAPPUDRAFT_240814 {ECO:0000313|EMBL:EFX82837.1};	6669	E9GCM7_DAPPU	E9GCM7	Uncharacterized protein	SubName: Full=Uncharacterized protein {ECO:0000313|EMBL:EFX82837.1};	GO:0016021;GO:0005886;GO:0045211;GO:0015276;GO:0038023		dpx:DAPPUDRAFT_240814				188544at2759									ligand-gated ion channel activity [GO:0015276];signaling receptor activity [GO:0038023]	integral component of membrane [GO:0016021];plasma membrane [GO:0005886];postsynaptic membrane [GO:0045211]
	Daphnia00552-RA	tr|E9HGS7|E9HGS7_DAPPU	74.5	231	52	4	109	333	85	314	6e-83	317.4	67.4	Daphnia pulex (Water flea)	DAPPUDRAFT_259196	ORFNames=DAPPUDRAFT_259196 {ECO:0000313|EMBL:EFX69011.1};	6669	E9HGS7_DAPPU	E9HGS7	Vertebrate gliacolin-like protein	SubName: Full=Vertebrate gliacolin-like protein {ECO:0000313|EMBL:EFX69011.1};			dpx:DAPPUDRAFT_259196	IPR001073;IPR008983		ENOG410IEVW;ENOG410XQXK	1240916at2759	PF00386	PS50871
	Daphnia00554-RA	tr|E9GCL9|E9GCL9_DAPPU	99.8	496	1	0	28	523	1	496	3.5e-295	1023.1	94.8	Daphnia pulex (Water flea)	DAPPUDRAFT_48979	ORFNames=DAPPUDRAFT_48979 {ECO:0000313|EMBL:EFX82581.1};	6669	E9GCL9_DAPPU	E9GCL9	Glucose-6-phosphate 1-dehydrogenase	RecName: Full=Glucose-6-phosphate 1-dehydrogenase {ECO:0000256|RuleBase:RU362120}; EC=1.1.1.49 {ECO:0000256|RuleBase:RU362120};	GO:0004345;GO:0050661;GO:0006006;GO:0006098		dpx:DAPPUDRAFT_48979	IPR001282;IPR019796;IPR022675;IPR022674;IPR036291		KOG0563;COG0364	383995at2759	PF02781;PF00479	PS00069		UPA00115	PTHR23429	TIGR00871		glucose metabolic process [GO:0006006];pentose-phosphate shunt [GO:0006098]	glucose-6-phosphate dehydrogenase activity [GO:0004345];NADP binding [GO:0050661]
	Daphnia00555-RA	tr|E9GCL8|E9GCL8_DAPPU	96.8	402	13	0	1	402	1	402	3.4e-234	820.1	100	Daphnia pulex (Water flea)	DAPPUDRAFT_302346	ORFNames=DAPPUDRAFT_302346 {ECO:0000313|EMBL:EFX82843.1};	6669	E9GCL8_DAPPU	E9GCL8	DUF2236 domain-containing protein	RecName: Full=DUF2236 domain-containing protein {ECO:0000259|Pfam:PF09995};			dpx:DAPPUDRAFT_302346	IPR018713		KOG3298;COG1095	1428114at2759	PF09995
	Daphnia00556-RA	tr|E9GCL7|E9GCL7_DAPPU	97.9	933	18	2	21	951	1	933	0	1795.4	97.9	Daphnia pulex (Water flea)	DAPPUDRAFT_101181	ORFNames=DAPPUDRAFT_101181 {ECO:0000313|EMBL:EFX82844.1};	6669	E9GCL7_DAPPU	E9GCL7	Uncharacterized protein	SubName: Full=Uncharacterized protein {ECO:0000313|EMBL:EFX82844.1};	GO:0016021		dpx:DAPPUDRAFT_101181	IPR015943		ENOG410IVGZ;ENOG41117F9	162812at2759										integral component of membrane [GO:0016021]
	Daphnia00556-RB	tr|E9GCL7|E9GCL7_DAPPU	93.9	972	18	3	21	990	1	933	0	1775	98	Daphnia pulex (Water flea)	DAPPUDRAFT_101181	ORFNames=DAPPUDRAFT_101181 {ECO:0000313|EMBL:EFX82844.1};	6669	E9GCL7_DAPPU	E9GCL7	Uncharacterized protein	SubName: Full=Uncharacterized protein {ECO:0000313|EMBL:EFX82844.1};	GO:0016021		dpx:DAPPUDRAFT_101181	IPR015943		ENOG410IVGZ;ENOG41117F9	162812at2759										integral component of membrane [GO:0016021]
	Daphnia00556-RC	tr|E9GCL7|E9GCL7_DAPPU	97.4	933	18	3	21	947	1	933	0	1783.5	97.9	Daphnia pulex (Water flea)	DAPPUDRAFT_101181	ORFNames=DAPPUDRAFT_101181 {ECO:0000313|EMBL:EFX82844.1};	6669	E9GCL7_DAPPU	E9GCL7	Uncharacterized protein	SubName: Full=Uncharacterized protein {ECO:0000313|EMBL:EFX82844.1};	GO:0016021		dpx:DAPPUDRAFT_101181	IPR015943		ENOG410IVGZ;ENOG41117F9	162812at2759										integral component of membrane [GO:0016021]
	Daphnia00557-RA	tr|E9GCL3|E9GCL3_DAPPU	62.5	56	19	2	6	59	68	123	3.7e-07	63.5	69.2	Daphnia pulex (Water flea)	DAPPUDRAFT_240800	ORFNames=DAPPUDRAFT_240800 {ECO:0000313|EMBL:EFX82578.1};	6669	E9GCL3_DAPPU	E9GCL3	Uncharacterized protein	SubName: Full=Uncharacterized protein {ECO:0000313|EMBL:EFX82578.1};			dpx:DAPPUDRAFT_240800
	Daphnia00557-RB	tr|A0A0P5JPP2|A0A0P5JPP2_9CRUS	77.8	225	39	3	31	253	18	233	4e-87	330.9	88.1	Daphnia magna			35525	A0A0P5JPP2_9CRUS	A0A0P5JPP2	G-protein coupled receptor	SubName: Full=G-protein coupled receptor {ECO:0000313|EMBL:JAK50009.1};	GO:0016021;GO:0008528			IPR019427;IPR000276;IPR017452				PF10324	PS50262							G protein-coupled peptide receptor activity [GO:0008528]	integral component of membrane [GO:0016021]
	Daphnia00558-RA	tr|A0A0P5RR07|A0A0P5RR07_9CRUS	57.3	967	335	24	1	941	1	915	8e-242	846.7	99.7	Daphnia magna			35525	A0A0P5RR07_9CRUS	A0A0P5RR07	TOG domain-containing protein	RecName: Full=TOG domain-containing protein {ECO:0000259|SMART:SM01349};				IPR011989;IPR016024;IPR017993;IPR024395;IPR028401;IPR034085				PF12348				PTHR21567:SF6
	Daphnia00559-RA	tr|E9GCL0|E9GCL0_DAPPU	96.5	479	17	0	1	479	1	479	8.7e-261	908.7	100	Daphnia pulex (Water flea)	DAPPUDRAFT_223635	ORFNames=DAPPUDRAFT_223635 {ECO:0000313|EMBL:EFX82846.1};	6669	E9GCL0_DAPPU	E9GCL0	Uncharacterized protein	SubName: Full=Uncharacterized protein {ECO:0000313|EMBL:EFX82846.1};	GO:0005759;GO:0000179;GO:0031167		dpx:DAPPUDRAFT_223635	IPR001737;IPR029063			1169941at2759					PTHR11727			rRNA methylation [GO:0031167]	rRNA (adenine-N6,N6-)-dimethyltransferase activity [GO:0000179]	mitochondrial matrix [GO:0005759]
	Daphnia00560-RA	tr|A0A0P6F8V6|A0A0P6F8V6_9CRUS	93	598	38	2	1	598	1	594	0	1111.3	100	Daphnia magna			35525	A0A0P6F8V6_9CRUS	A0A0P6F8V6	Glucose-6-phosphate isomerase	RecName: Full=Glucose-6-phosphate isomerase {ECO:0000256|RuleBase:RU000612}; EC=5.3.1.9 {ECO:0000256|RuleBase:RU000612};	GO:0004347;GO:0006094;GO:0006096			IPR001672;IPR023096;IPR018189;IPR035476;IPR035482				PF00342	PS00765;PS00174;PS51463		UPA00109	PTHR11469			gluconeogenesis [GO:0006094];glycolytic process [GO:0006096]	glucose-6-phosphate isomerase activity [GO:0004347]
	Daphnia00561-RA	tr|E9GCE4|E9GCE4_DAPPU	49	1027	390	23	60	1065	193	1106	1.3e-243	852.8	92.4	Daphnia pulex (Water flea)	DAPPUDRAFT_240741	ORFNames=DAPPUDRAFT_240741 {ECO:0000313|EMBL:EFX82534.1};	6669	E9GCE4_DAPPU	E9GCE4	Uncharacterized protein	SubName: Full=Uncharacterized protein {ECO:0000313|EMBL:EFX82534.1};			dpx:DAPPUDRAFT_240741	IPR000210;IPR011333		ENOG410J7KV;ENOG4111D6N	310809at2759	PF00651	PS50097
	Daphnia00562-RA	tr|A0A162P953|A0A162P953_9CRUS	68.9	826	213	17	1	804	1	804	1.4e-295	1025	98.3	Daphnia magna	APZ42_015150	ORFNames=APZ42_015150 {ECO:0000313|EMBL:KZS18645.1};	35525	A0A162P953_9CRUS	A0A162P953	Otopetrin-2	SubName: Full=Otopetrin-2 {ECO:0000313|EMBL:KZS18645.1};	GO:0016021			IPR004878				PF03189				PTHR21522					integral component of membrane [GO:0016021]
	Daphnia00563-RA	tr|E9GCJ8|E9GCJ8_DAPPU	98.6	74	1	0	42	115	1	74	1.5e-33	151.8	64.3	Daphnia pulex (Water flea)	DAPPUDRAFT_302342	ORFNames=DAPPUDRAFT_302342 {ECO:0000313|EMBL:EFX82568.1};	6669	E9GCJ8_DAPPU	E9GCJ8	Uncharacterized protein	SubName: Full=Uncharacterized protein {ECO:0000313|EMBL:EFX82568.1};	GO:0031012;GO:0042302		dpx:DAPPUDRAFT_302342	IPR031311;IPR000618			1583175at2759	PF00379	PS00233;PS51155							structural constituent of cuticle [GO:0042302]	extracellular matrix [GO:0031012]
	Daphnia00564-RA	tr|E9GCJ6|E9GCJ6_DAPPU	96.5	397	13	1	1	397	1	396	6e-215	756.1	100	Daphnia pulex (Water flea)	DAPPUDRAFT_101167	ORFNames=DAPPUDRAFT_101167 {ECO:0000313|EMBL:EFX82852.1};	6669	E9GCJ6_DAPPU	E9GCJ6	G_PROTEIN_RECEP_F1_2 domain-containing protein	RecName: Full=G_PROTEIN_RECEP_F1_2 domain-containing protein {ECO:0000259|PROSITE:PS50262};	GO:0016021;GO:0004930		dpx:DAPPUDRAFT_101167	IPR000276;IPR017452			1707008at2759	PF00001	PS50262							G protein-coupled receptor activity [GO:0004930]	integral component of membrane [GO:0016021]
	Daphnia00565-RA	tr|E9GCJ5|E9GCJ5_DAPPU	99.2	367	3	0	1	367	1	367	1.9e-210	741.1	100	Daphnia pulex (Water flea)	DAPPUDRAFT_210419	ORFNames=DAPPUDRAFT_210419 {ECO:0000313|EMBL:EFX82853.1};	6669	E9GCJ5_DAPPU	E9GCJ5	acidPPc domain-containing protein	RecName: Full=acidPPc domain-containing protein {ECO:0000259|SMART:SM00014};	GO:0016021;GO:0004346;GO:0006094;GO:0051156		dpx:DAPPUDRAFT_210419	IPR016275;IPR036938;IPR000326		ENOG410IDXG;ENOG4110AJ7	743717at2759	PF01569							gluconeogenesis [GO:0006094];glucose 6-phosphate metabolic process [GO:0051156]	glucose-6-phosphatase activity [GO:0004346]	integral component of membrane [GO:0016021]
	Daphnia00566-RA	tr|E9GCJ4|E9GCJ4_DAPPU	87.5	441	32	4	1	441	1	418	2.2e-210	741.1	100	Daphnia pulex (Water flea)	DAPPUDRAFT_101165	ORFNames=DAPPUDRAFT_101165 {ECO:0000313|EMBL:EFX82854.1};	6669	E9GCJ4_DAPPU	E9GCJ4	Uncharacterized protein	SubName: Full=Uncharacterized protein {ECO:0000313|EMBL:EFX82854.1};			dpx:DAPPUDRAFT_101165	IPR038441			1772630at2759
	Daphnia00566-RB	tr|E9GCJ4|E9GCJ4_DAPPU	92.3	337	22	2	1	337	86	418	1.3e-170	608.6	100	Daphnia pulex (Water flea)	DAPPUDRAFT_101165	ORFNames=DAPPUDRAFT_101165 {ECO:0000313|EMBL:EFX82854.1};	6669	E9GCJ4_DAPPU	E9GCJ4	Uncharacterized protein	SubName: Full=Uncharacterized protein {ECO:0000313|EMBL:EFX82854.1};			dpx:DAPPUDRAFT_101165	IPR038441			1772630at2759
	Daphnia00566-RC	tr|E9GCJ4|E9GCJ4_DAPPU	85	453	33	4	1	453	1	418	1.5e-209	738.4	100	Daphnia pulex (Water flea)	DAPPUDRAFT_101165	ORFNames=DAPPUDRAFT_101165 {ECO:0000313|EMBL:EFX82854.1};	6669	E9GCJ4_DAPPU	E9GCJ4	Uncharacterized protein	SubName: Full=Uncharacterized protein {ECO:0000313|EMBL:EFX82854.1};			dpx:DAPPUDRAFT_101165	IPR038441			1772630at2759
	Daphnia00567-RA	tr|A0A165AF39|A0A165AF39_9CRUS	87	3124	389	2	51	3173	1	3107	0	5538.8	98.4	Daphnia magna	APZ42_016441	ORFNames=APZ42_016441 {ECO:0000313|EMBL:KZS17556.1};	35525	A0A165AF39_9CRUS	A0A165AF39	Putative Lysosomal-trafficking regulator	SubName: Full=Putative Lysosomal-trafficking regulator {ECO:0000313|EMBL:KZS17556.1};	GO:0007040			IPR000409;IPR036372;IPR030464;IPR023362;IPR015943;IPR001680;IPR019775;IPR017986;IPR036322				PF02138;PF14844	PS50197;PS51783;PS00678;PS50082;PS50294			PTHR13743:SF86			lysosome organization [GO:0007040]
	Daphnia00568-RA	tr|A0A165AF52|A0A165AF52_9CRUS	98.2	165	3	0	1	165	1	165	4.4e-79	303.5	100	Daphnia magna	APZ42_016446	ORFNames=APZ42_016446 {ECO:0000313|EMBL:KZS17557.1};	35525	A0A165AF52_9CRUS	A0A165AF52	BHLH domain-containing protein	RecName: Full=BHLH domain-containing protein {ECO:0000259|PROSITE:PS50888};	GO:0071339;GO:0090575;GO:0046983			IPR011598;IPR036638;IPR037933				PF00010	PS50888			PTHR10328				protein dimerization activity [GO:0046983]	MLL1 complex [GO:0071339];RNA polymerase II transcription factor complex [GO:0090575]
	Daphnia00568-RB	tr|E9GCJ0|E9GCJ0_DAPPU	100	171	0	0	1	171	1	171	2.8e-84	320.9	100	Daphnia pulex (Water flea)	DAPPUDRAFT_230745	ORFNames=DAPPUDRAFT_230745 {ECO:0000313|EMBL:EFX82566.1};	6669	E9GCJ0_DAPPU	E9GCJ0	BHLH domain-containing protein	RecName: Full=BHLH domain-containing protein {ECO:0000259|PROSITE:PS50888};	GO:0071339;GO:0005634;GO:0090575;GO:0003700;GO:0046983;GO:0045944		dpx:DAPPUDRAFT_230745	IPR011598;IPR036638;IPR037933		KOG2483;ENOG4111V1C	1545748at2759	PF00010	PS50888			PTHR10328			positive regulation of transcription by RNA polymerase II [GO:0045944]	DNA-binding transcription factor activity [GO:0003700];protein dimerization activity [GO:0046983]	MLL1 complex [GO:0071339];nucleus [GO:0005634];RNA polymerase II transcription factor complex [GO:0090575]
	Daphnia00568-RC	tr|E9GCJ0|E9GCJ0_DAPPU	100	171	0	0	1	171	1	171	2.8e-84	320.9	100	Daphnia pulex (Water flea)	DAPPUDRAFT_230745	ORFNames=DAPPUDRAFT_230745 {ECO:0000313|EMBL:EFX82566.1};	6669	E9GCJ0_DAPPU	E9GCJ0	BHLH domain-containing protein	RecName: Full=BHLH domain-containing protein {ECO:0000259|PROSITE:PS50888};	GO:0071339;GO:0005634;GO:0090575;GO:0003700;GO:0046983;GO:0045944		dpx:DAPPUDRAFT_230745	IPR011598;IPR036638;IPR037933		KOG2483;ENOG4111V1C	1545748at2759	PF00010	PS50888			PTHR10328			positive regulation of transcription by RNA polymerase II [GO:0045944]	DNA-binding transcription factor activity [GO:0003700];protein dimerization activity [GO:0046983]	MLL1 complex [GO:0071339];nucleus [GO:0005634];RNA polymerase II transcription factor complex [GO:0090575]
	Daphnia00569-RA	tr|E9GCI9|E9GCI9_DAPPU	69.6	207	61	1	1	205	1	207	1.7e-67	265.4	100	Daphnia pulex (Water flea)	DAPPUDRAFT_302275	ORFNames=DAPPUDRAFT_302275 {ECO:0000313|EMBL:EFX82857.1};	6669	E9GCI9_DAPPU	E9GCI9	Uncharacterized protein	SubName: Full=Uncharacterized protein {ECO:0000313|EMBL:EFX82857.1};	GO:0016021		dpx:DAPPUDRAFT_302275				1844136at2759										integral component of membrane [GO:0016021]
[truncated: 16,675 more rows]

## Sheet: MF
	Category name (Accession)	#genes	Percent of gene hit against total # genes	Percent of gene hit against total # Pathway hits
1	translation regulator activity (GO:0045182)	31	0.004	0.012
2	transcription regulator activity (GO:0140110)	127	0.018	0.047
3	molecular transducer activity (GO:0060089)	81	0.012	0.03
4	binding (GO:0005488)	945	0.136	0.352
5	structural molecule activity (GO:0005198)	44	0.006	0.016
6	molecular function regulator (GO:0098772)	107	0.015	0.04
7	catalytic activity (GO:0003824)	1192	0.172	0.444
8	transporter activity (GO:0005215)	157	0.023	0.058

## Sheet: BP
	Category name (Accession)	#genes	Percent of gene hit against total # genes	Percent of gene hit against total # Pathway hits
[truncated: 19 more rows]

[truncated: 3 more sheets: CC, PC, Panther_pathways]
